# Supplementary material for: Daily rhythms in gene expression of the human parasite Schistosoma mansoni
Source: BMC Biol. 2021 Dec 2;19:255. doi: 10.1186/s12915-021-01189-9 (PMC8638415; doi:10.1186/s12915-021-01189-9)
Supplement: Supplementary file 1 — Additional file 1: Supplementary tables 1-17. Table S1. All genes expressed in female Schistosoma mansoni samples over the two 24 hour periods including those with ~ 24 hr rhythmicity. Table S2. All genes expressed in male Schistosoma mansoni samples over the two 24 hour periods including those with ~ 24 hr rhythmicity. Table S3. All genes expressed in male head samples of Schistosoma mansoni over the two 24 hour periods including those with ~ 24 hr rhythmicity. Table S4. - Genes with differential expression over the two 24 hour periods in female Schistosoma mansoni samples including those with ~ 24 hr rhythmicity. Table S5. - Genes with differential expression over the two 24 hour periods in male Schistosoma mansoni samples including those with ~ 24 hr rhythmicity. Table S6. - Genes with differential expression over the two 24 hour periods in male head samples of Schistosoma mansoni including those with ~ 24 hr rhythmicity. Table S7. - Diel genes from the three datasets (i.e. all genes that are differentially expressed over 24 hours plus cycling with ~ 24 hr periodicity). Table S8. - Orthologs of Schistosoma mansoni diel genes. Table S9. - GO terms enriched in diel genes. Table S10. - Schistosoma mansoni adult cell types enriched in diel genes. Table S11. Diel genes involved in KEGG pathways. Table S12. Enrichment of Pfam families, InterPro domains, and KEGG pathways with diel genes. Table S13. Putative Schistosoma mansoni core and secondary circadian clock proteins. Table S14. Domain identifiers for main clock proteins were used to query WormBaseParaSite against the Schistosoma mansoni genome to identify putative orthologues. Table S15. -Animal circadian clock genes used in BLASTP searches and phylogenetic analyses to identify orthologues in Schistosoma mansoni. Table S16. One-to-one orthologs that show ~ 24 hr periodicity in Schistosoma mansoni and three other Metazoa; Drosophila melanogaster, Mus musculus and Cellana rota. Table S17. Diel genes with predicted dr [file 12915_2021_1189_MOESM1_ESM.xlsx]

## Sheet: T1 female all genes MetaCycle 
Table S1 - All genes expressed in female Schistosoma mansoni samples over the two 24hour periods (vst-normalised expression values). ~24hr rhythmicity calculated using algorithms in MetaCycle [24].
Gene ID	day 1 08:00 a	day 1 08:00 b	day 1 08:00 c	day 1 12:00 a	day 1 12:00 b	day 1 12:00 c	day 1 16:00 a	day 1 16:00 b	day 1 16:00 c	day 1 20:00 a	day 1 20:00 b	day 1 20:00 c	day 1 00:00 a	day 1 00:00 b	day 1 00:00 c	day 1 04:00 a	day 1 04:00 b	day 1 04:00 c	day 2 08:00 a	day 2 08:00 b	day 2 08:00 c	day 2 12:00 a	day 2 12:00 b	day 2 12:00 c	day 2 16:00 a	day 2 16:00 b	day 2 16:00 c	day 2 20:00 a	day 2 20:00 b	day 2 20:00 c	day 2 00:00 a	day 2 00:00 b	day 2 00:00 c	day 2 04:00 a	day 2 04:00 b	day 2 04:00 c	JTK_pvalue	JTK_BH.Q	JTK_period	JTK_adjphase	JTK_amplitude	LS_pvalue	LS_BH.Q	LS_period	LS_adjphase	LS_amplitude	meta2d_pvalue	meta2d_BH.Q	meta2d_period
Smp_319020	7.16569	7.33311	7.47052	7.43007	7.49915	7.28491	7.24952	7.14744	7.35	7.23118	7.42709	7.46158	7.34604	7.32229	7.33746	7.29377	7.20738	7.39856	7.34326	7.33939	7.35758	7.39537	7.18553	7.28511	7.40041	7.35384	7.39767	7.15462	7.42061	7.2391	7.35867	7.39651	7.36376	7.27913	7.26416	7.23538	1	1	20	18	0.0247217	1	1	28	15.7247	7.32371	1	1	24
Smp_179970	6.99825	6.94799	6.90001	6.76838	7.01896	6.95786	6.76838	6.90273	6.99782	6.98333	6.91331	6.76838	6.76838	6.9594	6.89974	6.89647	6.76838	6.90375	6.90472	6.91671	7.02495	6.9546	6.76838	6.9124	6.76838	6.92051	7.01374	6.96193	6.96656	6.76838	6.90843	6.76838	6.95785	6.91653	6.97161	6.76838	1	1	20	16	0.0301757	1	1	20	13.0138	6.91564	1	1	20
Smp_173350	6.90119	6.76838	6.76838	6.96093	6.76838	6.90241	6.76838	6.76838	6.9307	6.76838	6.76838	6.76838	6.76838	6.76838	6.89974	6.76838	6.76838	6.76838	6.76838	6.91671	6.76838	6.76838	6.76838	6.76838	6.76838	6.76838	7.05159	6.76838	6.76838	6.76838	6.76838	6.76838	6.76838	6.76838	6.76838	6.76838	1	1	0	NA	0	1	1	28	15.2798	6.80539	1	1	28
Smp_319240	6.76838	6.76838	6.90001	6.76838	6.97306	6.90241	6.90786	6.76838	6.76838	6.76838	6.97326	6.9083	6.76838	6.76838	6.76838	6.76838	6.95616	6.76838	6.76838	6.76838	6.76838	6.76838	6.96556	6.76838	6.95611	6.76838	6.76838	6.96193	6.76838	6.76838	6.76838	6.76838	6.76838	6.9778	6.91214	6.8937	1	1	20	2	0.00416455	1	1	20	19.9999	6.84963	1	1	20
Smp_319340	8.65115	8.65294	8.77763	8.56287	8.60199	8.75001	8.65741	8.71647	8.61541	8.59598	8.53052	8.63074	8.60446	8.63562	8.66807	8.64998	8.62605	8.58499	8.71674	8.69009	8.663	8.64469	8.66912	8.68684	8.62567	8.57854	8.56806	8.75571	8.65391	8.66905	8.62005	8.63703	8.59972	8.5653	8.7783	8.66238	1	1	20	16	0.0236335	1	1	20	12.2265	8.6786	1	1	20
Smp_243170	8.96099	8.90434	8.89026	9.01941	8.79072	8.8721	9.0238	9.05411	8.82303	9.01081	8.78477	8.90887	8.8805	8.95271	8.75163	8.96955	9.0136	8.50803	8.93967	8.82549	9.059	9.05835	9.11515	8.97177	9.04782	8.90185	9.00298	9.06007	8.97267	8.81836	8.95838	8.80147	8.68421	9.0445	8.99437	8.64648	1	1	20	14	0.0503781	1	1	20	13.358	9.00468	1	1	20
Smp_199340	6.99825	7.02222	7.09024	6.96093	7.24661	7.16933	7.13656	7.12309	6.9307	6.94394	7.09192	7.13772	6.76838	6.9035	6.76838	6.89647	7.06497	6.95976	6.96113	6.97806	6.91664	6.9546	7.13655	6.9124	7.09309	6.92051	6.91015	7.10312	6.90857	7.0865	7.20971	6.95912	6.76838	7.02475	6.91214	7.20101	0.219783	1	20	0	0.0815105	0.940472	1	23.9188	18.2883	7.01411	0.532559	1	21.9594
Smp_078490	6.99825	6.98828	6.99621	6.96093	6.76838	6.95786	6.90786	6.76838	6.76838	6.76838	6.91331	6.96618	6.96208	6.9035	6.95408	7.0243	6.95616	6.90375	7.00436	6.97806	6.91664	7.06251	6.90786	6.97197	6.95611	7.07222	6.91015	7.00534	7.011	6.91088	6.76838	6.95912	6.95785	6.9778	6.91214	6.8937	0.0505206	0.653863	20	16	0.0362463	0.462243	1	20	14.0899	6.97815	0.11109	1	20
Smp_164480	6.76838	6.89542	6.95446	6.96093	6.91317	6.95786	6.76838	6.95832	6.9307	6.94394	6.97326	6.9083	6.96208	6.76838	6.89974	7.05442	6.9012	6.90375	6.90472	6.91671	6.76838	6.99637	6.76838	6.76838	6.95611	6.76838	7.01374	6.90529	7.011	6.96982	6.76838	6.95912	6.90241	6.76838	6.91214	6.9853	1	1	20	0	0.0284176	1	1	20	5.65745	6.92203	1	1	20
Smp_099150	10.4649	10.6007	10.6298	10.7435	10.7427	10.8702	10.6108	10.6009	10.7019	10.5648	10.5471	10.6753	10.5279	10.5883	10.7877	10.5196	10.5774	10.6357	10.5882	10.7107	10.6157	10.5826	10.6627	10.6242	10.5636	10.8175	10.6365	10.4678	10.6063	10.5955	10.5392	10.5937	10.6157	10.4846	10.6812	10.7137	1	1	20	16	0.0193577	1	1	28	12.3228	10.6308	1	1	24
Smp_099160	12.1994	12.0773	11.8359	12.242	12.1277	11.8377	12.1983	12.1356	12.0946	12.2346	12.0396	12.1318	12.2579	12.1298	12.0608	12.1509	12.1624	11.9074	12.2702	12.155	12.1278	12.3756	12.1342	12.0396	12.2559	12.1446	12.1379	12.1602	12.2402	11.9944	12.2051	12.1032	11.9467	12.2557	12.1372	11.9423	1	1	20	14	0.0252191	0.999937	1	26.1699	12.7939	12.1858	1	1	23.085
Smp_099210	8.25156	8.65946	8.09007	8.42592	8.23105	8.08319	8.34557	7.94514	8.24396	7.94615	8.01771	7.98409	8.89316	8.05019	8.41573	8.16308	8.12978	8.29309	8.26194	8.92293	8.22553	8.33592	8.5071	8.48257	8.59234	8.51722	8.51907	8.49147	8.4367	8.65679	7.97067	8.6519	8.33272	8.4501	8.06573	8.09444	0.00192222	0.117532	20	16	0.17502	0.168199	1	20.04	14.8981	8.51086	0.00292176	0.151011	20.02
Smp_176600	10.1471	10.1643	10.2064	10.1784	10.0644	10.0459	10.2453	10.1627	10.2943	10.151	10.2171	10.1646	9.93862	10.0478	10.1467	10.1978	10.1686	10.1844	10.1538	10.2743	10.1457	10.1156	10.2131	10.2791	10.1563	9.83935	10.2168	10.2542	10.116	10.3044	10.1758	10.1608	10.0893	10.2509	10.1895	10.2238	1	1	24	18	0.0184347	1	1	28	12.3702	10.1977	1	1	26
Smp_099170	8.7174	8.62313	8.62926	8.61824	8.6958	8.73645	8.48471	8.50871	8.6693	8.63147	8.5492	8.56005	8.55602	8.55417	8.55981	8.48237	8.51119	8.52051	8.50225	8.42539	8.54236	8.57176	8.56776	8.418	8.60355	8.60322	8.64423	8.5833	8.53708	8.46147	8.6036	8.67023	8.5611	8.4965	8.46033	8.59085	0.00395327	0.175274	24	0	0.043967	0.116751	1	26.6578	7.36803e-05	8.66813	0.00400668	0.192386	25.3289
Smp_346460	11.3124	11.2832	11.4219	11.2509	11.076	11.0589	11.2249	11.2971	11.2338	11.2626	11.32	11.064	11.0774	11.1302	11.2963	11.0596	11.0084	11.15	11.1632	11.3177	11.1902	11.1126	11.1772	11.2591	11.1622	10.9688	11.1461	11.2063	11.0451	11.2992	11.1751	11.3072	11.0344	11.189	11.1881	11.2273	1	1	20	2	0.0613193	0.999996	1	27.767	12.1584	11.2035	1	1	23.8835
Smp_099240	10.1834	10.1888	10.108	10.2706	10.1599	10.0341	10.1803	10.1723	10.1083	10.1848	9.97868	9.8656	10.028	9.9803	9.93133	10.1871	9.99854	9.86942	10.1906	9.98545	10.0155	10.0571	10.0781	9.93839	10.2476	10.1401	10.0574	10.1347	10.0166	10.0269	10.2242	10.0445	9.9752	10.2481	10.1581	9.93236	0.148339	1	20	0	0.074442	0.872713	1	20	18.7943	10.1017	0.394121	1	20
Smp_176620	10.2742	10.2486	10.1423	10.2694	9.97164	9.97255	10.2922	10.1543	10.1211	10.1603	10.1382	10.0704	9.97905	10.0145	10.2269	10.1752	10.1438	10.1904	10.2535	10.1907	10.188	10.1855	10.1479	10.1402	10.2152	9.9724	10.14	10.1012	10.1769	10.1508	10.1471	10.1076	10.1031	10.2767	10.2581	10.1487	1	1	20	10	0.0147784	1	1	28	12.0467	10.1843	1	1	24
Smp_176630	7.1431	7.07907	7.0623	7.04048	6.91317	6.90241	7.07979	7.14744	7.09251	7.04571	6.91331	7.08077	7.10337	7.12509	7.16137	7.17224	6.99828	7.03883	7.10174	7.09948	7.06451	6.76838	7.04701	6.9124	7.0649	6.92051	7.08489	7.10312	6.90857	7.2391	7.04815	7.09828	7.00036	7.06429	7.1198	7.09932	1	1	20	6	0.0321718	1	1	20	7.25279	7.10258	1	1	20
Smp_176640	9.85242	9.6829	9.54852	9.76891	9.80561	9.76821	9.78584	9.65809	9.61563	9.85888	9.5754	9.55116	9.90452	9.71971	9.57936	9.89473	9.69492	9.60937	9.82577	9.7273	9.7222	9.78777	9.73935	9.66195	9.797	9.9019	9.75819	9.71698	9.7454	9.62874	9.83512	9.70317	9.73611	9.8246	9.64412	9.46816	1	1	20	16	0.0356944	1	1	20	14.7861	9.75188	1	1	20
Smp_176650	8.07193	8.0634	8.14581	8.02779	7.97089	8.13563	8.02253	8.133	8.11595	7.99766	8.0325	8.0864	8.0217	8.08713	8.22159	8.09518	8.08389	8.11934	7.9189	8.11146	8.15272	7.98232	8.10174	8.08183	8.17347	7.87969	8.11576	8.23564	7.95709	8.15425	8.05453	8.16114	8.0891	8.0663	8.1593	8.11996	1	1	24	22	0.0142599	1	1	28	7.89622	8.10485	1	1	26
Smp_346470	8.88876	8.80383	8.8756	8.84093	9.01737	9.02521	8.87363	8.87337	8.90887	8.87376	8.88793	9.02084	8.99615	8.96727	8.79299	8.9565	8.89789	8.81386	8.87801	8.9373	8.90385	8.99523	8.89986	8.9148	8.92375	9.03392	8.94591	8.97124	8.92203	8.88179	8.82317	8.78163	8.87815	8.89147	8.81937	8.86888	0.296536	1	20	12	0.0199775	0.999998	1	20	14.7683	8.93529	0.657	1	20
Smp_099300	8.87981	8.89895	8.93889	8.94673	9.09507	8.98927	8.82291	9.00496	8.95187	8.95276	8.86651	8.98763	9.07254	9.04867	8.89814	8.93534	9.06135	8.96789	9.01288	8.94797	8.99571	9.0113	8.98477	8.74287	8.98034	9.1476	8.94266	8.83382	9.00638	8.82915	8.92024	8.94128	8.91722	8.95975	8.83398	8.85267	0.555081	1	24	10	0.0255993	1	1	26.3768	8.13162	8.99747	0.881824	1	25.1884
Smp_099310	11.3896	11.422	11.4676	11.3977	11.3024	11.2951	11.4507	11.4805	11.5153	11.4936	11.5681	11.5568	11.3862	11.3997	11.5579	11.4141	11.4992	11.4873	11.5006	11.5191	11.5609	11.4658	11.5857	11.64	11.5242	11.2337	11.4725	11.552	11.4132	11.5935	11.331	11.3938	11.4094	11.4454	11.5157	11.5041	0.0272278	0.46909	24	12	0.0366978	0.688804	1	25.8991	12.0636	11.5454	0.0933288	1	24.9495
Smp_099320	10.4146	10.39	10.3779	10.454	10.7694	10.678	10.4895	10.4917	10.3767	10.4811	10.3481	10.5774	10.6475	10.5114	10.4603	10.564	10.5783	10.4156	10.5406	10.4865	10.5096	10.6366	10.4708	10.3833	10.5159	10.831	10.4912	10.4729	10.5356	10.3323	10.3747	10.3158	10.4625	10.43	10.4231	10.3492	0.219783	1	24	10	0.0324961	1	1	20	8.40642	10.5306	0.552779	1	22
Smp_305350	9.33789	9.52966	9.52508	9.32407	9.17988	9.48679	9.38217	9.48804	9.60783	9.28757	9.55182	9.32368	9.03913	9.44841	9.58804	9.15129	9.33179	9.65913	9.17111	9.42522	9.53845	9.01661	9.46776	9.73307	9.16125	8.93989	9.48516	9.27232	9.32039	9.5219	9.16928	9.41471	9.4273	9.44231	9.63012	9.58025	1	1	24	0	0.0486942	1	1	20	11.4404	9.39489	1	1	22
Smp_336800	8.28127	8.19198	8.2344	8.14465	8.17495	8.16368	8.22756	8.14439	8.2956	8.12834	8.32006	8.32429	8.18115	8.21788	8.28052	8.13747	8.30564	8.24168	8.20826	8.20681	8.33524	8.17356	8.26644	8.28853	8.26638	8.24083	8.04885	8.21929	8.18797	8.34511	8.1132	8.16675	8.24882	8.19205	8.25127	8.22554	1	1	24	10	0.0225918	1	1	25.2459	11.8475	8.24656	1	1	24.623
Smp_087760	12.3391	12.4189	12.3639	12.5554	12.8386	12.9472	12.5845	12.5165	12.473	12.5098	12.5086	12.8066	12.7178	12.7257	12.5356	12.5816	12.6028	12.632	12.575	12.5743	12.5484	12.677	12.6397	12.3473	12.63	13.0923	12.6107	12.5605	12.689	12.5516	12.4687	12.2464	12.7208	12.5992	12.4413	12.4737	0.919602	1	20	12	0.048653	1	1	20	7.93884	12.6326	0.996678	1	20
Smp_306370	10.1219	10.2777	10.2351	10.1108	9.85508	10.1205	10.0221	10.1434	10.2289	9.97608	10.2673	10.0676	9.80019	10.1556	10.1958	9.96303	10.0617	10.0926	9.82891	10.2092	10.1575	9.88669	10.2489	10.3352	9.96193	9.79204	10.196	10.044	10.1898	10.2723	10.1177	10.2015	10.1509	10.0648	10.3562	10.1199	1	1	24	0	0.0322365	1	1	25.6338	12.4054	10.1118	1	1	24.8169
Smp_176760	9.18063	9.18835	9.19583	9.18661	9.33246	9.32444	9.30289	9.24837	9.13705	9.27403	9.1987	9.31413	9.29264	9.1305	9.21468	9.12151	9.22081	9.14441	9.1837	9.11102	9.20374	9.22928	9.22377	9.27531	9.15883	9.25829	9.35068	9.21184	9.20553	9.18729	9.20358	9.20478	9.0838	9.14563	9.04786	9.13312	1	1	24	6	0.0201468	0.999985	1	28	14.8262	9.21806	1	1	26
Smp_241980	10.1822	10.2303	10.4597	10.0915	9.9129	10.2227	10.2106	10.2216	10.3446	10.1634	10.4442	10.1129	9.87877	10.136	10.4339	10.0003	10.0668	10.3217	9.90521	10.2676	10.2772	9.86404	10.2598	10.4903	10.0574	9.65081	10.2561	10.1385	10.018	10.3514	10.155	10.2592	10.1843	10.2995	10.2772	10.3729	1	1	24	0	0.0618461	1	1	20	11.6855	10.1785	1	1	22
Smp_176780	8.73091	8.72292	8.5286	8.6221	8.50526	8.51314	8.64159	8.59605	8.6954	8.43149	8.55382	8.48046	8.43486	8.61671	8.65417	8.48618	8.4662	8.66846	8.63152	8.60032	8.72342	8.43258	8.46183	8.68274	8.44482	8.24746	8.66458	8.61113	8.50604	8.6361	8.52234	8.69902	8.68776	8.61676	8.53639	8.46396	1	1	24	0	0.0208494	1	1	28	11.6976	8.5894	1	1	26
Smp_341680	9.47886	9.4622	9.39955	9.44273	9.53452	9.44348	9.47628	9.35106	9.36647	9.41076	9.31404	9.27277	9.46149	9.3055	9.33007	9.43065	9.23233	9.22582	9.55804	9.26469	9.35806	9.55186	9.33607	9.3114	9.37947	9.41956	9.33865	9.46812	9.41295	9.21965	9.40642	9.41056	9.38622	9.54367	9.33291	9.3003	0.219783	1	20	0	0.0322724	0.999887	1	20	12.7655	9.39856	0.552742	1	20
Smp_099570	9.62751	9.71428	9.79516	9.75743	9.82703	9.86895	9.64903	9.7577	9.84885	9.70138	9.70325	9.79295	9.80503	9.75587	9.88874	9.74433	9.76519	9.77467	9.83204	9.7273	9.75777	9.65506	9.6657	9.78278	9.76155	9.80203	9.86627	9.72722	9.70613	9.73711	9.69852	9.81455	9.76813	9.56844	9.75135	9.79546	1	1	24	6	0.0118277	1	1	28	7.92762	9.789	1	1	26
Smp_346480	10.6465	10.7391	10.7168	10.5993	10.4925	10.5056	10.6934	10.6891	10.7257	10.646	10.7854	10.5588	10.4535	10.591	10.5748	10.4878	10.6156	10.6626	10.4646	10.6317	10.6135	10.4671	10.6508	10.7503	10.5865	10.3534	10.6422	10.6711	10.5536	10.7077	10.6712	10.5183	10.5662	10.7095	10.6366	10.6719	0.632609	1	20	4	0.0143653	0.999986	1	20	12.7479	10.5973	0.922278	1	20
Smp_241990	7.8467	7.88414	7.97511	7.88816	7.99399	7.93556	7.85038	7.85113	7.94034	7.84716	7.71319	7.86184	7.90951	7.95147	7.96634	8.02835	7.99194	7.85129	7.88929	7.88051	7.90655	8.11922	7.93653	7.78614	7.96567	7.98694	7.97727	7.74665	7.83055	7.67717	7.96335	8.04848	7.96281	7.81412	7.9933	7.86316	1	1	20	10	0.0337076	1	1	20	8.69612	7.95297	1	1	20
Smp_345330	8.78357	8.76851	8.74541	8.79471	8.69168	8.65553	8.78085	8.64489	8.76081	8.72636	8.65989	8.73161	8.42111	8.58974	8.63658	8.77972	8.56997	8.62363	8.74156	8.7779	8.663	8.61965	8.8736	8.81886	8.63296	8.67441	8.66458	8.82721	8.8074	8.7965	8.80919	8.78163	8.74657	8.85783	8.78209	8.73003	0.0148517	0.346478	24	20	0.0390241	0.491591	1	22.5705	13.8145	8.76083	0.0432199	0.867644	23.2852
Smp_085010	12.074	12.1025	12.1928	12.016	12.4703	12.0226	12.1072	12.2849	11.8631	12.1354	12.1685	12.4784	11.9341	12.1408	12.1393	12.1728	12.0387	11.9891	12.1426	12.0712	12.175	12.1002	12.061	12.1254	12.1448	12.4505	12.0438	12.091	12.2129	12.1305	12.1938	12.1591	12.3297	11.9463	12.054	12.1503	1	1	20	0	0.0298387	1	1	20	16.6123	12.1626	1	1	20
Smp_345790	6.90119	6.94799	6.76838	6.76838	6.76838	6.76838	6.76838	6.76838	6.9307	6.76838	6.76838	6.76838	6.96208	6.9035	6.95408	6.76838	6.76838	6.76838	6.76838	6.97806	6.91664	6.76838	6.90786	6.76838	6.76838	6.76838	6.91015	6.90529	6.76838	6.91088	6.76838	6.76838	6.76838	6.76838	6.76838	6.8937	1	1	24	12	0.00693047	0.999949	1	20	9.25673	6.85812	1	1	22
Smp_326260	7.6739	7.5015	7.59001	7.66777	7.45653	7.44582	7.5362	7.47258	7.35	7.32053	7.30775	7.40467	7.51091	7.46398	7.58837	7.47471	7.38687	7.49012	7.3588	7.27977	7.53022	7.52792	7.3231	7.5089	7.51161	7.40886	7.38197	7.0419	7.50253	7.56467	7.39013	7.46301	7.47089	7.27913	7.42186	7.59784	1	1	20	18	0.0416327	0.999997	1	28	8.13503	7.48602	1	1	24
Smp_103610	15.6041	15.6633	15.5483	15.3063	15.7734	15.2562	15.5256	15.449	15.1557	15.4605	15.5037	15.6467	15.4878	15.3857	15.5691	15.7373	15.2994	15.4731	15.4328	15.4876	15.4317	15.3326	15.4014	15.283	15.5751	15.6549	15.637	15.186	15.5845	15.578	15.8128	15.9474	15.6284	15.4417	15.3129	15.34	0.865629	1	24	22	0.0788133	0.999995	1	25.6338	7.26983	15.4947	0.990538	1	24.8169
Smp_067060	14.7029	14.4188	14.4958	14.3874	14.8105	14.0986	14.362	14.3557	13.9406	14.5507	14.4949	14.5438	14.1814	13.9223	14.0911	14.4067	14.3152	14.4296	14.4322	14.3705	14.1531	14.218	14.3836	14.2415	14.4802	14.538	14.3105	14.1864	14.4507	14.3348	14.9284	15.1198	14.5593	14.3005	14.5074	14.3585	0.0246724	0.450802	20	2	0.0879723	0.283076	1	25.2459	19.9999	14.6237	0.0416544	0.849613	22.623
Smp_067090	8.83414	8.72601	8.88442	8.81472	9.05834	8.98647	8.90313	8.79732	8.89127	8.72931	8.78093	8.91535	9.03631	8.89585	8.77407	8.89747	8.83748	8.80401	8.89993	8.71156	8.77704	8.92325	8.75925	8.58895	8.74079	9.19792	8.81654	8.8239	8.93807	8.70904	8.90728	8.80475	9.02241	8.85403	8.70409	8.6905	1	1	20	4	0.0338586	1	1	26.8005	7.30986	8.8766	1	1	23.4003
Smp_158430	8.00454	8.01294	8.24437	8.12704	8.23105	8.1413	8.06948	8.07412	8.2956	8.04664	8.17622	8.32429	8.14053	8.30042	8.33652	7.99915	8.30564	8.28805	8.22464	8.11146	8.23192	8.12478	8.09537	8.30553	8.07773	8.19326	8.09613	8.16872	8.15794	8.3182	8.1258	8.2631	8.26913	8.13103	8.22146	8.31346	1	1	20	10	0.0395364	1	1	28	8.1461	8.22855	1	1	24
Smp_158440	8.90059	8.86617	8.84578	8.79806	8.81712	8.78328	8.78795	8.8917	8.89127	8.88683	8.93998	8.9815	8.8677	8.80397	8.97381	8.88921	8.93283	8.90541	8.92148	8.88632	8.96464	8.82269	8.7262	8.81146	8.90335	8.86266	8.97476	8.79026	9.0422	8.78543	8.81969	8.87481	8.93193	8.85023	9.06928	8.91116	1	1	20	6	0.0296811	1	1	28	6.02376	8.90097	1	1	24
Smp_200460	7.1431	7.33311	7.29219	7.21846	7.15051	7.21134	7.22921	7.1703	7.1965	7.23118	7.22498	7.35814	7.13008	7.32229	7.32247	7.29377	7.28031	7.35465	7.3588	7.37575	7.23538	7.25904	7.04701	7.19903	7.34361	7.1973	7.34923	7.313	7.27148	7.25984	7.25146	7.21427	7.41968	7.2576	7.1198	7.26732	1	1	20	12	0.040334	1	1	28	8.08633	7.28398	1	1	24
Smp_173020	8.74429	8.7383	8.56685	8.6221	8.50526	8.4286	8.72995	8.77426	8.64802	8.75838	8.65564	8.54281	8.53526	8.55417	8.57853	8.56011	8.55069	8.5122	8.64677	8.56729	8.7192	8.56423	8.63358	8.63673	8.56577	8.34856	8.57676	8.8239	8.64191	8.55415	8.67594	8.59521	8.55323	8.63496	8.56822	8.39113	1	1	20	2	0.0479222	1	1	28	12.4755	8.62902	1	1	24
Smp_092950	10.3968	10.5052	10.4199	10.4499	10.0599	10.1949	10.422	10.4092	10.5618	10.4361	10.4442	10.2819	10.1043	10.3494	10.2882	10.202	10.3862	10.4951	10.1846	10.5062	10.5335	10.1957	10.529	10.6915	10.3654	9.82376	10.3635	10.4496	10.2464	10.5663	10.4048	10.3331	10.3961	10.6578	10.5184	10.5012	1	1	24	18	0.0454674	1	1	28	11.9958	10.4401	1	1	26
Smp_092930	9.8999	9.91749	10.0392	9.96095	9.95395	9.866	9.97108	9.97267	9.96452	9.89532	9.95943	10.0034	9.89398	9.7704	9.89985	9.77918	10.0117	9.88881	9.99302	9.83669	9.90049	9.91175	9.93955	10.0125	9.89826	9.83935	9.87778	9.9716	9.9143	9.85123	9.92755	9.89299	9.86887	9.88282	9.97411	10.0367	1	1	20	2	0.0400392	0.999999	1	24.6856	12.2494	9.93261	1	1	22.3428
Smp_244890	7.89046	7.80895	7.79191	7.79328	7.75275	7.82557	7.64816	7.75485	7.61554	7.75803	7.77321	7.75825	7.74736	7.67038	8.0989	7.78797	7.77696	7.69085	7.71575	7.69113	7.74464	7.64837	7.69856	7.66514	7.82391	8.08371	7.87565	7.86304	7.94216	7.65594	7.84633	7.64994	7.65383	7.712	7.58369	7.69862	0.453603	1	20	18	0.0752056	1	1	20	7.82568	7.79566	0.812191	1	20
Smp_244880	8.19493	8.13731	8.14581	8.19024	8.29597	8.02164	8.26646	8.18333	8.18184	8.36988	8.03981	8.33985	8.2203	8.17974	8.24158	8.22694	8.08974	8.1541	8.25668	8.14649	8.35824	8.35411	8.26097	8.36581	8.18419	8.35459	8.32713	8.25708	8.24567	8.2962	8.15667	8.34229	8.37475	8.17209	8.36851	8.35499	0.632609	1	24	16	0.0754871	0.71045	1	28	13.6408	8.29835	0.808879	1	26
Smp_160410	9.14686	8.99762	9.09992	9.09365	8.98823	9.03607	8.97869	9.07539	9.04966	9.04583	8.93316	8.97225	9.11583	9.10726	9.035	9.13991	9.01899	8.96498	9.06592	9.03034	9.06873	8.94582	8.93828	9.06358	8.98863	9.01635	9.08129	9.00345	8.88936	9.03418	9.0374	9.11746	9.06542	8.91704	8.9847	9.09974	1	1	20	4	0.0214712	1	1	28	8.08625	9.06371	1	1	24
Smp_347660	9.26154	9.30259	9.32168	9.40926	9.33246	9.45543	9.32433	9.33157	9.23627	9.33856	9.28808	9.15945	9.45735	9.28053	9.13752	9.29509	9.28408	9.16461	9.34416	9.20764	9.24116	9.27594	9.16126	9.15803	9.25686	9.35512	9.28443	9.17675	9.24153	9.16527	9.2572	9.08616	9.3309	9.29798	9.20205	9.24886	0.160745	1	24	2	0.0331405	0.903182	1	28	5.56218e-05	9.34419	0.42535	1	26
Smp_306440	9.17825	9.21624	9.2301	9.18161	8.99476	9.13254	9.15327	9.18912	9.26667	9.14994	9.17327	9.00283	9.00775	9.11246	9.12786	9.1052	9.16653	9.12907	9.15072	9.16321	9.1562	9.02979	9.15324	9.18623	9.11703	8.68817	9.22006	9.101	9.02441	9.14007	9.22938	9.09406	9.0838	9.11173	9.12863	9.12208	1	1	20	2	0.0303821	0.999997	1	25.5032	11.5955	9.14136	1	1	22.7516
Smp_328690	8.15183	8.16251	8.29766	8.09092	8.2728	8.28913	8.18723	8.12725	8.17382	8.1085	8.18895	8.0467	8.29468	8.2391	8.20635	8.04547	8.17377	8.30309	8.08608	8.31838	8.01387	8.16825	8.13921	8.09555	8.16264	8.25405	8.16018	8.10351	8.13951	8.1222	8.31508	8.18341	8.27415	8.07369	8.14642	8.19305	1	1	20	4	0.029747	1	1	27.1642	7.9843	8.21041	1	1	23.5821
Smp_213650	8.51898	8.51091	8.50505	8.45725	8.60199	8.72619	8.51598	8.44531	8.46311	8.47928	8.38033	8.70524	8.57238	8.62431	8.5408	8.53108	8.48686	8.53695	8.58463	8.46247	8.38637	8.44099	8.46644	8.51124	8.51083	8.66049	8.52361	8.37301	8.56307	8.49003	8.56578	8.55192	8.64085	8.54604	8.55468	8.59419	0.814221	1	0	NA	0	0.999995	1	26.2385	7.75205	8.54908	0.981562	1	26.2385
Smp_213640	8.88578	8.87719	8.86673	8.95567	9.1685	9.06813	8.96331	8.88257	8.84618	8.96016	8.92974	9.18342	8.9756	8.82028	8.85412	9.04526	8.93856	8.82039	8.99856	8.84864	8.85157	8.99253	8.99387	9.05129	8.88561	9.11516	8.99364	8.9889	9.05101	8.83629	8.94579	8.76148	9.0387	8.97714	8.93525	8.99182	1	1	20	16	0.0238394	1	1	20	15.4903	8.97451	1	1	20
Smp_160460	10.1706	10.22	10.2351	10.1942	9.97323	10.0276	10.085	10.1458	10.3228	10.1675	10.2699	10.1659	9.94447	10.2398	10.1055	10.0824	10.0542	10.1516	9.95482	10.1063	10.2785	9.92411	10.1879	10.3904	10.1229	9.79804	10.0958	10.1436	10.1717	10.2797	10.2217	10.2592	10.0741	10.3857	10.2722	10.0916	1	1	24	0	0.0489724	1	1	20	12.0735	10.1404	1	1	22
Smp_244700	9.53512	9.75506	9.96952	9.65848	9.33246	9.83918	9.47628	9.68873	9.94623	9.53667	10.0934	9.80812	9.4386	9.64092	9.81721	9.29915	9.81867	9.68165	9.27803	9.6909	9.8684	9.32316	9.79593	10.0667	9.40394	9.21021	9.76353	9.61574	9.54714	9.90092	9.31359	9.81765	9.77916	9.72652	10.0402	9.8797	1	1	24	0	0.0825171	1	1	20	11.8217	9.67099	1	1	22
Smp_070540	10.3	10.477	10.3377	10.319	10.4326	10.5427	10.3144	10.3807	10.3134	10.3224	10.3208	10.4178	10.4463	10.3914	10.3448	10.5474	10.4756	10.3042	10.3641	10.2998	10.2933	10.3826	10.3647	10.416	10.3593	10.4037	10.4784	10.1296	10.3715	10.2213	10.4693	10.5296	10.687	10.2808	10.4402	10.3674	1	1	24	22	0.0211909	1	1	28	8.05447	10.4183	1	1	26
Smp_160490	8.86174	8.84385	8.83365	8.92868	8.77924	8.81251	8.85021	8.69542	8.89569	8.74393	8.77321	8.69761	8.7605	8.7226	8.71221	8.91925	8.73115	8.66846	8.77962	8.74516	8.74431	8.90028	8.82289	8.76615	8.90335	8.81401	8.80213	8.84039	8.76071	8.75542	8.85747	8.81778	8.77993	9.02798	8.72008	8.96215	0.0482011	0.62715	24	22	0.0478089	0.68599	1	24.5043	19.9999	8.85919	0.145794	1	24.2521
Smp_244670	7.59719	7.53245	7.47052	7.51853	7.52613	7.49507	7.54819	7.47258	7.50461	7.4853	7.53997	7.51386	7.52292	7.7075	7.43253	7.57815	7.41393	7.39856	7.5426	7.45785	7.63289	7.55993	7.59427	7.45294	7.32846	7.54967	7.51067	7.62211	7.59835	7.51439	7.70224	7.72414	7.59436	7.48702	7.52087	7.47056	1	1	24	18	0.0254151	1	1	28	12.2756	7.54028	1	1	26
Smp_313840	9.58563	9.6052	10.0442	9.34199	9.4512	9.5456	9.94715	9.86559	9.12226	9.25248	10.1368	9.68373	9.48602	10.0752	9.83471	9.63265	9.4205	9.53312	9.77618	9.78018	9.35023	9.15493	9.63963	9.43998	9.37122	9.46851	9.48516	10.1308	9.80061	10.0593	10.0302	9.26385	9.58218	9.61239	9.5105	9.52369	1	1	20	6	0.0478218	1	1	20	5.68931	9.68292	1	1	20
Smp_164190	8.24653	8.07428	8.34402	8.27609	7.95519	8.24887	8.13308	8.22093	8.30993	8.23133	8.29733	8.3032	8.1981	8.3727	8.35011	8.25986	8.25675	8.13106	8.16906	8.16697	8.3808	8.09667	8.29343	8.34425	8.14619	8.09899	8.20285	8.21379	8.32698	8.38691	8.3098	8.18341	8.3469	8.21165	8.59486	8.37119	1	1	20	8	0.0237203	1	1	28	7.48166	8.26167	1	1	24
Smp_164180	6.95613	7.02222	7.0623	6.76838	6.76838	6.90241	6.96556	6.95832	6.9307	6.89256	6.76838	6.96618	6.90539	6.9035	6.95408	6.76838	6.95616	6.95976	6.76838	6.91671	6.97796	6.76838	6.90786	6.9124	6.99823	6.76838	7.01374	7.00534	6.90857	6.91088	6.76838	6.76838	6.90241	6.9778	6.91214	7.04825	1	1	20	0	0.0154054	1	1	20	3.05643	6.91676	1	1	20
Smp_330320	6.95613	6.94799	6.90001	6.76838	7.01896	6.90241	6.76838	6.76838	6.76838	6.89256	6.91331	6.9083	6.90539	6.76838	6.76838	6.89647	6.99828	6.90375	6.96113	6.76838	6.76838	6.76838	6.76838	7.01763	6.90117	6.76838	6.76838	6.76838	6.90857	6.76838	6.76838	6.76838	6.76838	6.91653	6.76838	6.76838	1	1	24	6	0.0745541	0.997207	1	28	8.07984	6.87347	0.999996	1	26
Smp_164200	9.99954	9.96771	9.83937	10.0439	9.95233	9.9309	9.99899	9.92656	9.97458	9.91013	9.89499	9.95444	9.85099	9.87704	9.95813	9.86267	9.91988	9.86189	9.96767	9.9721	9.83741	9.79079	9.95163	10.0459	9.8595	9.9385	9.91655	9.89376	9.97983	9.92352	9.99971	9.7895	9.89079	9.91279	10.0021	9.96279	1	1	20	2	0.0262572	1	1	26.4465	13.1489	9.92952	1	1	23.2232
Smp_077980	8.8587	8.78923	8.76805	8.74326	8.73622	8.87822	8.71877	8.6375	8.70055	8.76126	8.63853	8.6705	8.63573	8.75373	8.70216	8.90021	8.7345	8.81386	8.68775	8.70301	8.57602	8.5867	8.76648	8.6109	8.65099	8.70629	8.7504	8.62286	8.81443	8.65679	8.84728	9.09406	8.70184	8.57955	8.8083	8.81121	0.160745	1	24	0	0.0386425	0.940253	1	25.8991	7.74992	8.7572	0.436728	1	24.9495
Smp_164210	11.1466	11.2614	11.2488	11.2991	11.2162	11.2011	11.2565	11.2807	11.3362	11.2654	11.2255	11.348	11.3589	11.2796	11.2696	11.2057	11.3455	11.2151	11.3301	11.3282	11.255	11.2859	11.3316	11.2801	11.3142	11.2249	11.3472	11.3268	11.2681	11.3162	11.1622	11.1234	11.1557	11.249	11.3171	11.1917	0.0201992	0.412584	20	12	0.0264352	0.337952	1	25.8991	13.5524	11.3044	0.0408692	0.842057	22.9495
Smp_168930	10.6942	10.6404	10.6627	10.6083	10.6134	10.773	10.6889	10.6982	10.6049	10.5824	10.7264	10.6006	10.5876	10.5747	10.6288	10.7236	10.5836	10.5611	10.723	10.6814	10.7084	10.5574	10.712	10.5847	10.6141	10.5763	10.692	10.6633	10.6534	10.6104	10.621	10.5946	10.8045	10.6328	10.6668	10.6114	1	1	20	16	0.0161659	1	1	20	12.4816	10.6619	1	1	20
Smp_331210	7.58704	7.64446	7.48228	7.48207	7.52613	7.4197	7.49891	7.52016	7.5381	7.43147	7.37897	7.46158	7.56898	7.50084	7.52586	7.55864	7.35849	7.62298	7.51931	7.53059	7.47271	7.50573	7.33995	7.32299	7.59712	7.54967	7.64076	7.44693	7.46287	7.48781	7.63046	7.72414	7.70017	7.45701	7.58369	7.426	1	1	24	22	0.0432716	0.991079	1	27.6138	7.75183	7.52298	0.99996	1	25.8069
Smp_114430	9.04008	8.98	9.32168	9.06116	9.18271	9.05219	8.86698	8.6412	8.84158	8.61224	8.74976	8.57706	8.79157	8.90196	8.63658	8.82986	8.77735	8.76722	8.64677	9.21346	8.29383	9.09633	8.59285	8.8836	8.72401	8.77628	8.73523	8.34388	8.69311	8.64856	8.96463	9.26154	8.95802	8.62589	9.03235	9.03747	0.0756145	0.7598	24	0	0.14588	0.474833	1	27.3124	10.4483	8.79941	0.155354	1	25.6562
Smp_086060	8.3569	8.35826	8.29766	8.33151	8.48104	8.40648	8.5762	8.29744	8.20555	8.42397	8.26236	8.44332	8.47955	8.60907	8.35011	8.47854	8.45783	8.30309	8.36218	8.33595	8.41925	8.4902	8.44791	8.25961	8.49467	8.63695	8.42455	8.36338	8.35795	8.29063	8.38169	8.4733	8.38389	8.46577	8.29737	8.32608	1	1	20	12	0.035895	1	1	25.9663	8.09534	8.44647	1	1	22.9831
Smp_154980	10.2968	10.1546	10.4237	10.2831	10.358	10.4343	10.2874	10.2296	10.326	10.1999	10.337	10.4047	10.2712	10.169	10.2509	10.1849	10.257	10.2293	10.2913	10.169	10.2541	10.2325	10.2206	10.2727	10.2565	10.3358	10.2051	10.1674	10.2	10.2056	10.1938	10.1063	10.281	10.1306	10.2798	10.2855	0.255711	1	24	2	0.0357788	0.603053	1	28	12.0878	10.24	0.442491	1	26
Smp_154970	8.84341	8.89355	8.61123	8.67863	8.97838	9.0734	8.67691	8.78089	8.56482	8.76983	8.72186	8.80054	8.85153	8.94389	8.84514	8.8809	8.92128	8.87144	8.71315	8.83325	8.83623	8.78206	8.82976	8.57559	8.93527	9.17299	8.90977	8.61113	9.05101	8.6731	8.86759	9.08616	9.02241	8.82717	8.6632	8.75962	1	1	24	20	0.0537961	1	1	26.5166	8.10445	8.88597	1	1	25.2583
Smp_200620	6.95613	7.10386	7.13978	6.96093	7.0916	7.0961	7.00978	6.76838	7.04923	7.01651	7.17711	7.08077	6.96208	6.9594	7.24006	6.99009	7.14315	7.23547	6.90472	7.13092	7.13075	7.14005	6.96556	7.12043	7.0649	7.03164	7.08489	7.10312	7.04842	7.25984	7.01076	6.95912	7.09609	7.06429	7.1198	7.18272	1	1	20	12	0.0252113	1	1	23.3606	8.43987	7.08965	1	1	21.6803
Smp_061100	9.4122	9.51267	9.51596	9.57842	9.80741	9.76504	9.5703	9.60905	9.46815	9.47599	9.49893	9.7199	9.55519	9.56114	9.61714	9.60368	9.48679	9.52737	9.54464	9.51415	9.54528	9.53207	9.57026	9.49	9.5604	9.81786	9.56324	9.54971	9.57527	9.46966	9.48914	9.35765	9.61965	9.49274	9.60168	9.69565	1	1	20	18	0.0131813	1	1	20	7.36803e-05	9.59619	1	1	20
Smp_154960	10.8481	10.7204	10.6627	10.8265	11.0243	10.9694	10.6916	10.7682	10.7174	10.7944	10.7056	10.9522	10.8448	10.8659	10.8954	10.8771	10.6807	10.876	10.8847	10.7864	10.6524	10.9067	10.8205	10.8042	10.8006	11.1765	10.8987	10.7893	10.9721	10.8648	10.8399	10.7648	11.1256	10.7302	10.8361	10.8949	1	1	20	18	0.0443162	0.999717	1	23.1445	8.2378	10.8405	1	1	21.5723
Smp_196400	7.66471	7.75001	7.71017	7.75056	7.74282	7.67272	7.58303	7.61672	7.5381	7.65035	7.59015	7.51386	7.66318	7.69838	7.66431	7.75007	7.62697	7.63305	7.72485	7.55765	7.54387	7.49435	7.58301	7.62044	7.70077	7.61709	7.65155	7.7555	7.66287	7.63412	7.75912	8.07322	7.66332	7.66741	7.88209	7.72195	0.0133777	0.327613	24	22	0.0656854	0.194367	1	27.1642	8.02061	7.67267	0.0180769	0.515622	25.5821
Smp_103790	8.92682	8.89895	8.80283	8.75372	9.0045	8.75001	8.60113	8.5845	8.69022	8.66597	8.67253	8.47588	8.63573	8.82675	8.71554	8.93534	8.75775	8.46979	8.63152	8.7779	8.69788	8.98441	8.6215	8.53924	8.54643	8.86266	8.61096	8.4958	8.6052	8.65679	8.9521	8.84344	8.89331	8.53139	8.7161	8.75962	0.814221	1	24	0	0.0484385	0.99935	1	28	9.20583	8.73014	0.981453	1	26
Smp_201070	6.90119	6.94799	6.99621	6.90458	6.97306	6.95786	6.76838	6.90273	6.9307	6.94394	6.91331	6.96618	6.90539	6.9035	6.89974	6.76838	6.76838	6.76838	6.96113	6.91671	6.97796	6.76838	6.76838	6.9124	6.99823	6.76838	6.91015	6.90529	6.76838	6.91088	6.76838	7.00191	6.76838	6.91653	6.91214	6.8937	1	1	20	2	0.0425168	0.999687	1	28	13.4866	6.88752	1	1	24
Smp_318490	6.90119	6.94799	6.76838	6.90458	6.76838	6.76838	6.76838	6.90273	6.99782	6.76838	6.76838	6.9083	6.76838	6.9594	6.95408	6.76838	6.76838	7.00269	6.90472	6.76838	6.76838	6.76838	6.76838	6.9124	6.76838	6.76838	6.9688	6.76838	6.90857	6.76838	6.76838	6.9033	6.90241	6.76838	6.97161	6.8937	1	1	20	6	0.00252841	1	1	20	7.10334	6.87217	1	1	20
Smp_016050	11.6491	11.5892	11.5973	11.6206	11.4403	11.241	11.6686	11.6165	11.64	11.6053	11.6451	11.5559	11.4409	11.4583	11.6355	11.4817	11.5602	11.5727	11.5596	11.6882	11.6102	11.5298	11.6449	11.6036	11.648	11.1968	11.5379	11.5939	11.5732	11.6544	11.5573	11.5837	11.444	11.6012	11.6272	11.5752	1	1	20	0	0.017382	1	1	20	12.0794	11.6061	1	1	20
Smp_130910	9.81686	9.85342	9.82333	9.82808	9.90789	10.0511	9.91201	9.82801	9.73235	9.91381	9.77136	9.82809	9.93275	9.82087	9.72938	9.80334	9.8917	9.94258	9.86452	9.79738	9.84293	9.85113	9.76019	9.73307	9.87398	9.98993	9.82267	9.74748	9.84556	9.88291	9.76762	9.78158	9.78543	9.86127	9.78773	9.7639	1	1	24	6	0.0275266	1	1	28	7.53551	9.85407	1	1	26
Smp_172850	9.92374	9.98243	9.93877	10.0732	10.2506	10.2866	10.0062	10.0722	9.94213	9.98891	10.0008	10.2418	10.0833	10.1273	9.99223	10.0649	10.0324	10.0323	10.037	10.0118	9.96254	10.1037	10.0033	9.82903	10.075	10.3972	10.076	9.9471	10.1388	9.91871	10.0026	10.0392	10.083	9.97756	10.0888	10.0469	1	1	20	18	0.0238321	1	1	20	6.80139	10.0587	1	1	20
Smp_245010	9.10214	9.22047	9.18887	9.18161	8.80964	9.11227	8.98784	9.12459	9.08071	9.03658	9.05084	8.96605	9.09976	9.12794	9.28336	9.04526	8.95561	8.96207	9.15072	9.08253	8.94351	8.91181	9.03847	9.16372	9.13686	8.93614	9.15801	9.04333	9.07708	9.21164	9.06945	9.23346	8.92312	9.07694	9.10225	9.07701	1	1	20	18	0.0440827	1	1	20.5755	8.07043	9.07903	1	1	20.2878
Smp_016090	11.0591	10.9776	11.0099	10.9758	10.6236	10.7036	10.9373	10.9495	11.0311	11.0325	11.2648	10.7788	10.7194	10.8902	10.9334	10.8017	10.9689	10.9545	10.9432	11.0703	10.9827	10.8328	11.0185	11.1163	10.9756	10.3628	10.935	11.3034	10.8392	11.0003	11.0076	10.9791	10.8369	11.0702	10.9959	10.9301	1	1	24	18	0.0270269	1	1	20	12.1591	10.9942	1	1	22
Smp_130940	9.22054	9.1665	9.12942	9.14609	9.59229	9.52878	9.25898	9.32501	9.20866	9.28564	9.35706	9.45299	9.4323	9.38626	9.28336	9.3153	9.32324	9.30937	9.29198	9.32479	9.25247	9.35237	9.22123	9.17221	9.30333	9.75548	9.34588	9.33925	9.38584	9.29481	9.17195	9.30933	9.39039	9.29254	9.23731	9.19328	1	1	24	12	0.0316061	1	1	26.2385	7.20951	9.34377	1	1	25.1193
Smp_347280	7.96578	7.98377	7.9622	7.95348	7.93923	8.03425	7.94401	7.93127	8.12441	7.98079	7.94833	7.81155	8.02831	7.87966	7.87168	8.06786	7.95267	8.03984	7.81901	8.24525	7.91524	8.03204	7.98046	7.96485	7.85404	8.03648	7.97727	8.02742	7.9038	7.85587	8.08101	8.05472	7.96281	8.00515	7.96281	7.99128	1	1	24	18	0.0102319	1	1	28	11.5233	7.9937	1	1	26
Smp_016200	10.1243	10.2003	10.1294	10.1287	10.3147	10.3456	10.2144	10.0632	10.0392	10.0983	10.1439	10.1554	10.1352	10.1702	10.1127	10.202	10.2056	10.1117	10.1488	10.1572	10.1966	10.1346	10.14	10.0399	10.1468	10.3276	10.2219	10.2079	10.2877	10.1357	10.204	10.2214	10.2442	10.0726	10.1471	10.1413	0.27548	1	24	18	0.0140826	0.942724	1	20	8.16346	10.1564	0.609837	1	22
Smp_016180	8.86174	8.77743	8.65758	8.81141	8.70806	8.60357	8.85695	8.68119	8.60989	8.72931	8.82999	8.78991	8.53526	9.05952	8.59696	8.58847	8.79024	8.55318	8.72388	8.76164	8.95763	8.54134	8.85018	8.81517	8.72063	8.70629	8.61936	8.83382	8.89596	8.76299	8.76994	8.78163	8.65183	8.83104	8.8943	8.65605	1	1	24	18	0.03595	1	1	21.5965	13.2254	8.77973	1	1	22.7983
Smp_319030	7.28024	7.28953	7.18334	7.27558	7.26767	7.3489	7.22921	7.2124	7.30395	7.11886	7.17711	7.23065	7.34604	7.35355	7.18249	7.29377	7.40055	7.29004	7.12832	7.33939	7.21161	7.24136	7.3231	7.22214	7.20728	7.49076	7.25735	7.34562	7.34282	7.29879	7.30786	7.55706	7.26756	7.09907	7.01718	7.32553	1	1	20	12	0.0332193	1	1	21.4118	8.13994	7.31135	1	1	20.7059
Smp_130980	9.61021	9.77783	9.64015	9.84365	9.77837	10.0381	9.78076	9.82343	9.77689	9.75861	9.73203	9.82313	9.94008	9.97753	9.89013	9.84363	9.9516	9.94543	9.7315	9.75693	9.90576	9.78476	9.88385	9.77552	9.76311	10.0107	9.95737	9.85394	9.82243	9.76069	9.74321	9.66225	9.85257	9.76387	9.71588	9.83029	0.255711	1	24	10	0.0281708	0.938016	1	24.208	8.06999	9.92484	0.582309	1	24.104
Smp_342560	10.272	10.2034	10.1282	10.3112	10.3482	10.1328	10.3837	10.3367	10.1984	10.1624	10.1453	10.1088	10.1314	10.1811	9.93942	10.3045	10.088	9.68336	10.2547	10.1675	10.0712	10.1545	9.97253	10.0247	10.2488	10.1787	10.1236	10.1872	10.1678	10.052	10.3325	10.0589	10.281	10.331	10.2242	9.97239	0.188277	1	24	0	0.0709062	0.849415	1	22.3188	19.9999	10.2004	0.453076	1	23.1594
Smp_130960	7.75225	7.80895	7.79191	7.73286	7.5521	7.84864	7.78222	7.57538	7.67224	7.69823	7.82023	7.61889	7.83207	7.76873	7.77418	7.78052	7.79297	7.7873	7.74275	7.81537	7.83396	7.79262	7.83381	7.82297	7.70077	7.57738	7.7892	7.71955	7.66287	7.82996	7.81246	7.81653	7.67269	7.63226	7.77495	7.80239	0.919602	1	20	14	0.00734935	0.999726	1	20	10.8345	7.81224	0.996657	1	20
Smp_016130	9.01334	9.0224	8.95008	8.94673	9.24623	9.13002	8.89664	8.93349	8.77544	8.93283	8.93658	9.00283	9.00775	9.07295	8.99274	9.01047	8.978	9.00513	8.97532	8.89372	9.059	9.07367	8.98172	8.80775	8.82776	9.30472	9.07249	8.85344	8.96019	8.97789	9.04622	9.0622	9.19872	8.95975	8.91493	8.96465	1	1	24	22	0.0272252	1	1	25.4384	8.30462	9.01214	1	1	24.7192
Smp_130950	9.83179	9.91108	9.82918	9.83121	9.86028	9.95604	9.77906	9.76728	9.76298	9.89284	9.81677	9.88319	9.97048	9.96361	9.92046	9.90656	9.97191	9.90502	9.88577	9.89278	9.86117	9.83519	9.81263	9.77552	9.82413	10.0055	9.93867	9.75916	10.0296	9.83256	10.067	10.3277	9.83155	9.72851	9.9114	9.95434	1	1	20	10	0.0261903	0.999999	1	28	8.09342	9.93983	1	1	24
Smp_171010	8.01085	7.85073	7.96867	7.94643	7.89812	8.00243	7.89836	7.88107	7.775	7.88551	8.00271	7.84539	7.91692	7.99876	7.94683	7.90601	7.92558	7.81987	7.99592	7.84386	7.9658	8.06192	8.06289	7.97257	7.8466	7.87969	7.98466	7.87851	7.86382	7.86434	7.94107	8.06709	7.85616	7.87919	7.93133	7.93239	1	1	20	16	0.0244884	1	1	20	11.8065	7.98422	1	1	20
Smp_089570	11.0106	11.0266	11.0137	11.1696	11.3813	11.3679	10.9313	11.083	10.9845	11.0942	11.0526	11.2691	11.2451	11.1559	11.0778	11.2447	11.1238	11.1346	11.0601	11.0633	11.1253	11.2328	11.0383	10.888	11.1592	11.5355	11.2611	10.9575	11.2252	11.0078	11.0355	11.1203	11.345	11.0278	11.0772	11.167	1	1	24	14	0.0273493	1	1	20.4494	7.99249	11.1636	1	1	22.2247
Smp_171020	10.649	10.625	10.5175	10.463	10.143	10.4895	10.3981	10.4926	10.487	10.5303	10.4613	10.0323	10.4937	10.5219	10.409	10.4817	10.5356	10.563	10.4495	10.5166	10.4012	10.2885	10.4359	10.5132	10.4732	10.2985	10.5258	10.4134	10.3406	10.4184	10.7153	11.0269	10.4282	10.4588	10.6257	10.4946	1	1	20	4	0.0408229	0.999995	1	28	8.18636	10.5012	1	1	24
Smp_089590	10.5532	10.6086	10.5704	10.5446	10.68	10.6621	10.5975	10.5678	10.5364	10.5694	10.5641	10.6477	10.6087	10.5955	10.6599	10.5607	10.5923	10.5611	10.6422	10.5737	10.5614	10.567	10.5685	10.5557	10.615	10.6613	10.6461	10.5557	10.6111	10.5365	10.5412	10.4859	10.5562	10.5683	10.662	10.5907	1	1	20	18	0.0134504	1	1	20	7.91466	10.5964	1	1	20
Smp_171030	8.80911	8.92565	8.75192	9.05567	8.75203	9.0734	9.08164	8.861	9.01786	9.01317	8.89499	8.96294	9.02496	9.01	9.02718	8.81824	9.00275	9.19189	8.96945	8.9373	9.03272	8.89156	9.0443	9.0482	8.98034	8.96588	8.99051	9.07659	8.86261	9.00321	8.75902	8.69545	8.75667	9.05757	8.94529	8.94706	0.296536	1	24	10	0.0522272	0.690216	1	25.5032	8.21469	9.0127	0.529356	1	24.7516
Smp_245050	9.5927	9.53639	9.68136	9.57842	9.72416	9.73943	9.57227	9.55266	9.64383	9.60705	9.55614	9.68006	9.55904	9.6532	9.65722	9.62787	9.54274	9.67993	9.6067	9.54635	9.68364	9.52663	9.54836	9.60149	9.61868	9.63967	9.67553	9.54196	9.57924	9.58454	9.53893	9.54496	9.76813	9.65917	9.64412	9.65424	1	1	24	22	0.0145215	1	1	25.6338	7.57371	9.62042	1	1	24.8169
Smp_171040	10.1292	9.98731	10.1758	10.0967	9.88089	9.921	9.95467	9.9519	10.0881	10.048	10.0978	9.94687	9.89095	10.1059	10.0923	9.94913	10.1052	10.1028	9.96767	10.1002	10.0412	9.96323	10.0377	10.096	9.998	9.84515	10.0675	10.011	10.0453	10.0995	10.0946	10.1038	10.06	10.1291	10.1595	10.1091	1	1	24	22	0.0204195	1	1	28	8.89369	10.0421	1	1	26
Smp_089630	10.2545	10.2597	10.177	10.2967	10.2334	9.93652	10.2671	10.2399	10.2339	10.1999	10.1636	10.3291	10.1517	10.241	10.1537	10.2031	10.1779	10.1129	10.3348	10.2303	10.1678	10.3043	10.1917	10.1331	10.304	10.1052	10.0916	10.1511	10.2696	10.2056	10.1823	10.151	10.0993	10.3323	10.3024	10.2167	1	1	20	2	0.0295142	1	1	20	12.214	10.2272	1	1	20
Smp_089640	11.439	11.495	11.474	11.5099	11.7255	11.7313	11.5479	11.5193	11.4989	11.522	11.4446	11.6014	11.5863	11.5502	11.5653	11.5421	11.5135	11.5423	11.5489	11.5949	11.4822	11.6148	11.5305	11.4431	11.5667	11.7818	11.6558	11.4921	11.6292	11.447	11.5133	11.5642	11.6168	11.5394	11.5237	11.4268	1	1	20	12	0.0208873	1	1	20	8.17861	11.5501	1	1	20
Smp_089650	9.13212	9.0964	9.09743	9.1096	9.27822	9.35892	9.10409	9.23907	9.12597	9.06641	9.17041	9.17548	9.20837	9.06759	9.15426	9.08631	9.19512	9.27288	9.01003	9.10474	9.059	9.18563	9.1234	9.09979	8.99686	9.29038	9.06066	9.13549	9.07708	9.20357	9.08092	9.10711	9.13498	9.10547	9.08437	9.2589	1	1	20	4	0.0346058	0.999998	1	27.5378	6.96991	9.16697	1	1	23.7689
Smp_089670	10.7372	10.7204	10.7531	10.7824	10.2201	10.766	10.6934	10.6622	10.7304	10.6489	10.6776	10.3383	10.6187	10.5874	10.6436	10.6695	10.5853	10.9326	10.4963	10.6568	10.8749	10.5774	10.7049	10.7694	10.7494	10.5138	10.6162	10.6241	10.7213	10.8406	10.7259	10.6898	10.5938	10.6454	10.4826	10.6513	1	1	20	18	0.0314595	1	1	20	13.2239	10.6805	1	1	20
Smp_171060	6.90119	6.76838	6.76838	6.76838	6.76838	6.76838	6.76838	6.76838	6.76838	6.76838	7.09192	6.76838	6.76838	6.76838	6.76838	6.76838	6.95616	6.95976	6.76838	6.91671	6.91664	6.76838	6.76838	6.76838	6.76838	6.76838	6.76838	6.76838	6.76838	6.76838	6.76838	7.00191	6.90241	6.76838	6.91214	6.76838	1	1	0	NA	0	1	1	20	7.61206	6.83168	1	1	20
Smp_171070	10.0765	10.1856	10.2601	9.96664	10.0032	10.0843	10.085	10.0824	10.2472	10.038	10.0516	10.1502	9.86957	9.98582	10.1583	10.0064	10.026	10.1964	10.0383	10.0833	10.009	10.0521	10.074	10.1218	10.0203	9.87381	10.1277	10.0083	10.1038	10.2017	10.0501	10.0484	10.0981	10.0772	10.1443	10.2535	1	1	24	0	0.0307856	0.999999	1	21.1404	19.9999	10.1087	1	1	22.5702
Smp_089700	11.0054	10.9667	10.94	10.8617	10.7069	10.6696	10.9115	10.9045	10.8918	10.8986	10.9379	10.7617	10.7701	10.845	10.8927	10.9891	10.777	10.906	10.9281	10.9955	10.9264	10.8357	10.953	10.9012	10.9386	10.6504	10.8425	10.9381	10.8762	11.0152	11.0447	11.0602	10.886	10.8977	10.8386	10.84	1	1	24	18	0.0250071	1	1	28	12.1649	10.9234	1	1	26
Smp_171080	9.25705	9.31646	9.16777	9.26181	9.40877	9.32007	9.33375	9.29398	9.27334	9.30668	9.17896	9.5019	9.4132	9.37775	9.40321	9.43617	9.4024	9.32504	9.44495	9.35387	9.37875	9.53207	9.34075	9.30631	9.39583	9.61713	9.34588	9.32794	9.45047	9.35159	9.23448	9.29132	9.53058	9.32223	9.28207	9.23467	0.0148517	0.346478	24	12	0.0672235	0.516802	1	24.4444	14.7033	9.40285	0.0450525	0.882814	24.2222
Smp_171090	8.75422	8.97746	8.63996	8.79806	8.85393	8.64458	8.75565	8.64857	8.9603	8.68439	8.60357	8.76473	9.01063	8.92309	8.86008	8.93	8.41943	8.89008	9.01572	8.75343	8.93281	9.05578	8.85692	8.61957	8.89451	9.21327	8.67664	8.32404	8.89596	8.54069	8.61185	8.93538	9.17943	8.71792	8.70811	8.60747	1	1	20	10	0.0821076	1	1	20	11.2014	8.87628	1	1	20
Smp_022640	12.8862	12.8885	12.762	12.959	13.1122	12.6685	12.8581	12.9519	12.8606	12.9097	12.8996	13.0707	12.9147	12.8335	12.8087	12.852	12.854	12.7907	12.8438	12.9821	12.9134	13.1304	12.8763	12.7538	12.9632	12.9713	12.8139	12.8859	13.0427	12.8413	12.8162	12.819	12.8918	12.8858	12.9405	12.8137	1	1	20	0	0.0297705	1	1	20	14.2223	12.9272	1	1	20
Smp_319400	6.76838	6.89542	6.76838	6.76838	6.76838	6.76838	6.76838	6.76838	6.76838	6.94394	6.76838	6.76838	6.76838	6.9035	6.76838	6.76838	6.9012	6.76838	6.76838	6.76838	6.76838	6.76838	6.76838	6.76838	6.76838	6.92051	6.91015	6.96193	6.76838	6.76838	6.76838	6.76838	6.76838	6.76838	6.97161	6.8937	1	1	0	NA	0	1	1	28	7.1524	6.81449	1	1	28
Smp_092150	7.71834	7.7576	7.55938	7.74176	7.74282	7.72679	7.75524	7.6066	7.83349	7.77941	7.67063	7.74904	7.84809	7.83378	7.71683	7.77301	7.72707	7.83572	7.77747	7.76577	7.79538	7.76889	7.65849	7.76714	7.8466	7.87019	7.73295	7.79	7.9038	7.75697	7.82955	7.75889	7.69111	7.712	7.64158	7.64141	0.148339	1	24	14	0.044092	0.85419	1	25.1824	8.17576	7.78933	0.388474	1	24.5912
Smp_151640	7.95917	7.97186	8.95008	7.91774	8.90723	8.59978	8.43385	8.35043	8.22875	7.83402	9.01599	8.4941	7.93156	8.12281	8.25634	7.79536	8.29603	7.94665	7.73385	7.88945	7.94923	8.10801	7.92902	7.9413	8.18419	7.91679	7.86737	8.39673	8.22868	8.37141	8.94895	8.31813	8.07715	8.55088	8.20931	8.41462	0.00971662	0.284059	20	2	0.188748	0.210707	1	20.3662	4.36396e-05	8.40307	0.014723	0.454566	20.1831
Smp_055390	9.28601	9.35342	9.35912	9.3965	9.31718	9.43142	9.28355	9.30069	9.18403	9.3367	9.41319	9.33316	9.36093	9.34538	9.38929	9.34113	9.30162	9.35148	9.36185	9.19594	9.26648	9.3019	9.28838	9.49669	9.21804	9.2817	9.31673	9.2981	9.29135	9.30985	9.43309	9.21201	9.32218	9.35912	9.39629	9.48183	1	1	20	4	0.0323753	1	1	26.3075	8.15074	9.3484	1	1	23.1537
Smp_055400	9.32938	9.44077	9.45229	9.33082	9.50358	9.51935	9.46139	9.40998	9.41226	9.3895	9.3063	9.32843	9.34305	9.36058	9.35283	9.4526	9.34452	9.33832	9.39226	9.41775	9.38897	9.34201	9.43109	9.16938	9.44965	9.45324	9.29943	9.31883	9.37438	9.30735	9.39289	9.38542	9.46128	9.44963	9.3771	9.46816	0.632609	1	24	0	0.0332545	0.912362	1	25.1824	7.36803e-05	9.42887	0.894392	1	24.5912
Smp_151650	9.75708	9.72312	9.73083	9.84365	9.87234	9.78395	9.7306	9.72856	9.71074	9.81096	9.70325	9.86076	9.82899	9.80529	9.83616	9.87478	9.64489	9.7038	9.82734	9.74909	9.85936	9.86261	9.76535	9.55115	9.75999	9.91849	9.75997	9.69801	9.8472	9.70191	9.80514	9.78634	9.94064	9.71652	9.82144	9.75415	1	1	20	16	0.0127112	1	1	28	8.24521	9.78249	1	1	24
Smp_055420	8.76735	8.76252	8.77763	8.77096	8.89323	9.00321	8.816	8.80708	8.7559	8.80357	8.68919	9.15137	9.00196	9.01559	8.91249	8.88921	8.69363	8.89623	8.97532	8.85626	8.86672	8.81961	8.85692	9.01054	8.82464	8.9286	8.83785	8.67621	8.8353	8.83273	8.65229	8.92944	8.93193	8.67494	8.93861	8.87157	0.976222	1	24	12	0.0378714	0.999996	1	20	9.79192	8.90834	0.999715	1	22
Smp_151660	8.04794	8.01867	8.03119	8.24997	8.05311	8.14694	7.92903	8.04339	8.07258	8.00322	7.91583	7.80289	7.84809	8.0312	7.84278	7.91251	7.70097	7.80374	7.96861	8.18708	7.87999	8.05008	7.94399	8.0467	7.99167	8.02023	7.94713	7.9087	7.9038	7.73772	8.13205	7.92184	8.17465	8.03618	8.19082	8.2878	0.0078104	0.251087	24	22	0.0713324	0.21387	1	25.7658	12.3184	8.01393	0.0123522	0.401225	24.8829
Smp_151670	9.3122	9.16429	9.22332	9.40076	9.19117	9.17707	9.32669	9.19637	9.29641	9.31047	9.06948	9.15137	9.1833	9.16836	9.11323	9.42511	9.18803	9.11614	9.4051	9.1389	9.24116	9.22021	9.24398	9.25955	9.31632	9.15718	9.16076	9.29344	9.16586	9.15692	9.32316	9.19751	8.99758	9.25096	9.26382	9.11987	1	1	20	2	0.0186409	1	1	28	12.1439	9.25157	1	1	24
Smp_055440	8.32912	8.28043	8.25425	8.30162	8.07443	8.13563	8.21618	8.20497	8.0814	8.27083	8.18895	8.11205	8.0217	8.14595	8.0989	8.14779	8.23659	8.10153	8.12244	8.09711	8.15272	8.0441	8.19888	8.24188	8.22091	7.88911	8.06938	8.32904	8.06905	8.23925	8.44941	8.29843	8.12415	8.22452	8.23348	8.24368	0.0756145	0.7598	20	0	0.0417375	0.750782	1	25.1192	19.9999	8.25687	0.219629	1	22.5596
Smp_055450	8.9943	9.00262	9.03367	9.10695	9.19678	9.19159	9.12891	9.05143	9.04966	9.07094	8.95015	9.06483	9.14999	9.09942	8.96287	8.99273	9.02436	9.07659	9.10899	9.03034	9.06549	9.05835	8.98781	9.0482	9.01855	9.19792	9.1301	8.96231	9.0363	8.9747	9.02554	9.0729	9.08119	9.05757	8.95525	9.02322	1	1	24	6	0.0123626	1	1	28	7.36803e-05	9.08652	1	1	26
Smp_245120	7.85413	7.74235	7.76014	7.72387	7.66978	7.68199	7.68874	7.74633	7.78701	7.76522	7.71319	7.57407	7.66318	7.69838	7.78207	7.76543	7.68311	7.61279	7.57618	7.6685	7.53022	7.47101	7.63767	7.75748	7.82391	7.65482	7.83346	7.73772	7.83898	7.62298	7.91053	7.95677	7.83329	7.63226	7.73614	7.72195	0.115976	0.934497	20	2	0.0292357	0.57394	1	23.7485	7.13483e-05	7.73537	0.246923	1	21.8743
Smp_319550	6.76838	6.76838	6.99621	6.76838	6.91317	6.76838	6.76838	6.76838	6.76838	6.76838	6.91331	6.76838	6.90539	6.76838	6.76838	6.94946	6.9012	6.90375	6.76838	6.91671	6.76838	6.76838	6.76838	6.9124	6.76838	6.76838	6.76838	6.90529	6.76838	6.91088	6.76838	6.76838	6.76838	6.76838	6.76838	6.76838	1	1	24	12	0.00288938	0.999996	1	26.8725	8.17499	6.86636	1	1	25.4362
Smp_319590	7.7439	7.71895	7.73553	7.83402	7.47105	7.7002	7.72739	7.68412	7.88844	7.80713	7.71319	7.61889	7.92426	7.73429	7.61773	7.7104	7.92558	7.71827	7.74275	7.57081	7.75503	7.80039	7.76432	7.80475	7.9045	7.76921	7.84205	7.93796	7.67312	7.58854	7.81246	7.64994	7.4458	7.90574	7.5076	7.57968	1	1	24	12	0.0406345	0.999996	1	26.2385	7.99543	7.77176	1	1	25.1193
Smp_167830	8.24148	8.38716	7.86669	8.78797	8.40006	8.94075	9.00294	8.40109	9.02987	8.60251	8.26236	9.02084	9.06427	8.93205	9.00076	8.84138	8.42808	9.20896	9.01856	9.0921	9.16825	8.32209	8.80553	8.53461	9.4555	9.36061	8.96521	8.78342	9.10265	9.34917	8.15057	7.87067	8.46733	9.24249	8.2803	8.43765	0.0756145	0.7598	24	14	0.347645	0.411215	1	25.4384	8.22061	8.91398	0.139013	1	24.7192
Smp_331680	6.90119	6.89542	6.90001	6.76838	6.76838	6.76838	6.76838	6.76838	7.04923	6.76838	6.76838	6.76838	6.76838	6.76838	6.89974	6.94946	6.9012	6.76838	6.76838	6.91671	6.76838	6.9001	6.76838	6.76838	6.90117	6.76838	6.76838	6.90529	6.76838	6.76838	6.96636	6.76838	6.76838	6.76838	6.91214	6.8937	1	1	0	NA	0	1	1	20	7.99693	6.84259	1	1	20
Smp_331690	7.03372	6.89542	6.76838	6.76838	7.01896	6.95786	6.90786	6.76838	7.09251	6.94394	6.76838	6.76838	6.96208	6.76838	6.95408	6.89647	6.9012	6.76838	6.76838	6.91671	6.76838	6.9001	6.96556	7.01763	6.90117	6.98343	6.76838	6.76838	6.96656	6.91088	6.90843	6.76838	6.90241	6.9778	6.76838	6.76838	1	1	20	16	0.00332898	1	1	28	12.8163	6.88988	1	1	24
Smp_331700	7.48856	7.30447	7.35323	7.40236	7.24661	7.23087	7.33996	7.25074	7.32747	7.42013	7.36201	7.30737	7.29629	7.03832	7.24006	7.55864	7.37286	7.30695	7.21893	7.30042	7.21161	7.14005	7.37218	7.26504	7.32846	7.29274	7.29612	7.22079	7.32588	7.38507	7.50183	7.48778	7.37825	7.29976	7.57156	7.36531	0.0246724	0.450802	20	2	0.0279598	0.841326	1	20	1.21393	7.33924	0.10119	1	20
Smp_196600	9.79417	9.69043	9.80412	9.75743	9.37973	9.46727	9.7306	9.63554	9.70346	9.6609	9.64788	9.31891	9.50814	9.39049	9.44988	9.57575	9.47724	9.53503	9.51941	9.64083	9.40669	9.53026	9.63209	9.50555	9.61174	9.20715	9.55088	9.7204	9.55524	9.64251	9.73261	9.69136	9.51548	9.7716	9.62811	9.61774	0.0330636	0.523366	24	0	0.0912409	0.814561	1	23.9188	19.9999	9.65454	0.124277	1	23.9594
Smp_152180	10.0827	10.095	10.1317	10.1375	9.78386	9.92383	10.1374	10.0398	9.99646	10.0447	9.93992	9.7759	9.92389	9.91086	9.94881	10.0847	9.93238	9.88585	9.9804	9.98877	9.94728	10.0358	9.94409	10.0353	10.0775	9.86051	10.0045	10.0152	9.93751	10.1399	10.0684	10.1388	10.0129	10.0443	10.0699	9.94948	0.136773	1	20	0	0.0390191	0.998537	1	24.3849	19.9999	10.0456	0.408476	1	22.1924
Smp_152190	6.76838	6.76838	6.76838	6.76838	6.76838	6.90241	6.76838	6.76838	6.76838	6.94394	6.91331	6.9083	6.96208	6.9035	6.76838	6.76838	6.9012	6.95976	6.76838	6.76838	6.76838	6.76838	6.76838	6.76838	6.95611	6.76838	6.76838	6.76838	6.90857	6.91088	6.76838	6.9033	6.90241	6.76838	6.76838	6.94555	1	1	20	6	0.0414216	1	1	20	6.99516	6.88176	1	1	20
Smp_152210	7.55571	7.5015	7.45853	7.54181	7.60139	7.57348	7.5362	7.30294	7.43214	7.56332	7.47172	7.28929	7.72024	7.50084	7.52586	7.70224	7.53415	7.43945	7.5426	7.54425	7.47271	7.50573	7.65849	7.42302	7.52288	7.54967	7.47058	7.54575	7.53999	7.35217	7.56314	7.6596	7.40618	7.60791	7.26416	7.44867	1	1	24	14	0.0169878	1	1	20	8.53133	7.57339	1	1	22
Smp_152220	7.70964	7.80895	7.79191	7.88062	7.63634	7.79387	7.6585	7.73772	7.71228	7.68259	7.76349	7.69155	7.67297	7.81795	7.69969	7.65145	7.74403	7.82783	7.56516	7.54425	7.82447	7.69347	7.73676	7.80475	7.66463	7.54967	7.79823	7.68198	7.71288	7.88107	7.7499	7.92184	7.81771	7.76457	7.78438	7.78119	0.865629	1	20	2	0.0132985	0.995386	1	26.3768	7.76856	7.73584	0.989953	1	23.1884
Smp_056200	10.5902	10.5069	10.5704	10.5892	10.705	10.7303	10.5965	10.6158	10.4828	10.4827	10.5321	10.6505	10.5642	10.6841	10.6354	10.5162	10.5932	10.6101	10.552	10.7097	10.6082	10.6424	10.6145	10.4671	10.603	10.776	10.6269	10.4658	10.6178	10.6124	10.5492	10.6264	10.687	10.638	10.5502	10.6228	1	1	24	18	0.0162125	1	1	21.1852	19.3921	10.6138	1	1	22.5926
Smp_152230	9.47886	9.61158	9.79666	9.49743	9.4372	9.46333	9.59575	9.5893	9.65395	9.58554	9.74714	9.53493	9.45735	9.60884	9.63398	9.41768	9.59123	9.62735	9.40083	9.64507	9.60534	9.38501	9.68947	9.73682	9.50332	9.17299	9.59969	9.58594	9.54308	9.61283	9.45275	9.48728	9.56763	9.52767	9.66388	9.6038	1	1	20	8	0.0418103	1	1	21.2301	11.5647	9.57848	1	1	20.6151
Smp_152260	8.29101	8.37073	8.3257	8.34131	8.05311	8.328	8.2444	8.30726	8.37229	8.29642	8.35878	8.24869	8.21479	8.15733	8.28052	8.2317	8.34329	8.18223	8.23004	8.2763	8.26947	8.17356	8.15141	8.31673	8.20532	7.99537	8.17867	8.30894	8.17005	8.38177	8.28298	8.38454	8.37933	8.28675	8.31418	8.22095	0.126	0.971751	24	2	0.0569194	0.957385	1	20.2018	0.945307	8.29152	0.375768	1	22.1009
Smp_319730	8.28615	8.29819	8.28815	8.26049	8.49563	8.41538	8.33534	8.2925	8.24396	8.34994	8.27998	8.56433	8.35476	8.2854	8.19607	8.34463	8.40196	8.43474	8.34769	8.31838	8.32941	8.4902	8.36575	8.33332	8.30052	8.59832	8.17867	8.26237	8.36809	8.31274	8.18668	8.37992	8.42854	8.29879	8.39992	8.32189	1	1	20	10	0.0227903	1	1	20	12.013	8.36413	1	1	20
Smp_152270	9.92235	9.92514	9.84516	10.0031	10.0659	9.73457	9.86641	9.9435	9.96654	10.069	9.9251	10.1088	9.95898	9.96361	9.88874	9.98549	10.0195	10.0364	10.0464	9.95354	9.98927	10.0916	9.97992	9.91719	10.0137	9.93488	9.87614	9.99005	10.0524	9.99685	10.0836	9.99758	10.0548	10.0865	10.0888	10.0287	1	1	24	18	0.0357055	0.999064	1	28	12.0462	9.99632	1	1	26
Smp_056240	10.229	10.1982	10.2537	10.3123	10.2294	10.1606	10.3455	10.2065	10.2137	10.2663	10.2157	10.3116	10.1926	10.1135	10.2616	10.3054	10.2078	10.1916	10.4012	10.2918	10.2499	10.2747	10.2477	10.1966	10.3552	10.094	10.2372	10.4394	10.2937	10.2559	10.2267	10.2109	10.2788	10.3656	10.2399	10.1903	1	1	20	14	0.0291035	1	1	22.0242	14.4004	10.286	1	1	21.0121
Smp_152280	7.55571	7.45788	7.36747	7.37329	7.39485	7.45849	7.33996	7.46013	7.52156	7.44261	7.45719	7.32484	7.51091	7.52434	7.43253	7.53859	7.57685	7.47782	7.3588	7.35786	7.426	7.40864	7.51155	7.42302	7.54489	7.52084	7.53613	7.51037	7.5639	7.44583	7.48888	7.64994	7.47089	7.45701	7.37411	7.57043	1	1	24	14	0.0243923	0.99977	1	28	7.92405	7.51022	1	1	26
Smp_056260	8.45342	8.32432	8.20908	8.57495	8.08144	8.02797	8.5593	8.32665	8.34499	8.57618	8.1826	8.1494	8.31506	8.32502	8.01658	8.46697	8.31517	8.01409	8.55234	8.19369	8.39743	8.39835	8.30932	8.29989	8.51484	7.97845	8.19083	8.53826	8.19976	8.06193	8.43045	8.07932	7.93551	8.57955	8.27455	8.15468	1	1	24	10	0.0500283	1	1	28	12.0314	8.35852	1	1	26
Smp_152290	7.54496	7.63574	7.45853	7.61781	7.63634	7.66335	7.70829	7.57538	7.73792	7.59935	7.74373	7.7853	7.72938	7.72545	7.64601	7.74228	7.58715	7.57057	7.58703	7.57081	7.65652	7.69347	7.54818	7.62044	7.74381	7.72532	7.53613	7.64258	7.67312	7.5767	7.58626	7.63026	7.63452	7.69001	7.59563	7.66643	1	1	20	6	0.0417041	0.999988	1	20	5.20368	7.68526	1	1	20
Smp_056280	7.38679	7.4231	7.36747	7.37329	7.45653	7.30167	7.54819	7.35029	7.37165	7.5725	7.39545	7.40467	7.40608	7.39739	7.39366	7.45197	7.47679	7.4525	7.57618	7.40994	7.47271	7.58051	7.4989	7.32299	7.42687	7.42611	7.29612	7.46012	7.34282	7.31719	7.50183	7.45027	7.58398	7.40915	7.37411	7.43744	1	1	20	8	0.044737	1	1	20	11.6832	7.47786	1	1	20
Smp_319810	7.8467	7.91003	7.82257	7.84196	7.79137	7.92861	7.79976	7.96559	7.8221	8.01425	7.94833	7.87801	7.79074	7.83378	7.71683	7.98723	7.72707	7.76206	7.93336	7.86237	7.85265	8.03809	7.98046	7.83194	7.876	7.9525	7.72321	7.8232	7.77821	7.81227	7.9923	7.85553	7.95606	7.87017	7.78438	7.90155	1	1	24	0	0.0276855	1	1	22.7759	12.1624	7.91672	1	1	23.3879
Smp_152300	9.768	9.88647	9.84516	9.86364	9.92121	9.88068	9.93502	9.74159	9.81782	9.85505	9.85033	9.93007	9.80342	9.79744	9.89708	9.73696	9.81116	9.90355	9.88426	9.79927	9.79055	9.8909	9.89329	9.96247	9.84781	9.9385	9.84632	9.87858	9.90019	9.90092	9.89636	9.79108	9.82245	9.87388	9.83886	9.84608	1	1	20	16	0.0229104	0.999995	1	20	15.0944	9.88355	1	1	20
Smp_152310	7.18704	7.25822	6.95446	7.15263	7.12231	7.4197	7.26897	7.2124	7.43214	7.14001	7.26815	7.13772	7.13008	7.2149	7.18249	7.24562	7.16575	7.4525	7.40301	7.32027	7.31999	7.27609	7.41737	7.32299	7.28019	7.33424	7.19235	7.19989	7.13841	7.11673	7.27099	7.09828	7.26756	7.29976	7.1198	7.25163	0.342766	1	24	12	0.0355027	0.994242	1	22.6727	11.9282	7.34338	0.707649	1	23.3364
Smp_200300	9.34213	9.32824	9.22558	9.18661	9.36003	9.51366	9.38444	9.30736	9.36025	9.38413	9.30888	9.48085	9.44905	9.24808	9.35283	9.34702	9.44426	9.46653	9.4157	9.21635	9.33176	9.27156	9.40684	9.34159	9.37122	9.51578	9.37442	9.2841	9.34177	9.19545	9.23448	9.18532	9.36309	9.28707	9.31786	9.2768	0.394934	1	24	10	0.0359074	0.994782	1	26.729	6.84885	9.38741	0.759922	1	25.3645
Smp_336630	7.18704	7.14853	7.29219	7.29319	7.44167	7.33362	7.30569	7.28615	7.1965	7.30671	7.32645	7.4194	7.36166	7.36854	7.39366	7.27825	7.22674	7.29004	7.29374	7.30042	7.40962	7.3679	7.37218	7.4075	7.20728	7.4429	7.23672	7.49816	7.21014	7.14449	7.27099	7.23393	7.19086	7.42552	7.42186	7.37796	1	1	20	10	0.0395113	1	1	20	11.7373	7.35904	1	1	20
Smp_176440	10.4409	10.4253	10.4151	10.3679	10.171	10.2711	10.4231	10.3693	10.3976	10.3817	10.459	10.2675	10.3609	10.3516	10.3121	10.3435	10.3278	10.2785	10.3822	10.4819	10.3988	10.4236	10.3903	10.4298	10.4397	10.1148	10.4081	10.4506	10.3567	10.4541	10.4471	10.3661	10.3275	10.4516	10.4197	10.3298	1	1	20	14	0.036996	1	1	28	12.4635	10.4189	1	1	24
Smp_176430	8.54658	8.68842	8.57436	8.5259	8.18767	8.3656	8.5762	8.58837	8.49999	8.44269	8.44776	8.28171	8.45741	8.33472	8.43681	8.39098	8.35709	8.37079	8.62383	8.65049	8.53748	8.34505	8.54644	8.52997	8.63659	8.24746	8.44889	8.52988	8.37814	8.55415	8.53991	8.6811	8.48835	8.47095	8.45048	8.47506	1	1	20	16	0.0616805	1	1	21.9277	12.5109	8.54115	1	1	20.9639
Smp_319890	7.1431	7.10386	7.16218	7.12794	7.0916	7.14654	7.04702	6.95832	7.16495	6.98333	7.09192	7.08077	7.15491	7.14958	7.18249	7.24562	7.09317	7.00269	7.07281	7.1598	7.15961	7.11616	7.24951	7.12043	7.09309	7.22311	7.08489	7.15462	7.08136	7.015	7.11076	7.17199	7.14652	6.9778	7.14781	7.1434	1	1	20	10	0.0290986	0.999997	1	20	10.325	7.15	1	1	20
Smp_176460	8.67597	8.71361	8.8756	8.70416	8.57965	8.81891	8.73734	8.81997	8.62091	8.57618	8.80381	8.8111	8.7813	8.7261	8.70216	8.60586	8.7074	8.68305	8.75206	8.64152	8.65413	8.57925	8.54213	8.85164	8.65813	8.67441	8.76912	8.63063	8.57161	8.53617	8.63224	8.51944	8.67709	8.58427	8.65904	8.79992	0.237165	1	24	4	0.0471371	0.952982	1	28	1.16377	8.72963	0.562133	1	26
Smp_098840	9.77265	9.73918	9.75415	9.6743	9.59857	9.625	9.80099	9.72856	9.75362	9.749	9.64989	9.73235	9.69794	9.66191	9.80245	9.74873	9.65335	9.78108	9.90372	9.65772	9.73217	9.67807	9.73935	9.68542	9.73317	9.62167	9.82267	9.64671	9.70251	9.81537	9.80009	9.82228	9.67149	9.58839	9.66388	9.7159	1	1	20	8	0.0140775	1	1	26.3075	11.9795	9.73274	1	1	23.1537
Smp_098850	8.25156	8.16747	8.11831	8.07239	8.12253	8.02164	8.29345	8.14439	8.1494	8.17166	8.04707	8.17359	8.12864	8.22854	8.11572	8.11124	8.35251	8.07729	8.1804	8.14649	8.14586	8.26014	8.14533	8.0323	8.17884	8.24746	8.00652	8.14547	8.26793	8.06193	8.00647	8.00367	8.10677	8.08832	8.05165	8.01388	0.160745	1	20	12	0.00346898	0.869376	1	27.767	6.96103	8.16976	0.41476	1	23.8835
Smp_163240	8.10692	8.101	8.06105	8.01469	7.95519	8.02797	8.20469	8.05579	8.20555	8.1085	8.24446	8.06674	7.94597	8.11105	8.00425	8.17815	8.0721	8.30806	8.11647	8.17372	8.10369	8.03809	8.13921	8.16801	8.03561	7.89842	8.17867	8.24641	7.97906	8.19149	7.94855	7.87067	7.92157	8.03618	8.09332	8.03051	0.136773	1	24	10	0.0622923	0.676557	1	26.9448	11.8194	8.12336	0.312783	1	25.4724
Smp_163230	8.80277	8.84947	8.97763	8.81802	8.83933	8.86903	8.91604	8.78749	8.89569	8.80911	8.85566	8.95042	8.9815	8.87115	8.85113	8.89472	8.81879	8.67212	8.90921	8.91932	8.91115	8.88278	8.82633	8.74678	8.83707	8.99855	8.90309	8.92293	8.89266	8.82196	8.90402	8.9175	8.95514	8.83875	8.79713	8.85267	1	1	20	14	0.0167089	1	1	23.5253	16.5812	8.88831	1	1	21.7626
Smp_163220	9.26154	9.22681	9.32379	9.25234	9.1041	9.14506	9.31008	9.24605	9.37267	9.25445	9.12977	9.25786	9.31119	9.24808	9.32798	9.35873	9.23233	9.26824	9.27101	9.22213	9.25247	9.19262	9.21099	9.28053	9.23873	9.08527	9.23318	9.21431	9.16048	9.30985	9.28201	9.22397	9.19872	9.19933	9.33291	9.2367	0.219783	1	20	8	0.027628	0.932656	1	20	7.51275	9.29179	0.529844	1	20
Smp_163210	9.61195	9.78206	9.86809	9.81708	9.05523	9.73943	9.78584	9.8993	9.62595	9.61162	9.90678	9.17548	9.4344	9.56859	9.87754	9.51987	9.70796	9.63091	9.2827	9.49776	9.73217	9.17391	9.56234	9.72744	9.48057	8.87454	9.63131	9.93835	9.21073	9.61082	9.83182	9.46551	9.32872	9.6758	9.41286	9.64973	0.453603	1	24	4	0.106935	0.999712	1	22.9324	3.35064	9.67065	0.812088	1	23.4662
Smp_200310	7.37278	7.4465	7.49384	7.62806	7.60139	7.4831	7.48601	7.30294	7.5381	7.81393	7.52685	7.64035	7.54632	7.19427	7.51488	7.37832	7.52305	7.84354	7.3588	7.50243	7.35758	7.30852	7.61628	7.6542	7.26301	7.42611	7.53613	7.55716	7.46287	7.56467	7.40524	7.46301	7.30165	7.45701	7.37411	7.63289	1	1	24	6	0.0410884	1	1	28	4.09786	7.53633	1	1	26
Smp_068990	10.7644	10.4908	10.608	10.8311	9.94094	10.3126	10.8632	10.5478	10.7114	10.8036	10.6026	10.2578	10.6895	10.4171	10.2509	10.559	10.5589	10.3753	10.6387	10.3508	10.5391	10.6424	10.6069	10.6675	10.6612	9.85285	10.321	10.8359	10.3302	10.4453	10.6875	10.2828	10.0956	10.8279	10.2229	10.296	1	1	24	10	0.0805156	1	1	27.2381	11.8207	10.575	1	1	25.619
Smp_345080	9.65474	9.70241	9.73239	9.70883	9.5605	9.57864	9.63023	9.71541	9.82676	9.50585	9.85903	9.66528	9.37638	9.61962	9.70256	9.50947	9.54639	9.70718	9.51941	9.73526	9.72619	9.47474	9.73584	9.95928	9.55135	9.37423	9.5067	9.70839	9.63369	9.79796	9.5968	9.57292	9.63366	9.79076	9.68337	9.74715	1	1	20	2	0.0380379	1	1	23.7485	12.1142	9.69192	1	1	21.8743
Smp_159550	8.79321	8.76851	8.76484	8.73624	8.85755	8.73985	8.87694	8.80708	8.77544	8.86321	8.7886	8.83538	8.58451	8.79408	8.82697	8.81239	8.90084	8.76722	8.92148	8.86384	8.85917	8.82882	8.87028	8.8836	8.67931	8.80156	8.78022	8.78342	8.85923	8.86448	8.7369	8.7716	8.76669	8.84642	8.85201	8.736	0.0363825	0.549852	24	12	0.0225003	0.999937	1	23.6923	12.1167	8.8713	0.156935	1	23.8462
Smp_159560	7.64601	7.56209	7.55938	7.51853	7.41086	7.55195	7.59428	7.35029	7.46938	7.62527	7.56549	7.46158	7.48625	7.61123	7.60807	7.51796	7.63661	7.59198	7.4952	7.45785	7.57042	7.47101	7.57159	7.56061	7.55564	7.57738	7.60749	7.48572	7.58704	7.5273	7.60868	7.75889	7.49504	7.5433	7.77495	7.61557	1	1	24	22	0.02024	0.999319	1	28	8.06251	7.57539	1	1	26
Smp_159570	8.66185	8.56831	8.72899	8.66381	8.55688	8.68782	8.62556	8.72686	8.6954	8.65977	8.80002	8.54715	8.7535	8.7226	8.65067	8.7646	8.60392	8.76722	8.6083	8.83712	8.68492	8.66923	8.75925	8.63246	8.68977	8.71525	8.636	8.70205	8.63385	8.66089	8.78077	8.73755	8.68421	8.72634	8.65904	8.70279	1	1	20	10	0.0250204	1	1	28	8.6368	8.71129	1	1	24
Smp_159590	9.1097	8.96213	8.88734	9.03906	8.73622	8.90539	9.03264	8.88257	8.90887	9.04583	8.8629	8.78276	8.91814	8.70141	8.77724	9.04771	8.99181	8.90236	9.02704	8.79795	8.92923	8.95973	8.8468	8.81146	8.96362	8.77201	8.84487	9.00634	8.85244	8.95858	9.08662	9.12773	8.89633	9.00788	8.91493	8.85538	1	1	24	0	0.0379408	0.999997	1	25.5032	19.9999	8.97876	1	1	24.7516
Smp_159600	9.63094	9.41899	9.34468	9.33082	9.32739	8.86903	9.32905	9.30069	9.32551	9.29716	9.30888	9.03272	9.18583	9.29873	9.15901	9.29509	9.34874	9.22582	9.05493	9.41275	9.27758	9.22702	9.25646	9.0482	9.32919	8.84261	9.13292	9.18434	9.22107	9.26163	9.57712	9.47742	9.26186	9.40009	9.3478	9.16354	0.0756145	0.7598	20	2	0.0646821	0.998474	1	22.8278	5.4644e-05	9.318	0.270561	1	21.4139
Smp_129610	8.75422	8.78334	8.60395	8.84416	8.84299	8.48004	8.62959	8.68476	8.9603	8.85257	8.78477	8.99373	8.87411	9.00438	8.86305	8.9799	8.88305	8.90541	8.92453	8.99323	9.11005	9.04025	8.98477	8.96848	8.90041	8.86664	8.94266	8.8139	8.99422	9.15971	8.80214	8.76823	9.0838	8.90249	8.78963	8.81961	9.34169e-05	0.0291305	24	14	0.103255	0.021751	1	25.8323	12.3274	9.00411	2.86632e-05	0.00788659	24.9161
Smp_342440	7.42693	7.22469	7.35323	7.37329	7.49915	7.4197	7.38764	7.19189	7.43214	7.32053	7.24707	7.30737	7.37685	7.4113	7.38012	7.36511	7.29692	7.27253	7.34326	7.13092	7.18644	7.29257	7.18553	7.39157	7.16565	7.49076	7.29612	7.3764	7.29027	7.40084	7.47568	7.38228	7.34888	7.375	7.39046	7.40247	0.188277	1	24	0	0.0343487	0.926717	1	24.6856	7.304	7.35287	0.479111	1	24.3428
Smp_129590	9.99161	10.0114	10.0728	9.91019	9.65178	9.76504	9.96514	9.99179	9.97257	9.87533	10.0117	9.7569	9.83689	9.86508	9.91909	9.85046	9.92961	9.77788	9.88727	9.99703	10.0139	9.79829	10.0004	9.94485	9.95651	9.38234	9.82607	9.9673	9.75941	9.93945	9.9136	9.86783	9.89368	10.0648	9.93908	9.90502	1	1	24	0	0.0308029	1	1	20.4077	11.7847	9.94105	1	1	22.2039
Smp_129580	9.63265	9.73044	9.76337	9.56525	9.53014	9.77767	9.81432	9.82801	9.71074	9.57621	9.94971	9.9115	9.78883	9.71971	9.553	9.68425	9.70146	9.69362	9.79237	9.86773	9.5723	9.8176	9.87752	9.75907	9.78016	9.5919	9.83623	9.87093	9.61835	9.73894	9.5246	9.63428	9.52871	9.87388	9.62003	9.60224	0.765296	1	20	12	0.00231644	0.999213	1	27.3871	12.6859	9.78316	0.969846	1	23.6936
Smp_347120	7.4523	7.30447	7.38136	7.388	7.37839	7.3489	7.58303	7.40772	7.27928	7.37251	7.39545	7.37407	7.31341	7.35355	7.2747	7.41627	7.313	7.29004	7.43076	7.40994	7.33911	7.27609	7.38763	7.42302	7.40041	7.3139	7.44243	7.44693	7.48957	7.43119	7.48888	7.46301	7.37825	7.42552	7.40637	7.33911	0.0899635	0.832451	24	20	0.0285702	0.988712	1	22.9324	18.355	7.42101	0.304176	1	23.4662
Smp_129550	9.42021	9.33798	9.38955	9.40076	9.28348	9.37162	9.50557	9.45256	9.43902	9.42649	9.52343	9.48509	9.54163	9.54424	9.54589	9.35094	9.60353	9.4904	9.2989	9.41275	9.58561	9.512	9.45707	9.64209	9.50707	9.38503	9.34348	9.58783	9.48062	9.47188	9.31359	9.27077	9.41715	9.51148	9.46821	9.39226	0.00558394	0.210636	20	10	0.0489804	0.277181	1	24.9938	8.18374	9.51292	0.0115632	0.387721	22.4969
Smp_129560	10.2882	10.2221	10.258	10.2877	10.1585	10.0276	10.341	10.2535	10.2505	10.2843	10.1954	10.1567	10.1415	10.1409	10.156	10.1956	10.2548	10.1784	10.3249	10.2484	10.2541	10.2576	10.2218	10.2126	10.3019	9.97592	10.2321	10.2554	10.1846	10.1454	10.2997	10.1789	10.189	10.3336	10.2347	10.2066	1	1	20	2	0.0204358	1	1	20	12.0405	10.2532	1	1	20
Smp_013690	10.4312	10.4641	10.4333	10.465	10.5307	10.5399	10.54	10.4783	10.4183	10.3905	10.4613	10.4942	10.4757	10.4262	10.498	10.4508	10.4306	10.446	10.5864	10.4571	10.4318	10.5058	10.4976	10.4378	10.4928	10.5968	10.4805	10.4547	10.5102	10.4094	10.3486	10.4945	10.5008	10.4006	10.4626	10.4611	1	1	20	16	0.0143821	1	1	20	14.3161	10.492	1	1	20
Smp_320230	7.03372	7.07907	7.09024	7.04048	7.0916	7.19087	7.16183	7.28615	7.25332	7.23118	7.09192	7.27054	7.29629	7.2149	7.16137	7.26221	7.24529	7.27253	7.19812	7.13092	7.13075	7.11616	7.20792	7.08989	7.22663	7.24749	7.2151	7.15462	7.35924	7.11673	7.13805	7.25277	7.21132	7.13047	7.01718	7.23538	0.0979977	0.870626	20	10	0.0165213	0.988241	1	27.6902	6.87023	7.24699	0.322944	1	23.8451
Smp_332680	10.6507	10.6618	10.7137	10.658	10.5468	10.4847	10.7226	10.7588	10.7138	10.7496	10.7189	10.6158	10.705	10.7387	10.6147	10.5893	10.8353	10.7338	10.7641	10.7721	10.8039	10.7866	10.704	10.6242	10.7572	10.4231	10.6687	10.7723	10.7124	10.816	10.6666	10.6456	10.6425	10.7851	10.6247	10.467	0.126	0.971751	20	12	0.0340534	0.893865	1	25.3097	11.9014	10.7426	0.358569	1	22.6549
Smp_342030	9.98097	10.1096	9.93877	10.0072	10.2805	10.2942	10.1622	10.1925	10.212	10.0591	10.0456	10.4014	10.3032	10.3062	10.2411	10.3163	10.2304	10.2188	10.3004	10.1964	10.3263	10.1299	10.2465	10.0667	10.3796	10.5066	10.2723	10.2235	10.395	10.2773	10.0946	10.0835	10.391	10.1906	10.1232	10.1091	0.0979977	0.870626	24	14	0.0912097	0.580306	1	26.729	8.13712	10.2696	0.219912	1	25.3645
Smp_124350	8.03572	7.8439	7.9622	7.88062	7.80076	7.83332	7.79104	7.77993	7.88844	7.87291	7.8822	7.93251	7.65326	7.83378	7.78989	7.85235	7.86898	7.86661	7.76029	7.95811	7.71269	7.76083	7.88262	7.80475	7.78478	7.79034	7.77085	7.70098	7.81344	7.76643	7.95598	8.07932	7.76929	7.87017	7.89047	7.96228	0.0439282	0.600802	20	2	0.0516466	0.53986	1	24.0336	7.36803e-05	7.89487	0.112449	1	22.0168
Smp_340110	10.01	9.96647	10.0813	9.95667	10.1216	10.0433	10.0518	10.0925	10.1585	10.0458	10.1282	10.1788	10.0552	10.0661	10.1007	10.0149	10.0337	10.0483	10.077	10.0504	10.0268	10.118	10.0077	10.0171	10.0396	10.0412	10.0429	10.1385	10.0353	10.0952	10.033	10.0719	10.0222	10.0315	9.94872	10.0206	0.592805	1	24	8	0.0185688	0.999384	1	26.729	4.42355	10.0859	0.902586	1	25.3645
Smp_004080	10.2644	10.4055	10.2762	10.473	10.4555	10.6771	10.535	10.3378	10.4953	10.4044	10.4105	10.488	10.4956	10.4826	10.5231	10.3982	10.5774	10.7717	10.5548	10.4318	10.5866	10.3302	10.4593	10.4125	10.6124	10.5968	10.472	10.4849	10.4623	10.5302	10.2329	10.1089	10.3961	10.4623	10.4345	10.432	0.219783	1	20	12	0.0469798	0.925806	1	25.6996	8.07166	10.5415	0.527453	1	22.8498
Smp_004070	7.4523	7.46906	7.51638	7.60741	7.51277	7.37827	7.58303	7.43448	7.46938	7.46431	7.51348	7.52632	7.43396	7.54706	7.33746	7.52835	7.40055	7.36966	7.51931	7.32027	7.33911	7.49435	7.47285	7.53523	7.50015	7.45925	7.58447	7.313	7.5639	7.48781	7.60868	7.47551	7.58398	7.52966	7.70582	7.426	0.592805	1	24	22	0.0333989	0.945935	1	24.9315	19.9999	7.55477	0.885136	1	24.4658
Smp_004060	9.02142	9.1687	9.17953	9.18661	9.28348	8.85358	9.08164	9.1622	9.1148	9.08219	9.15604	9.30692	8.97855	8.94684	9.26597	9.06474	9.12991	9.06044	9.23048	9.09527	9.08796	9.16445	9.24899	9.01372	9.15398	9.26418	9.28443	9.10368	9.20813	9.21164	9.17728	9.07556	9.12237	8.95625	9.18546	9.22444	0.453603	1	20	18	0.0395651	1	1	20	15.6864	9.18627	0.812191	1	20
Smp_124340	7.32852	7.49086	7.44632	7.53027	7.28784	7.36378	7.44573	7.42125	7.22582	7.38478	7.28834	7.28929	7.24108	7.25345	7.30704	7.39124	7.41393	7.38429	7.17621	7.27977	7.35758	7.25904	7.38763	7.39157	7.32846	7.24749	7.42787	7.25983	7.3752	7.36886	7.28977	7.42398	7.4458	7.48702	7.42186	7.39034	0.0899635	0.832451	24	0	0.0434666	0.724229	1	25.1824	7.36803e-05	7.40562	0.24309	1	24.5912
Smp_340100	8.87682	9.00759	8.89026	8.85383	8.61521	9.00874	8.93515	8.93055	9.00167	8.85523	8.80381	8.85584	9.11848	8.88972	8.93792	8.82986	8.93283	8.93851	8.87801	8.78596	8.85157	9.00061	8.96946	8.80028	8.99959	8.83451	8.92632	8.9742	8.78964	8.86099	8.79506	8.84344	8.75667	8.84259	8.88386	8.86888	0.765296	1	24	8	0.0211328	0.9999	1	26.1017	7.76766	8.94145	0.969987	1	25.0508
Smp_213670	9.86843	9.84537	9.93742	9.91314	10.2188	10.1437	10.0504	10.012	9.90472	9.86903	10.0978	10.1762	9.97048	10.1273	9.99999	9.94785	10.0643	9.88139	10.0234	9.99538	9.94045	10.0484	9.91969	9.90564	9.95243	10.2501	9.94649	10.0249	10.051	9.95832	9.92446	9.91339	10.0116	9.95235	9.86968	10.0298	1	1	24	12	0.0151979	1	1	28	4.46796	10.0131	1	1	26
Smp_213680	9.97428	10.0304	10.1505	9.82023	9.92617	9.82861	10.0077	10.0528	10.0373	9.83058	10.018	9.87362	9.76748	9.85756	10.0154	9.82294	9.89454	10.0256	9.8691	10.0052	9.9793	9.85113	9.91815	10.0369	9.89117	9.74515	9.96969	9.90729	9.90333	10.0766	9.86768	9.90904	9.88497	9.92148	9.97568	10.0136	1	1	20	2	0.0265519	1	1	28	12.3616	9.9437	1	1	24
Smp_124320	9.64967	9.72018	9.64849	9.69512	9.92617	9.76821	9.79932	9.63379	9.76298	9.71414	9.67584	9.7759	9.81627	9.76718	9.65557	9.71311	9.82017	9.66783	9.80518	9.83299	9.72019	9.83082	9.79256	9.71421	9.84781	9.8218	9.80208	9.70148	9.76809	9.66002	9.65047	9.63252	9.76496	9.78122	9.72905	9.7159	0.342766	1	24	14	0.034135	0.999511	1	20	12.882	9.78411	0.709588	1	22
Smp_004000	8.82481	8.75651	8.75516	8.91343	8.96512	9.02521	8.75928	8.84223	8.85076	8.83644	8.73788	8.79701	8.87411	8.7503	8.75163	8.8471	8.79024	8.71881	8.89682	8.70729	8.72762	8.89738	8.71123	8.6109	8.75406	9.00213	8.72372	8.85668	8.86935	8.64442	8.88758	8.85922	8.82204	8.80763	8.68381	8.69666	1	1	20	0	0.0328708	0.999834	1	27.6902	7.36803e-05	8.87099	1	1	23.8451
Smp_003990	12.1814	12.2912	12.1269	12.2234	12.4066	12.4936	12.2864	12.1757	12.2889	12.2236	12.1466	12.3523	12.3945	12.3079	12.312	12.3199	12.28	12.382	12.2993	12.2703	12.2669	12.2783	12.2905	12.2415	12.3964	12.574	12.3238	12.2161	12.4	12.3203	12.1988	12.2195	12.3998	12.2383	12.2083	12.2488	1	1	24	12	0.0473739	0.999994	1	20.1611	8.13388	12.333	1	1	22.0806
Smp_003980	10.0437	10.1107	10.2319	10.0044	10.123	9.95188	10.0264	10.147	10.1047	10.1207	10.3133	10.3406	10.1567	10.2524	10.3955	10.2542	10.2382	10.2604	10.073	10.3038	10.2839	10.2651	10.2391	10.1857	10.2707	10.1244	10.2219	10.203	10.2538	10.4705	10.1164	10.2364	10.2865	10.2091	10.1664	10.1571	0.0272278	0.46909	24	14	0.0723327	0.33933	1	27.9219	8.35593	10.2606	0.0525184	0.956708	25.9609
Smp_003970	11.6904	11.6333	11.632	11.6818	12.0882	11.8265	11.7149	11.7522	11.7167	11.752	11.6915	11.9029	11.8657	11.8009	11.6161	11.7468	11.7858	11.6242	11.688	11.7003	11.6397	11.8722	11.6906	11.5	11.7154	12.1089	11.6954	11.7242	11.85	11.6265	11.7211	11.6262	11.8053	11.7202	11.642	11.6254	1	1	20	6	0.0265842	1	1	28	2.29283	11.7614	1	1	24
Smp_341700	9.77265	9.72312	9.72454	9.86669	9.85335	9.632	9.78922	9.84768	9.80431	9.79106	9.66392	9.90526	9.75752	9.83013	9.66542	9.76331	9.71282	9.71223	9.91557	9.70517	9.81511	9.74803	9.73057	9.70084	9.73794	9.79003	9.71655	9.89225	9.87153	9.78565	9.7848	9.70987	9.76971	9.82088	9.6678	9.70292	1	1	20	0	0.0262308	1	1	20	15.3646	9.78903	1	1	20
Smp_124300	10.079	9.98365	9.98137	10.0168	9.87747	9.73295	10.0986	9.95329	10.0526	10.1037	9.90845	10.0606	10.017	9.75099	9.90676	9.90787	9.90304	9.92681	10.0625	9.77826	9.98429	10.0219	10.0048	10.1032	10.0085	9.9385	9.97429	10.0413	9.99465	9.94261	10.067	9.84372	9.87034	9.97255	9.9944	9.88353	1	1	20	14	0.0216534	1	1	28	13.6831	10.0003	1	1	24
Smp_124290	8.30065	8.24866	8.29292	8.40764	8.54766	8.41538	8.20469	8.27754	8.35188	8.34187	8.30306	8.23747	8.39314	8.40947	8.23163	8.34892	8.26174	8.36136	8.3031	8.33595	8.2633	8.43679	8.29343	8.28853	8.46167	8.60322	8.38452	8.09738	8.2789	8.2962	8.51791	8.51944	8.39296	8.23725	8.39992	8.33026	1	1	24	22	0.0406818	0.999923	1	26.5166	8.44178	8.33528	1	1	25.2583
Smp_003940	9.02945	9.10334	9.15829	9.17659	9.19117	9.13002	9.16926	9.19396	9.26667	9.10222	9.05708	9.00585	9.16033	9.1483	9.10092	9.10286	9.06135	9.10046	9.19368	9.21925	9.13486	9.20188	9.02967	9.0451	9.09436	9.05813	9.13292	9.11968	9.17655	9.0494	9.26966	9.09406	9.19151	9.16976	9.1545	9.16783	1	1	24	0	0.0224094	1	1	28	11.9079	9.13745	1	1	26
Smp_003930	7.99178	8.00717	8.00665	7.86535	7.85514	7.90746	7.79104	7.83579	7.88844	7.87923	7.76349	7.7853	7.93879	7.89446	7.89277	8.00506	7.93242	7.91832	7.97551	7.99868	7.85265	8.01368	7.80838	7.8924	8.05387	7.99537	7.92389	7.90124	7.94216	7.78505	7.96335	7.9075	7.89306	7.91442	7.79372	7.92018	0.174041	1	20	14	0.0212085	0.983746	1	20	9.03418	7.93619	0.473376	1	20
Smp_124280	8.02336	7.83702	7.92243	7.79328	7.96307	7.91456	7.84214	7.82018	7.91992	7.90411	7.68148	7.94753	7.76497	7.87966	7.96634	8.06231	7.95267	7.88168	8.02251	7.86237	7.95755	7.80809	7.93653	7.95706	7.8391	7.98694	8.12222	7.79	7.87196	7.84732	7.8546	7.92892	7.83329	7.89697	7.89879	7.88893	1	1	20	10	0.0248327	1	1	20	10.1295	7.92599	1	1	20
Smp_320690	6.90119	6.76838	6.90001	6.76838	6.76838	6.76838	7.00978	6.90273	6.76838	6.89256	6.76838	6.9083	6.76838	6.76838	6.76838	6.76838	6.76838	6.76838	6.76838	6.91671	6.76838	6.9001	6.76838	6.76838	6.76838	6.98343	6.76838	6.90529	6.76838	6.76838	6.76838	6.9033	6.76838	6.76838	6.76838	6.76838	1	1	20	2	0.00192986	1	1	28	14.9964	6.82685	1	1	24
Smp_003900	8.22103	8.04128	7.9622	8.31666	7.89812	8.10682	8.2444	8.18878	8.10741	8.34591	8.0325	7.82013	7.90205	7.86462	7.92691	8.22694	7.96593	7.73606	8.21374	8.05285	8.19961	8.18411	7.95874	7.8924	8.04173	7.77984	8.02083	8.19711	7.89594	7.99792	8.2387	8.0102	8.05897	8.23725	8.07961	8.05763	1	1	24	0	0.0805876	0.999999	1	23.7485	12.2892	8.08449	1	1	23.8743
Smp_342020	8.90059	8.81251	8.79344	8.74326	8.58863	8.67715	8.7737	8.82637	8.7851	8.88162	8.80381	8.68992	8.87731	8.88356	8.69203	8.94597	8.84979	8.78408	8.73805	8.90109	8.88913	8.65175	8.75925	8.95527	8.83087	8.73299	8.84136	9.05173	8.70845	8.75542	8.78435	8.92647	8.63347	8.83104	8.73194	8.49333	0.919602	1	20	12	0.0320879	0.999269	1	25.1192	8.2905	8.83919	0.996621	1	22.5596
Smp_124240	11.0672	10.9476	10.7161	10.885	10.7947	11.0201	10.8408	10.8192	10.6641	10.85	10.6969	10.5764	11.0575	11.1228	10.7487	11.1499	10.8686	10.7677	10.9077	10.9464	10.6452	10.9612	10.8544	10.7811	10.8274	11.0456	10.8819	10.7167	10.9345	10.7602	11.044	11.1946	11.0747	10.8001	11.0247	10.8361	1	1	24	22	0.0529992	0.999999	1	28	8.31152	10.9546	1	1	26
Smp_003860	9.23892	9.26421	9.3673	9.38361	9.37728	9.49259	9.2007	9.16467	9.41226	9.25445	9.20708	9.37505	9.35648	9.33222	9.28767	9.30321	9.20218	9.2519	9.33298	9.1752	9.22976	9.28898	9.15592	9.12339	9.26583	9.50842	9.29695	9.17675	9.30595	9.24081	9.31599	9.18041	9.42933	9.25096	9.24798	9.31382	0.555081	1	24	0	0.02501	0.998256	1	25.9663	7.1118	9.29148	0.881254	1	24.9831
Smp_124230	8.95818	8.8154	8.92761	8.78458	8.95844	8.76008	8.83663	8.951	8.78991	8.83102	8.91595	9.08487	8.84827	8.91709	8.88363	8.91655	9.00002	8.79408	8.8525	8.90841	8.93639	9.06348	8.80902	8.83353	8.93813	8.95109	8.86572	8.87596	8.91232	8.92575	8.76631	8.77495	8.90233	8.77574	8.7783	8.8608	0.718774	1	20	12	0.0125412	0.999359	1	27.5378	14.2525	8.90612	0.955967	1	23.7689
Smp_213690	10.4875	10.5728	10.6373	10.4449	10.2932	10.291	10.5598	10.6916	10.6641	10.5374	10.7349	10.4942	10.433	10.4492	10.6321	10.3133	10.4962	10.6539	10.3348	10.6073	10.592	10.3637	10.6183	10.7467	10.476	10.1619	10.5144	10.6078	10.4366	10.6436	10.4048	10.4859	10.319	10.6526	10.5365	10.5394	1	1	20	8	0.0543308	1	1	20.7461	11.8818	10.544	1	1	20.3731
Smp_213700	9.46153	9.44436	9.41539	9.38577	9.27822	9.44548	9.35933	9.45256	9.49949	9.4386	9.35706	9.32606	9.42172	9.37775	9.45941	9.42511	9.40644	9.3817	9.36842	9.40016	9.43407	9.27375	9.43328	9.53827	9.424	9.24046	9.46107	9.39659	9.33231	9.51548	9.31839	9.22397	9.35244	9.35912	9.44312	9.45088	1	1	24	6	0.013066	1	1	28	8.41809	9.41209	1	1	26
Smp_124210	7.83163	7.8231	7.61943	7.75928	7.65879	7.68199	7.86665	7.72024	7.67224	7.77941	7.8473	7.68157	7.63305	7.73429	7.76622	7.81716	7.8977	7.77897	7.77747	7.65694	7.70176	7.74449	7.84213	7.85834	7.67382	7.62987	7.71334	7.61167	7.73207	7.81227	7.7862	7.85553	7.80982	7.48702	7.71605	7.80239	1	1	20	8	0.0360124	1	1	20	9.72423	7.77233	1	1	20
Smp_245630	7.18704	6.98828	7.0623	7.04048	7.12231	7.06766	7.07979	7.06838	6.9307	7.15999	6.91331	7.01054	6.90539	6.9035	7.1152	7.17224	7.11907	7.17333	7.04077	7.06465	7.02495	6.99637	7.07978	7.12043	7.09309	7.07222	7.05159	6.96193	7.13841	7.015	6.96636	7.17199	7.26756	7.02475	7.19826	7.12206	1	1	24	22	0.0210451	1	1	28	8.58105	7.06574	1	1	26
Smp_332790	7.85413	7.92272	7.72716	7.85762	7.48525	7.74406	7.52399	7.78813	7.75046	7.70595	7.80172	7.70141	7.75621	7.71653	7.72526	7.70224	7.76884	7.74482	7.82709	7.78595	7.67946	7.59059	7.73676	7.75748	7.76043	7.71399	7.76153	7.74665	7.51525	7.89749	7.74058	7.78406	7.6147	7.67879	7.65265	7.74465	1	1	20	18	0.0147258	1	1	28	8.58538	7.73626	1	1	24
Smp_003770	12.4779	12.2795	11.804	12.3992	12.292	12.177	12.2796	12.2876	12.2261	12.2798	11.9862	12.3452	12.7762	12.4686	12.0979	12.4338	12.4797	11.8671	12.3304	12.1281	12.2804	12.5267	12.3132	12.1724	12.6678	12.6164	12.3714	12.3743	12.3928	12.0308	12.2576	12.1357	12.206	12.3101	12.1503	11.9262	0.632609	1	20	12	0.067093	0.999995	1	21.7372	8.22561	12.3547	0.922281	1	20.8686
Smp_003760	7.43974	7.45788	7.45853	7.53027	7.56474	7.59439	7.48601	7.50858	7.41265	7.35996	7.55285	7.60794	7.53472	7.56908	7.57832	7.46344	7.56641	7.43945	7.59773	7.39309	7.44196	7.50573	7.57159	7.53523	7.45224	7.53541	7.51067	7.4197	7.3752	7.35217	7.40524	7.54598	7.72676	7.51574	7.48025	7.426	1	1	20	10	0.0264331	1	1	20	8.65844	7.52603	1	1	20
Smp_332800	7.85413	7.89718	8.11272	7.86535	7.7226	7.99594	7.78222	7.83579	7.84475	7.88551	7.92406	7.91726	7.86383	7.81795	7.89277	7.71849	7.84684	8.04618	7.88929	7.72393	7.82447	7.83825	7.73676	8.08183	7.76043	7.76921	7.88387	7.84731	7.77821	7.83868	7.97067	7.94988	7.98937	7.80443	7.89879	7.97398	0.219783	1	20	2	0.0321483	0.99993	1	24.9315	6.38335e-05	7.90602	0.552756	1	22.4658
Smp_124160	8.92103	8.79217	8.74867	9.06663	9.15124	9.02248	9.01192	8.90077	8.77059	8.94532	8.68088	8.82156	9.01638	8.80725	8.65067	9.05504	8.94995	8.72233	8.9665	8.93372	8.80501	8.96526	8.79851	8.6662	8.99412	9.05126	8.84837	8.85019	8.95705	8.95208	9.08662	8.94422	8.8812	9.01462	8.99437	8.64328	1	1	24	22	0.0579461	0.999986	1	20.8759	8.00973	8.86694	1	1	22.438
Smp_003700	9.93482	9.86673	9.90041	9.99335	10.1738	10.1522	9.9335	9.91084	9.88563	9.99586	9.91847	10.1436	10.0444	10.0145	9.93403	9.96555	9.97594	9.87092	10.0097	9.95862	9.91102	10.217	9.93194	9.75722	9.88117	10.311	9.86462	10.0413	9.97685	9.86465	9.92755	9.91628	10.0419	9.8357	9.88149	9.89621	1	1	24	6	0.0202471	1	1	28	7.22511e-05	10.0019	1	1	26
Smp_124130	7.64601	7.69487	7.76819	7.83402	7.77227	7.8562	7.75524	7.76329	7.86685	7.88551	7.79232	7.58553	7.711	7.65116	7.77418	7.78052	7.74403	7.77056	7.74275	7.72393	7.76529	7.79262	7.78221	7.7177	7.77674	7.52084	7.76153	7.62211	7.73207	7.6002	7.82105	7.85553	7.83329	7.51574	7.78438	7.88255	0.555081	1	20	4	0.0235501	0.999992	1	20.3249	11.3558	7.75673	0.881822	1	20.1624
Smp_003670	9.32082	9.1665	9.25247	9.24996	9.1685	9.14256	9.23647	9.14227	9.15531	9.28564	9.10898	9.25286	9.40462	9.23156	9.26158	9.39516	9.17852	9.29807	9.32849	9.14502	9.19789	9.40503	9.19027	9.24092	9.20874	9.25829	9.27687	9.28175	9.33468	9.15971	9.28201	9.16805	9.08901	9.29798	9.17988	9.21413	1	1	20	12	0.0406728	0.996241	1	20.9195	8.3577	9.2961	0.999993	1	20.4598
Smp_003660	12.2815	12.2934	12.2865	12.259	12.4092	12.2768	12.2464	12.2794	12.2525	12.1343	12.2938	12.3335	12.2032	12.0645	12.1557	12.0628	12.1938	12.1393	12.177	12.1662	12.0472	12.1976	12.2274	12.1481	12.1138	12.3006	12.2345	12.1279	12.2909	12.0828	12.1438	12.1948	12.1512	12.098	12.2404	12.293	0.0164715	0.369522	24	2	0.0648367	0.127806	1	27.3124	18.5232	12.1898	0.01508	0.462536	25.6562
Smp_124120	9.26154	9.16429	9.14873	9.2015	9.19117	9.12497	9.17191	9.1622	9.19111	9.12629	9.20708	9.28751	9.02781	8.99307	9.23498	9.00795	9.20452	9.22582	9.10634	9.16321	9.09431	9.07367	9.23896	9.23555	9.08415	9.07854	9.14133	9.12497	9.17121	9.18182	9.06657	9.1123	9.14499	9.1086	9.36497	9.23467	1	1	20	2	0.0352395	0.999996	1	24.0915	12.3341	9.1523	1	1	22.0457
Smp_124110	9.57674	9.70092	9.71665	9.55195	9.52795	9.61797	9.70035	9.67859	9.66899	9.66967	9.70325	9.80308	9.6229	9.68258	9.84482	9.60693	9.73209	9.83136	9.7009	9.5933	9.74404	9.52116	9.72351	9.84814	9.64268	9.52552	9.7564	9.67701	9.69523	9.74804	9.54097	9.59307	9.68331	9.61455	9.83366	9.88734	1	1	20	8	0.0380004	1	1	20	7.29134	9.72082	1	1	20
Smp_003630	10.8061	10.7731	10.8201	10.7736	10.8595	10.7947	10.8592	10.7698	10.7938	10.8049	10.7103	10.9455	10.8143	10.7572	10.8415	10.7975	10.7655	10.8604	10.8073	10.776	10.8444	10.8103	10.8343	10.7393	10.7855	10.918	10.8132	10.782	10.8809	10.7927	10.7996	10.7931	10.9597	10.8057	10.8283	10.8728	1	1	24	18	0.0088537	1	1	28	4.29233	10.8113	1	1	26
Smp_003620	10.2882	10.2149	10.1917	10.3256	10.1985	10.1106	10.4134	10.3023	10.2238	10.3604	10.2477	10.2044	10.3576	10.328	10.2965	10.3182	10.1616	10.1711	10.4105	10.2784	10.2623	10.4139	10.2193	10.1472	10.3846	10.2787	10.2847	10.3405	10.4398	10.3105	10.3278	10.266	10.1253	10.3681	10.1047	10.137	1	1	24	12	0.0401778	0.999707	1	26.3075	15.2059	10.3173	1	1	25.1537
Smp_003610	9.20425	9.17747	9.17249	9.14866	9.37728	9.27331	9.20844	9.22969	9.14804	9.2124	9.07563	9.40002	9.26434	9.41145	9.22374	9.33323	9.13977	8.97369	9.20112	9.22788	9.15318	9.31257	9.05011	8.93856	9.17806	9.41956	9.12445	8.97715	9.33941	9.11437	9.16928	9.39385	9.37785	9.05432	9.1545	9.15492	1	1	20	4	0.0313801	1	1	20.1206	6.54052	9.22951	1	1	20.0603
Smp_003600	6.99825	7.02222	6.99621	7.00411	7.0576	6.90241	7.04702	7.00092	6.9307	6.89256	6.76838	6.96618	6.96208	7.03832	7.08959	7.05442	6.9012	7.15031	6.90472	6.91671	7.09932	6.99637	7.04701	7.05607	6.99823	7.1973	7.01374	7.07407	7.04842	6.96982	6.96636	7.06965	6.95785	7.13047	6.91214	7.09932	0.718774	1	24	16	0.0214314	0.998391	1	23.976	8.46708	7.03459	0.955736	1	23.988
Smp_188200	6.90119	6.94799	6.90001	6.76838	6.91317	6.90241	6.76838	6.76838	6.76838	6.76838	6.76838	6.9083	6.90539	6.76838	6.89974	6.76838	6.76838	6.76838	6.76838	6.76838	6.76838	6.9001	6.90786	6.9124	6.76838	6.76838	6.76838	6.76838	6.76838	6.76838	6.76838	6.9033	6.90241	6.76838	6.76838	6.76838	1	1	20	2	0.000768387	0.999941	1	28	11.4784	6.83899	1	1	24
Smp_124100	9.59973	9.79607	9.94551	9.57467	9.40157	9.3674	9.68588	9.82496	9.97056	9.73377	9.82923	9.46592	9.61554	9.72801	9.77247	9.46344	9.73369	9.72893	9.51548	9.78018	9.66708	9.44997	9.73057	9.67373	9.69604	9.34131	9.53002	9.84303	9.64886	9.75889	9.76762	9.68626	9.60905	9.72253	9.68916	9.61156	1	1	20	6	0.0604721	1	1	20	4.58344	9.72137	1	1	20
Smp_342010	7.06493	7.10386	7.32359	7.00411	6.91317	7.14654	7.07979	7.0368	6.99782	7.17898	7.0192	7.11045	7.1782	7.09875	7.0617	7.17224	7.09317	7.15031	7.07281	6.97806	7.13075	6.76838	7.07978	7.17456	7.09309	7.10793	7.19235	7.15462	7.13841	7.2391	7.04815	7.17199	7.19086	7.15932	7.17384	7.16356	0.976222	1	24	18	0.0264825	0.999999	1	28	7.63604	7.12653	0.999715	1	26
Smp_124080	7.37278	7.07907	7.32359	7.34266	7.24661	7.21134	7.18553	7.25074	7.25332	7.3968	7.17711	7.35814	7.31341	7.30594	7.29113	7.30883	7.20738	7.25437	7.12832	7.18665	7.18644	7.20375	7.20792	7.24409	7.20728	7.16978	7.27712	7.313	7.25193	7.21737	7.30786	7.33734	7.23085	7.23503	7.28419	7.37796	0.160745	1	20	4	0.0425461	0.968129	1	20	6.3323	7.2872	0.44513	1	20
Smp_124070	9.66147	9.84537	9.66667	9.83121	9.95556	10.2019	9.72	9.83257	9.77689	9.81753	9.67386	9.95595	9.97191	9.82241	9.81133	9.81317	9.88742	9.94258	9.87063	9.78402	9.8702	9.87683	9.87435	9.70849	9.87254	10.2311	9.86792	9.86632	9.8521	9.84616	9.73792	9.62187	10.0196	9.90929	9.84405	9.82233	1	1	20	12	0.0310446	1	1	20	8.19077	9.87521	1	1	20
Smp_124060	9.68805	9.70687	9.47133	9.75413	9.60689	9.67496	9.81929	9.59291	9.67148	9.71555	9.42272	9.52058	9.94883	9.772	9.48946	9.76476	9.58593	9.43405	9.73988	9.76083	9.60316	9.89649	9.65086	9.65205	9.64947	9.6194	9.6215	9.68404	9.68608	9.45405	9.54097	9.58028	9.705	9.70645	9.7421	9.48861	1	1	20	10	0.034906	1	1	20	11.6765	9.71814	1	1	20
Smp_124050	7.93907	7.98377	8.12939	7.98115	8.0091	7.76098	7.79976	7.76329	8.24396	8.09844	7.82023	7.76736	7.88695	7.94453	8.05856	8.02835	8.06615	7.93259	7.76029	7.83446	7.80518	7.94993	7.95139	7.99539	7.86141	7.87019	7.95475	7.93796	7.98627	7.94514	8.06121	8.73755	8.00239	7.77471	8.10685	8.13	1	1	24	22	0.040857	0.999859	1	28	7.7395	7.98671	1	1	26
Smp_342000	8.89764	9.01255	9.19351	9.05016	9.36251	8.96095	9.05304	9.32939	9.06139	9.09336	9.1618	9.42013	9.32037	9.28282	9.06074	9.23472	9.40443	9.43815	9.4532	9.27304	9.35284	9.59925	9.30766	9.45151	9.58542	9.33574	9.19612	9.71869	9.57924	9.65615	9.44186	9.41471	9.44939	9.71852	9.30264	9.36476	0.00060166	0.0592476	24	16	0.187406	0.00572799	1	28	16.5785	9.49227	4.67946e-05	0.0105716	26
Smp_124030	8.94402	8.87445	8.99119	8.99082	8.99802	9.07865	8.99994	8.83591	8.83697	8.87638	8.82999	8.76836	8.81187	8.71909	8.83002	8.87253	8.7345	8.757	8.80994	8.80982	8.91841	8.81652	8.77725	8.77763	8.87365	8.79319	8.81295	8.77655	8.86261	8.85047	8.92346	8.95883	8.83787	8.97368	8.93525	8.94453	1.34607e-05	0.00968652	20	0	0.051613	0.00302166	1	25.5032	19.9999	8.9251	7.32844e-07	0.000527366	22.7516
Smp_124020	9.41621	9.43174	9.37543	9.44066	9.42543	9.51556	9.62074	9.3446	9.60261	9.55263	9.20986	9.34493	9.72719	9.5233	9.20556	9.58403	9.47147	9.49237	9.61951	9.44738	9.41671	9.51016	9.30526	9.43302	9.59249	9.49607	9.42525	9.67348	9.34413	9.31234	9.52665	9.39805	9.32437	9.52306	9.26644	9.11096	1	1	24	12	0.0429927	0.999999	1	26.587	8.07279	9.5007	1	1	25.2935
Smp_321950	7.16569	7.24176	7.16218	7.21846	7.0916	7.16933	7.24952	7.14744	7.27928	7.21448	7.24707	7.23065	7.29629	7.25345	7.18249	7.24562	7.26312	7.12577	7.32726	7.27977	7.15961	7.25904	7.3231	7.22214	7.26301	7.16978	7.08489	7.34562	7.27148	7.2797	7.08105	7.03794	7.24957	7.18613	7.26416	7.1434	0.0578723	0.68358	20	12	0.0315844	0.743288	1	25.1824	12.2528	7.26194	0.178352	1	22.5912
Smp_245690	7.1431	7.25822	7.20344	7.25731	7.26767	7.31789	7.28767	7.19189	7.37165	7.30671	7.26815	7.25102	7.2602	7.17256	7.13902	7.36511	7.35849	7.29004	7.23879	7.23561	7.31999	7.25904	7.3231	7.34095	7.40041	7.29274	7.08489	7.22079	7.3752	7.25984	7.32534	7.32151	7.28489	7.29976	7.14781	7.25163	1	1	20	8	0.0132832	1	1	28	12.3364	7.28641	1	1	24
Smp_124010	6.76838	6.98828	7.13978	6.76838	6.91317	7.06766	6.76838	6.95832	7.22582	6.76838	6.97326	7.11045	6.96208	6.9035	7.08959	6.76838	6.9012	7.15031	6.76838	7.02507	7.09932	6.9001	6.96556	7.17456	6.90117	6.92051	7.05159	6.90529	6.90857	6.76838	6.76838	6.95912	6.90241	6.76838	6.97161	7.07486	1	1	24	10	0.0351763	1	1	25.3739	11.5112	6.9904	1	1	24.6869
Smp_124000	10.1411	9.99095	9.71189	9.85291	10.0172	9.76187	9.72531	9.84467	9.81108	9.87281	9.65592	9.81314	10.0753	10.1666	9.94613	10.1223	9.96247	9.85584	9.79076	9.78211	9.96254	9.6181	9.77049	9.57445	9.8783	10.1495	10.0429	9.68755	10.214	9.96922	10.1694	10.483	9.94344	9.79646	9.94551	9.97478	1	1	24	22	0.091727	0.999781	1	28	7.90177	10.0217	1	1	26
Smp_003440	8.41489	8.466	8.27857	8.16197	8.38953	8.50906	8.23881	8.28255	8.39235	8.32965	8.08263	8.26533	8.35476	8.38663	8.3546	8.30526	8.26174	8.43029	8.23542	8.28848	8.3468	8.31745	8.28808	8.4231	8.30052	8.34856	8.33247	8.21929	8.50604	8.29063	8.48643	8.79819	8.37475	8.24356	8.35785	8.43765	1	1	24	22	0.0407777	0.9938	1	28	8.40127	8.35012	0.999981	1	26
Smp_321620	11.4361	11.3712	11.3915	11.4393	11.5837	11.1871	11.4876	11.3948	11.3042	11.4608	11.3857	11.5647	11.2574	11.26	11.4406	11.3972	11.3739	11.2069	11.4953	11.4806	11.3551	11.4833	11.3453	11.3064	11.4101	11.4403	11.3165	11.3853	11.5396	11.3759	11.3808	11.3034	11.3632	11.4049	11.4011	11.3546	1	1	20	0	0.0313567	1	1	20	14.1842	11.422	1	1	20
Smp_003410	12.8786	12.8655	12.8759	12.9555	13.1818	12.903	12.9429	12.9498	12.9271	12.9499	12.9364	13.1181	13.0463	12.9817	12.919	12.8685	12.9465	12.8866	12.9437	13.0005	12.9781	13.0843	12.919	12.7179	12.9947	13.1501	12.8828	12.9616	13.0385	12.8868	12.8938	12.8635	12.9565	12.9186	12.9306	12.9269	1	1	20	14	0.0185162	1	1	28	4.14123	12.9597	1	1	24
Smp_337440	9.01064	9.05633	9.04926	8.93472	8.53836	9.04416	8.80205	9.03793	8.98528	8.90234	9.22916	8.86595	8.8805	8.98738	9.09348	8.99782	9.02436	9.18943	8.75554	9.10788	9.07195	8.70009	9.02377	9.31395	8.84324	8.6274	8.96201	8.99182	8.90906	9.18182	9.04622	9.31379	9.02241	8.98404	9.07835	9.11319	1	1	20	10	0.0446175	1	1	20	8.37573	9.02941	1	1	20
Smp_341990	8.52297	8.20163	8.06692	8.64502	8.02398	8.09507	8.18723	8.06194	8.39896	8.7381	8.17622	7.93251	8.28953	7.75168	8.46978	8.12706	8.50717	8.38014	8.12244	8.41999	7.90655	8.08522	8.00869	8.44824	8.50681	8.3425	8.31097	8.4473	8.37312	8.12869	8.16878	8.17788	8.18012	8.11699	8.43051	8.20243	1	1	20	18	0.0529054	1	1	20	5.83233	8.26309	1	1	20
Smp_123940	9.37555	9.27441	9.32799	9.45303	9.19678	9.28683	9.42894	9.37873	9.42719	9.4489	9.38907	9.03567	9.14739	9.29647	9.27469	9.19584	9.36548	9.28896	9.35965	9.38746	9.28584	9.31893	9.39342	9.38084	9.43787	9.18239	9.39312	9.44121	9.33468	9.30735	9.21396	9.31379	9.27323	9.38996	9.35027	9.29056	1	1	20	0	0.030258	1	1	20	13.9088	9.36393	1	1	20
Smp_003340	11.1976	11.257	11.2374	11.2497	11.1038	11.1582	11.3045	11.284	11.2454	11.1452	11.3163	11.1708	11.1094	11.2107	11.2101	11.1608	11.1616	11.2063	11.3361	11.3532	11.231	11.2748	11.3441	11.3341	11.1939	10.8803	11.1708	11.3212	11.1816	11.3342	11.217	11.1253	11.2027	11.3739	11.2369	11.1732	1	1	20	14	0.0414966	1	1	20	12.019	11.3122	1	1	20
Smp_003330	8.3338	8.38307	8.46475	8.43496	8.6625	8.56508	8.39543	8.44096	8.47553	8.41639	8.3696	8.67831	8.71062	8.64311	8.52149	8.62642	8.65495	8.53286	8.5065	8.52348	8.5227	8.57925	8.51596	8.3974	8.50681	8.73739	8.53712	8.47839	8.3881	8.50406	8.509	8.48606	8.64452	8.33417	8.33075	8.522	0.255711	1	20	10	0.0610717	0.995246	1	21.4577	8.14385	8.61531	0.602765	1	20.7288
Smp_341980	11.519	11.4839	11.5046	11.5427	11.5858	11.4235	11.6119	11.5234	11.3945	11.4571	11.4795	11.448	11.5681	11.54	11.3098	11.5062	11.3232	11.1862	11.6425	11.4505	11.4456	11.6131	11.4507	11.4215	11.456	11.5478	11.4633	11.4663	11.4381	11.3502	11.5041	11.4313	11.3658	11.5107	11.4155	11.3289	1	1	24	6	0.0203901	1	1	28	12.5229	11.5055	1	1	26
Smp_123910	7.50022	7.52229	7.57994	7.58619	7.62487	7.3924	7.68874	7.53155	7.5381	7.5905	7.51348	7.53857	7.65326	7.59045	7.45714	7.62478	7.61721	7.36966	7.45731	7.60893	7.53022	7.62959	7.54818	7.48151	7.46455	7.61709	7.48421	7.47305	7.40586	7.5273	7.58626	7.58932	7.49504	7.5433	7.58369	7.47056	0.919602	1	20	8	0.0298907	0.999998	1	20	4.75746	7.56103	0.996678	1	20
Smp_003280	8.31022	8.30259	8.22938	8.27091	8.08144	8.07117	8.27734	8.09807	8.20555	8.2837	7.92406	8.20309	8.18683	8.19077	8.40719	8.23645	8.25175	8.07729	8.20274	8.19369	8.22553	8.30809	8.18132	8.27705	8.20008	8.24083	8.21473	8.07876	8.27343	8.18537	8.37169	8.25796	8.24368	8.23725	8.26878	8.30923	1	1	24	22	0.0183266	1	1	28	10.4144	8.23423	1	1	26
Smp_341970	9.27494	9.2966	8.83973	9.66377	9.34756	9.08648	9.12891	8.73717	9.15894	9.75038	9.23462	9.05615	9.36978	8.76732	9.42674	9.30321	9.37996	9.41543	9.07138	9.6909	8.85157	9.57838	9.25646	9.42835	9.68454	9.74515	9.46988	9.23392	9.60868	8.92907	9.29424	9.60754	9.02786	9.02798	9.23998	9.34986	0.718774	1	20	14	0.0968363	0.999997	1	21.0073	15.5801	9.39351	0.956118	1	20.5037
Smp_003250	8.57738	8.39932	8.44408	8.55475	8.7202	8.59215	8.60933	8.50045	8.55329	8.51128	8.47763	8.68606	8.70332	8.58193	8.48593	8.66982	8.72441	8.57711	8.75901	8.52348	8.46171	8.73352	8.6215	8.34968	8.71724	8.85067	8.57676	8.60719	8.67366	8.54069	8.58274	8.57572	8.62605	8.75128	8.48942	8.54654	1	1	20	12	0.0499535	0.999999	1	28	8.10319	8.62387	1	1	24
Smp_123870	9.87708	9.86541	9.98921	9.98076	9.95879	10.0691	9.87597	9.93081	9.88776	9.77763	9.98504	9.99758	9.90152	9.86808	9.89153	9.74286	9.96787	9.86038	9.8445	9.962	9.89696	9.94043	9.91352	9.92538	9.8434	9.80997	9.77062	9.83045	9.87314	9.87795	9.90736	9.92777	9.86739	9.98586	9.96305	10.0549	0.519357	1	24	4	0.0130918	0.922474	1	26.3768	11.7504	9.91438	0.831639	1	25.1884
Smp_003230	9.08177	9.25804	9.02843	9.15633	9.29134	9.28234	9.08164	9.05143	9.10353	9.22253	9.27755	9.1018	9.31119	9.25277	9.15188	9.18042	9.05089	9.18943	9.3035	9.25347	9.21536	9.24278	9.15592	9.17502	9.40394	9.48111	9.26161	9.14071	9.16317	9.19545	9.33267	9.45349	9.38413	9.19347	9.16018	9.1721	0.219783	1	24	18	0.0575911	0.589733	1	28	19.9999	9.28463	0.394439	1	26
Smp_123860	8.27638	8.32432	8.29766	8.27609	8.16209	8.35164	8.33018	8.30236	8.26638	8.32555	8.16334	8.06011	8.42111	8.26506	8.15397	8.19793	8.38868	8.27791	8.02251	8.06036	8.3752	8.18411	8.09537	8.25961	8.28114	8.24746	8.29457	8.25708	8.12704	8.26809	8.4541	8.4733	8.32795	8.26844	8.33075	8.23465	0.106655	0.904587	20	2	0.0265867	0.983847	1	20	7.24054	8.28744	0.341496	1	20
Smp_123840	7.7439	7.64446	7.60975	7.80158	7.57716	7.50683	7.66871	7.64632	7.68581	7.78643	7.53997	7.73972	7.65326	7.77713	7.73361	7.63377	7.72707	7.63305	7.60828	7.64521	7.76529	7.69347	7.69856	7.68657	7.56623	7.77984	7.85901	7.62211	7.68324	7.63412	7.72163	7.78406	7.58398	7.56983	7.74601	7.75208	1	1	20	12	0.0169853	1	1	28	8.15381	7.69303	1	1	24
Smp_003190	7.6739	7.52229	7.55938	7.71478	7.68062	7.63455	7.43172	7.72903	7.46938	7.69045	7.62568	7.59682	7.52292	7.68915	7.64601	7.57815	7.66483	7.57057	7.81901	7.53059	7.48755	7.61034	7.45943	7.57297	7.55564	7.76921	7.54852	7.4197	7.63128	7.48781	7.68238	7.64994	7.76095	7.52966	7.53388	7.58881	1	1	20	4	0.0385318	1	1	25.5032	7.7481	7.6121	1	1	22.7516
Smp_123830	11.7548	11.6073	11.5569	11.3603	11.4184	11.246	11.4825	11.4545	11.4325	11.4948	11.4525	11.29	11.6097	11.6296	11.4491	11.5541	11.6238	11.6666	11.4396	11.6648	11.5854	11.3361	11.4052	11.3666	11.7011	11.196	11.4465	11.3361	11.6768	11.7668	12.0327	11.9875	11.5746	11.6686	11.7104	11.5643	1	1	24	22	0.0645812	0.980273	1	28	8.08896	11.589	0.999804	1	26
Smp_123820	7.35841	7.25822	7.35323	7.32668	7.30723	7.33362	7.37219	7.3652	7.52156	7.32053	7.36201	7.38957	7.27858	7.48878	7.36626	7.39124	7.35849	7.33921	7.23879	7.30042	7.35758	7.20375	7.3231	7.24409	7.47663	7.3139	7.36584	7.24073	7.5639	7.1945	7.4622	7.43726	7.34888	7.23503	7.43697	7.37796	0.188277	1	20	6	0.0402651	0.999871	1	20	5.13615	7.39071	0.502628	1	20
Smp_123810	7.93227	7.81605	7.88798	7.84196	8.01657	8.14694	7.97329	8.02449	7.8221	7.77235	8.19526	7.886	7.84809	7.94453	7.87168	7.91896	8.03589	7.83572	7.89678	7.88945	7.89778	8.0441	7.95139	7.98024	7.65534	7.9525	7.81601	8.13365	7.83055	7.89749	8.07446	7.73296	7.71799	7.93156	7.83898	7.86967	1	1	24	10	0.0298647	1	1	28	11.7737	7.94368	1	1	26
Smp_003140	10.818	10.8468	10.8288	10.8857	10.6032	10.8069	10.8664	10.8735	10.8907	10.8683	10.8773	10.8529	10.7774	10.7998	10.9547	10.7989	10.9351	11.0115	10.8802	10.9498	10.9039	10.7396	10.9252	10.9624	10.9062	10.6383	10.8623	11.0374	10.9145	11.03	10.7675	10.804	10.7173	10.8479	10.8858	10.9331	0.188277	1	24	12	0.0412359	0.990452	1	26.1017	14.0589	10.8972	0.499659	1	25.0508
Smp_003130	9.61889	9.50066	9.61141	9.64605	9.7069	9.86157	9.53831	9.56006	9.51072	9.60094	9.65993	9.65034	9.61554	9.66191	9.72782	9.58403	9.66846	9.76013	9.60854	9.51647	9.60534	9.58188	9.48888	9.54043	9.46713	9.75136	9.56324	9.58029	9.59893	9.60279	9.6007	9.52408	9.64235	9.64022	9.54513	9.62235	1	1	20	4	0.0402841	0.999999	1	28	7.79514	9.67002	1	1	24
Smp_245820	12.055	11.9226	11.8608	11.7892	11.478	11.517	11.8045	11.7727	11.7367	11.8652	11.9093	11.5554	11.6871	11.6998	11.8166	11.7619	11.8414	11.9174	11.7243	11.9345	11.7943	11.6319	11.8078	11.8391	11.9304	11.3999	11.8364	11.8215	11.8549	11.9313	12.0563	12.2905	11.6519	11.94	11.8635	11.8765	0.519357	1	24	20	0.0507952	0.999993	1	28	19.9999	11.9417	0.859619	1	26
Smp_197070	7.6171	8.9097	8.45239	8.29148	8.56147	8.78984	8.64953	9.50544	8.69022	8.14781	8.89851	8.73905	9.05873	9.43211	8.90963	9.18705	8.80618	7.67204	8.89993	8.51851	8.79708	7.83825	9.50347	7.60885	7.63641	8.37249	8.49613	7.77292	8.84218	7.63412	8.34116	7.84013	9.36944	8.4965	9.33789	7.78119	0.115976	0.934497	20	8	0.306664	0.93694	1	20	6.76559	8.86258	0.349839	1	20
Smp_213710	9.15174	9.05394	9.22784	9.01658	9.00126	8.94366	9.04142	8.95679	9.1148	9.05958	8.97688	9.05033	8.94264	8.88664	9.06583	9.02051	8.94142	9.20411	9.15585	9.0921	8.99912	8.95973	8.98477	8.94192	9.02124	8.86266	8.99987	8.99474	9.03925	9.13724	9.09229	9.00453	9.17943	9.14563	9.01666	9.09296	0.519357	1	20	2	0.0242154	0.999919	1	25.6338	11.9759	9.02225	0.859593	1	22.8169
Smp_213720	11.0427	11.1274	11.2072	11.0097	11.2355	11.2627	11.176	11.1776	11.0482	11.0786	11.1546	11.2202	11.1938	11.2481	11.1738	11.14	11.1744	11.1065	11.1309	11.2071	11.102	11.203	11.1372	11.1149	11.1452	11.2774	11.1826	11.1029	11.1809	11.2046	11.1713	11.1504	11.2182	11.1587	11.0779	11.1743	1	1	20	12	0.0114544	1	1	27.3124	8.08269	11.1728	1	1	23.6562
Smp_200440	9.01604	9.06824	9.03628	8.75372	9.20236	9.15003	9.0149	8.90978	8.95609	9.01789	8.84106	8.88594	8.96669	9.08889	8.82392	9.11455	9.11748	9.15707	8.75554	8.91932	8.79708	8.88571	8.99387	8.98482	8.89155	9.10857	8.99051	8.84039	9.05685	8.92907	9.21912	9.49706	9.05479	8.93501	9.13442	9.09296	0.160745	1	20	2	0.0169798	0.967136	1	27.3124	7.75014	9.0455	0.444833	1	23.6562
Smp_073800	10.1926	10.16	10.2493	10.0413	10.0539	10.1832	10.1054	10.1275	10.1319	10.1644	10.0712	10.1409	9.99321	10.0855	10.1549	10.1849	10.0389	10.2797	10.2266	10.0424	10.208	9.9791	10.1321	10.3327	10.2129	9.98993	10.1934	10.0947	10.0762	10.3299	10.244	10.241	10.2465	10.2105	10.3185	10.2466	0.174041	1	24	20	0.0413681	0.95217	1	28	19.9999	10.2464	0.463588	1	26
Smp_073790	11.1407	11.203	11.132	11.2294	11.3831	11.3736	11.1651	11.187	11.2138	11.2931	11.1027	11.2834	11.368	11.2907	11.2563	11.1999	11.2701	11.2566	11.2566	11.2295	11.2164	11.2235	11.1981	11.136	11.2673	11.5431	11.2598	11.1436	11.2938	11.1888	11.2393	11.3224	11.3117	11.1918	11.22	11.2592	1	1	24	22	0.0146313	1	1	28	8.01256	11.2736	1	1	26
Smp_162060	9.35476	9.35726	9.1559	9.35747	9.17988	9.61973	9.34776	9.34891	9.27334	9.42649	9.15024	9.38873	9.51013	9.50787	9.27251	9.56241	9.37583	9.45241	9.47764	9.34863	9.30223	9.34409	9.30286	9.34656	9.47291	9.46851	9.40928	9.34823	9.39267	9.37318	9.4176	9.30933	9.22714	9.32756	9.22656	9.23059	0.814221	1	20	12	0.0500273	0.996507	1	24.0915	8.10904	9.44707	0.980973	1	22.0457
Smp_213730	9.42619	9.59718	9.62501	9.45508	9.42069	9.67157	9.54437	9.39548	9.52738	9.45061	9.57328	9.50816	9.49209	9.44435	9.66706	9.45622	9.58415	9.67993	9.52332	9.45226	9.47055	9.48415	9.55836	9.6097	9.4555	9.52066	9.59769	9.50254	9.46131	9.52829	9.38608	9.41678	9.50213	9.53226	9.54085	9.67066	1	1	20	10	0.0109402	1	1	20	8.15864	9.55413	1	1	20
Smp_213740	7.53404	7.59057	7.48228	7.4566	7.42646	7.6247	7.52399	7.47258	7.50461	7.45355	7.56549	7.4194	7.58004	7.59045	7.59829	7.65145	7.43983	7.64298	7.40301	7.54425	7.50207	7.49435	7.47285	7.58512	7.56623	7.39109	7.60749	7.46012	7.55205	7.50123	7.61965	7.72414	7.54091	7.62018	7.68497	7.64141	1	1	24	22	0.0232872	0.999948	1	28	8.04632	7.58387	1	1	26
Smp_162040	12.2999	12.3072	12.2353	12.3843	12.232	12.1335	12.3583	12.3637	12.3493	12.3824	12.3145	12.3025	12.2451	12.3351	12.3278	12.2758	12.2709	12.2075	12.4171	12.3921	12.3059	12.3664	12.3874	12.3979	12.3324	12.1224	12.253	12.3482	12.2909	12.3332	12.3047	12.2723	12.2971	12.3299	12.3745	12.2897	0.814221	1	24	12	0.00597561	1	1	25.5032	12.0197	12.3778	0.981562	1	24.7516
Smp_162030	9.65137	9.72165	9.71665	9.71564	9.61722	9.62676	9.62834	9.67009	9.6208	9.58088	9.67781	9.63145	9.74244	9.68429	9.75109	9.70406	9.69819	9.82207	9.59191	9.69295	9.74207	9.5696	9.71997	9.66195	9.63245	9.55674	9.64104	9.73401	9.64697	9.70753	9.64482	9.5618	9.7149	9.63171	9.67949	9.60691	0.632609	1	24	10	0.014993	0.998335	1	20	8.14565	9.73394	0.921799	1	22
Smp_073720	9.54427	9.50925	9.41539	9.52301	9.64372	9.6109	9.43767	9.48023	9.42124	9.52053	9.38419	9.55518	9.58758	9.56301	9.60865	9.53875	9.47915	9.45444	9.5076	9.53034	9.49434	9.65837	9.45063	9.42602	9.5052	9.8586	9.48299	9.3792	9.71336	9.43598	9.67839	9.71155	9.64581	9.4951	9.44312	9.49199	1	1	24	22	0.0314927	0.999994	1	26.8005	8.35183	9.53955	1	1	25.4003
Smp_162010	7.7439	7.52229	7.8449	7.60741	7.60139	7.54094	7.71789	7.63658	7.57007	7.43147	7.70275	7.77638	7.52292	7.62141	7.77418	7.71849	7.45239	7.86661	7.62894	7.60893	7.81487	7.6576	7.71788	7.75748	7.60713	7.72532	7.68304	7.61167	7.67312	7.64511	7.63046	7.6596	7.67269	7.65587	7.52087	7.88893	1	1	20	10	0.0246182	1	1	24.0336	11.9797	7.69762	1	1	22.0168
Smp_073690	10.1231	10.1621	10.1929	10.237	10.3928	10.2238	10.2969	10.2147	10.1514	10.2049	10.083	10.1814	10.2735	10.136	10.0728	10.2418	10.0991	10.031	10.2431	10.1587	10.046	10.2456	10.056	9.97672	10.2107	10.4859	10.1126	10.233	10.214	9.97541	10.2502	10.1944	10.2566	10.1963	10.0743	10.009	1	1	20	0	0.0470447	1	1	20	7.36803e-05	10.2233	1	1	20
Smp_073680	9.65979	9.6274	9.64015	9.75413	9.8288	9.87776	9.83735	9.77522	9.58418	9.73794	9.61108	9.68921	9.897	9.79112	9.76335	9.87612	9.78529	9.73391	9.80518	9.60206	9.73217	9.94313	9.71107	9.57864	9.76467	10.0192	9.67742	9.78387	9.83074	9.65032	9.62198	9.74456	9.75061	9.82831	9.63012	9.66917	1	1	24	12	0.0420844	1	1	22.88	8.09357	9.80793	1	1	23.44
Smp_162000	11.749	11.7645	11.887	11.887	11.565	11.7257	11.7913	11.8297	11.8556	11.7449	11.9783	11.6753	11.6367	11.8105	11.8199	11.6207	11.6795	11.926	11.6284	11.7849	11.9113	11.5826	11.8334	11.9041	11.691	11.2286	11.6449	11.8006	11.7052	11.8607	11.736	11.7617	11.7232	12.0681	11.8291	11.8358	1	1	24	0	0.0376507	1	1	20	11.427	11.7773	1	1	22
Smp_073620	10.8568	10.7974	10.8092	10.8265	11.0951	11.0135	10.8279	10.8981	10.815	10.968	10.8542	11.0103	11.1177	10.9551	10.8989	10.9989	10.9595	10.9397	10.9432	10.8806	10.874	11.0698	10.9803	10.8182	10.9769	11.1787	10.9225	10.9539	10.9876	10.8942	10.8633	10.8556	11.0652	10.9055	10.7783	10.821	0.865629	1	24	12	0.0562523	0.99987	1	23.4701	8.17893	10.9786	0.990522	1	23.7351
Smp_073610	10.6713	10.6366	10.5211	10.7377	10.478	10.2723	10.6872	10.5714	10.4673	10.6778	10.4692	10.3104	10.5462	10.4211	10.4273	10.6005	10.4041	10.3195	10.6484	10.5166	10.4712	10.5783	10.6041	10.3376	10.6133	10.3668	10.4601	10.7608	10.504	10.4442	10.6115	10.538	10.3664	10.6711	10.5312	10.3326	1	1	20	2	0.0387822	1	1	20	14.2302	10.5346	1	1	20
Smp_073600	10.4884	10.5468	10.5911	10.5389	10.7031	10.678	10.6022	10.6816	10.5724	10.6474	10.6805	10.8014	10.7354	10.7265	10.7303	10.7028	10.7233	10.7875	10.5771	10.7176	10.6679	10.7701	10.6736	10.718	10.5882	10.8116	10.7094	10.634	10.7257	10.7233	10.4819	10.5501	10.5982	10.6042	10.5741	10.619	0.00116118	0.0890396	24	10	0.0593093	0.036607	1	25.2459	8.16451	10.7345	0.000470378	0.0423114	24.623
Smp_073590	11.7915	11.7627	11.7657	11.8762	12.0867	11.9526	11.793	11.8528	11.8545	11.9249	11.8524	12.1138	11.9326	11.9826	11.7833	11.8183	11.8087	11.7644	11.9013	11.8517	11.8544	11.9915	11.8888	11.7045	11.9052	12.1782	11.871	11.8006	11.9485	11.7288	11.7814	11.7904	11.8998	11.8729	11.8831	11.8994	1	1	20	0	0.0122229	1	1	20	15.6615	11.891	1	1	20
Smp_345320	10.1846	10.1306	10.0579	10.0506	10.2727	10.0196	10.1175	10.1543	10.0639	10.0558	10.0904	10.1502	10.0225	10.0932	10.1067	10.0222	10.0643	10.0121	10.103	10.0987	10.0492	10.0103	10.1094	9.99394	10.0998	10.0695	10.0415	9.93688	10.0901	10.0651	10.0781	9.99212	10.0664	10.0772	10.1868	10.136	1	1	20	2	0.0308695	0.905039	1	25.5683	11.9345	10.0608	0.995341	1	22.7842
Smp_073490	9.16867	9.27848	9.58381	9.16397	9.1742	9.38212	9.23647	9.27365	9.36025	9.15207	9.27226	9.34023	9.15517	9.29647	9.30903	9.21758	9.0846	9.3317	9.14041	9.16622	9.29679	9.22475	9.10406	9.51873	9.08415	9.32735	9.25392	9.14592	9.24406	9.49385	9.05498	9.18041	9.40692	9.17275	9.30773	9.37399	1	1	24	0	0.024113	1	1	27.3871	16.8961	9.25429	1	1	25.6936
Smp_073500	11.7141	11.7393	11.659	11.6856	11.9133	11.7237	11.7568	11.7734	11.7426	11.7798	11.7006	11.8581	11.7317	11.7428	11.7127	11.737	11.8418	11.6606	11.7645	11.7596	11.7525	11.8687	11.7623	11.6654	11.8066	11.8975	11.7529	11.7217	11.8079	11.7428	11.7083	11.6839	11.795	11.6506	11.7622	11.7285	1	1	20	14	0.0185245	1	1	20	15.1248	11.7785	1	1	20
Smp_073510	9.35056	9.18618	9.23909	9.37278	9.15702	9.37793	9.28355	9.3446	9.21908	9.27791	9.18746	9.18342	9.09706	9.11505	9.29197	9.25374	9.31679	9.15202	9.33746	9.03698	9.18018	9.16682	9.03554	9.15518	9.18757	9.19173	9.17447	9.21431	9.10265	9.23818	9.23956	9.15808	9.14499	9.20516	9.3128	9.37399	0.0633254	0.707777	24	2	0.0534118	0.540205	1	24.1496	7.36803e-05	9.2808	0.149672	1	24.0748
Smp_161960	9.82733	9.80441	9.87659	9.85445	10.0867	10.1044	9.87597	9.87299	9.89839	9.86015	9.86768	9.98876	9.94154	9.9803	9.90124	9.94276	9.8321	10.0216	9.96909	9.91216	9.82072	9.96456	9.93651	9.77734	9.90814	10.126	9.96508	9.88011	10.0439	9.90417	9.88528	9.78792	10.108	9.97922	9.86629	9.90878	1	1	20	12	0.027788	1	1	21.7372	8.01973	9.93659	1	1	20.8686
Smp_161970	10.6498	10.6873	10.6602	10.6101	10.498	10.7359	10.7443	10.6982	10.763	10.6799	10.628	10.5359	10.6069	10.5829	10.6205	10.5298	10.6053	10.5694	10.6728	10.7107	10.6389	10.5971	10.752	10.5888	10.6537	10.5114	10.6355	10.6894	10.6562	10.7123	10.5281	10.506	10.6114	10.7293	10.6745	10.6527	1	1	20	0	0.0305642	1	1	20	13.1936	10.664	1	1	20
Smp_073540	9.97428	10.0054	10.0442	10.1057	10.4245	10.2589	10.0518	10.0293	9.99052	10.0514	10.1537	10.2723	10.1365	10.1147	9.99999	10.0591	10.0731	10.0012	10.1133	10.074	10.1158	10.2025	10.0206	9.93028	10.046	10.3815	10.0617	10.029	10.1295	10.0752	10.1563	10.0628	10.27	10.0772	10.0625	10.0136	1	1	24	22	0.0124551	1	1	20	18.3746	10.1123	1	1	22
Smp_161980	11.1047	11.0852	11.215	11.0199	10.9515	10.8629	11.0383	11.0511	11.1226	10.9837	11.1781	11.0095	10.7337	10.8585	11.0923	10.8436	11.0207	11.0881	10.9425	11.0602	11.0456	10.9472	11.1101	11.0797	10.9822	10.6678	11.0452	11.0516	11.0295	11.1026	10.9189	10.9893	10.9209	11.0833	11.108	11.1277	1	1	20	2	0.0314575	1	1	24.9938	12.4095	11.0319	1	1	22.4969
Smp_073570	9.42818	9.25804	9.30043	9.43028	9.68746	9.49066	9.3957	9.49966	9.36957	9.36244	9.34956	9.6447	9.45528	9.55178	9.35078	9.45441	9.4205	9.2519	9.36623	9.50714	9.51075	9.57838	9.31957	9.20837	9.54589	9.61257	9.34828	9.3415	9.57129	9.35159	9.28201	9.48334	9.51358	9.48565	9.30773	9.3234	1	1	24	12	0.0157681	1	1	20	15.6159	9.4424	1	1	22
Smp_073560	10.9196	10.6534	10.5609	11.0131	10.763	10.5509	10.8457	10.7651	10.6653	10.9331	10.7673	10.7779	10.8127	10.7492	10.7825	10.8968	10.7609	10.6686	11.0321	10.8493	10.7243	11.042	10.79	10.7338	10.8802	10.772	10.7909	10.9132	10.7793	10.7031	10.8633	10.6898	10.6878	10.847	10.6983	10.6431	0.814221	1	24	12	0.035153	0.999838	1	22.9851	12.3297	10.8625	0.981535	1	23.4925
Smp_079240	9.45959	9.41349	9.41932	9.33306	9.65379	9.40699	9.40018	9.37873	9.354	9.38771	9.51012	9.5592	9.524	9.54613	9.4248	9.46524	9.43441	9.27749	9.44081	9.37206	9.47773	9.58886	9.35699	9.25425	9.33345	9.8586	9.44551	9.32111	9.54917	9.354	9.41982	9.4555	9.57856	9.4226	9.3771	9.42099	1	1	20	6	0.011538	1	1	20.7461	7.43159	9.4459	1	1	20.3731
Smp_079230	10.8372	10.7731	10.8624	10.8813	11.4003	11.1683	10.7766	10.8365	10.9576	10.9814	11.0253	11.167	11.0428	11.0633	10.8892	10.915	10.9588	10.9002	10.8959	10.878	11.0448	11.0124	10.7866	10.6112	10.9111	11.4174	10.9138	10.8414	10.9631	10.8313	10.9042	10.8902	11.0311	11.0117	10.9656	11.0484	1	1	20	6	0.0371985	1	1	20	7.19099e-05	10.9827	1	1	20
Smp_079430	12.3907	12.4128	12.3878	12.4839	12.7845	12.4777	12.4267	12.4389	12.449	12.4606	12.4014	12.674	12.5449	12.4939	12.3483	12.4531	12.4788	12.3872	12.4758	12.4504	12.4262	12.5923	12.4029	12.2566	12.5239	12.7051	12.4204	12.4149	12.5464	12.3676	12.4436	12.4487	12.5737	12.4211	12.4837	12.4709	1	1	24	22	0.0123344	1	1	20	7.36803e-05	12.4902	1	1	22
Smp_079420	10.342	10.3254	10.3599	10.3045	10.414	10.4174	10.4791	10.4223	10.4981	10.3835	10.3676	10.3452	10.3489	10.4181	10.4425	10.3569	10.3649	10.2035	10.4646	10.3444	10.347	10.4322	10.326	10.1597	10.3178	10.3055	10.2981	10.3699	10.3567	10.1951	10.2551	10.0524	10.357	10.3179	10.3369	10.2258	0.00871612	0.266468	24	6	0.043946	0.357201	1	28	4.12615	10.3945	0.0210841	0.571715	26
Smp_079410	8.79959	8.5926	8.6715	8.66753	8.43108	8.64824	8.7737	8.57674	8.7559	8.53215	8.6124	8.59798	8.58451	8.65055	8.65417	8.59196	8.5623	8.71528	8.70594	8.62794	8.59017	8.73022	8.58037	8.68274	8.70701	8.41894	8.58109	8.59132	8.71225	8.6361	8.65626	8.63329	8.64818	8.70518	8.60797	8.75082	1	1	20	16	0.0109851	1	1	20	11.7872	8.65314	1	1	20
Smp_322760	6.99825	7.14853	7.0623	7.17579	7.0916	7.12224	7.10938	7.0368	7.04923	7.14001	7.0192	7.01054	7.13008	7.03832	7.03082	7.0243	7.06497	7.09938	7.17621	7.13092	6.91664	7.16246	7.13655	7.05607	7.16565	6.76838	7.08489	7.12981	6.96656	6.91088	6.96636	7.09828	7.06765	7.18613	7.1198	7.01878	1	1	20	16	0.0192154	1	1	28	11.5143	7.09824	1	1	24
Smp_079400	9.93482	9.93527	10.0202	9.93362	9.71459	9.93371	9.93198	9.84918	10.0063	9.93447	9.8363	9.74643	9.81627	9.85605	9.99094	9.86132	9.80511	10.0575	9.97476	9.79738	9.81511	9.81169	9.99895	10.0125	9.84634	9.58958	9.93396	9.90429	9.7853	10.0284	9.88209	9.82383	9.69169	9.98752	9.98663	10.0125	1	1	24	0	0.013389	1	1	28	10.8133	9.90512	1	1	26
Smp_337460	10.3938	10.5278	10.4885	10.4059	10.0674	10.2511	10.4413	10.4859	10.4227	10.4437	10.5418	10.2018	10.277	10.469	10.4244	10.3917	10.3801	10.3742	10.2582	10.3686	10.505	10.2347	10.4915	10.5164	10.3946	10.0021	10.447	10.4577	10.2684	10.5049	10.3623	10.3481	10.3839	10.4974	10.4503	10.3354	1	1	20	6	0.0173446	1	1	20	11.4384	10.3971	1	1	20
Smp_322860	8.89469	9.05154	9.00194	9.15888	9.24623	9.298	9.29808	9.27137	9.08071	9.05501	9.20708	9.36585	9.4344	9.38413	9.07847	9.15355	9.00818	9.1845	9.35745	9.36429	9.25809	9.37895	9.3776	9.17221	9.17088	9.37965	9.17992	9.23878	9.27412	9.21164	9.12859	9.1123	9.39454	9.22539	8.9847	8.96963	0.174041	1	24	12	0.0799972	0.694193	1	24.5644	12.3134	9.31878	0.376163	1	24.2822
Smp_079380	8.8587	8.59603	8.67495	8.55475	8.56604	8.54537	8.45723	8.54919	8.49999	8.59598	8.56302	8.46203	8.37889	8.54208	8.47384	8.70859	8.59271	8.60832	8.59652	8.5625	8.41925	8.43258	8.58037	8.46798	8.50278	8.2606	8.60674	8.58732	8.62979	8.60654	8.86085	8.73755	8.59209	8.62134	8.63801	8.55347	0.115976	0.934497	24	22	0.0559412	0.762017	1	26.1699	7.82401	8.55086	0.302788	1	25.085
Smp_079370	9.727	9.77501	9.93335	9.73418	9.5562	9.70674	9.81764	9.8096	9.82453	9.80568	9.93006	9.81814	9.73907	9.8378	9.83036	9.67501	9.91708	9.91668	9.76637	9.89101	9.85025	9.66661	9.79928	9.79896	9.82114	9.39308	9.84464	9.83203	9.71515	9.80321	9.69306	9.69474	9.70831	9.83016	9.82144	9.87458	1	1	24	10	0.04005	0.997021	1	20	5.51821	9.82886	0.999996	1	22
Smp_164960	10.4486	10.2507	10.3254	10.3442	10.2026	10.2533	10.3226	10.2836	10.2799	10.3676	10.4035	10.2855	10.2642	10.2387	10.4358	10.3367	10.1964	10.3509	10.2063	10.3987	10.3289	10.2683	10.377	10.3833	10.3705	10.1572	10.315	10.2923	10.3244	10.5292	10.3429	10.3005	10.4133	10.4178	10.3111	10.3336	1	1	24	18	0.0230498	1	1	28	19.9999	10.3519	1	1	26
Smp_164950	9.17347	9.14428	9.15352	9.18411	9.46276	9.17463	9.17455	9.25069	9.24987	9.17108	9.15024	9.44212	9.27384	9.21724	9.21013	9.17375	9.23462	9.20411	9.4051	9.01023	9.24116	9.23154	9.23392	9.08783	9.26359	9.40108	9.21478	9.17166	9.37668	9.23555	9.14502	9.22872	9.28676	9.12416	9.19654	9.0907	1	1	24	12	0.0290999	1	1	20	4.26266	9.23357	1	1	22
Smp_164940	10.1506	10.086	10.1804	10.1044	9.76733	9.92807	9.95317	9.9644	10.2154	10.0005	10.1022	9.97841	9.84943	9.91376	10.2313	9.97556	9.8917	10.1964	9.98321	10.0264	10.0712	9.83665	10.0615	10.206	9.98209	9.4786	10.0415	9.94127	9.87795	10.2096	10.0143	9.91339	10.0288	10.0506	10.1457	10.179	1	1	24	0	0.035625	1	1	20.6605	11.3318	10.0343	1	1	22.3302
Smp_164930	10.342	10.4226	10.4616	10.3583	10.028	10.1522	10.2477	10.3578	10.4183	10.3242	10.4011	10.1967	10.07	10.1581	10.2616	10.2231	10.246	10.4013	10.2039	10.3712	10.3496	10.1487	10.4391	10.457	10.2532	9.89073	10.315	10.4061	10.214	10.4442	10.2769	10.2649	10.2633	10.4951	10.3812	10.3083	1	1	24	0	0.0302788	1	1	24.8696	12.2049	10.3286	1	1	24.4348
Smp_079310	11.9883	11.9757	11.9011	12.0656	12.2889	12.305	12.012	12.0308	11.9975	12.0644	12.0799	12.2654	12.2327	12.245	12.0199	12.0485	12.0623	12.042	12.1731	12.101	12.0721	12.2274	12.124	12.0545	12.0929	12.4508	12.1325	12.0861	12.1287	12.0596	12.0479	12.004	12.2146	12.0812	12.1095	12.09	0.485557	1	24	14	0.0314781	1	1	21.3661	15.3059	12.1452	0.836352	1	22.683
Smp_164890	9.91117	9.97754	10.074	9.93508	9.94746	9.87042	9.90736	9.96163	10.0122	9.9187	10.0288	9.97395	9.82899	9.93105	10.1595	9.89341	10.0195	10.188	9.92585	9.95013	10.065	9.90067	9.98139	10.0578	9.94697	9.68369	9.96046	9.97872	9.97983	10.0966	9.79162	9.79895	10.0248	9.98752	10.0566	10.075	1	1	20	8	0.014059	1	1	20	8.26361	10.0036	1	1	20
Smp_305200	7.26306	7.43491	7.29219	7.32668	7.37839	6.95786	7.44573	7.26877	7.43214	7.2779	7.47172	7.4194	7.13008	7.09875	7.30704	7.45197	7.24529	7.65279	7.50736	7.80567	7.48755	7.4468	7.53618	7.35833	7.32846	7.27064	7.36584	7.32956	7.16381	7.33496	7.57479	7.6596	7.24957	7.39232	7.17384	7.28252	1	1	20	8	0.0771923	1	1	25.3097	11.973	7.52368	1	1	22.6549
Smp_314650	9.48268	9.38379	9.44846	9.50732	9.75619	9.33097	9.46566	9.45655	9.53014	9.53346	9.52122	9.73235	9.32265	9.48636	9.31115	9.38185	9.39632	9.26824	9.44495	9.49304	9.37361	9.46717	9.28838	9.18623	9.42996	9.33015	9.31181	9.37482	9.53491	9.23291	9.34915	9.40432	9.3068	9.39756	9.42691	9.5121	0.0756145	0.7598	20	4	0.0529261	0.446135	1	25.2459	12.4816	9.37579	0.148068	1	22.623
Smp_079270	9.07406	9.15765	9.38955	9.1096	9.50582	9.37583	9.24652	9.28949	9.37883	9.18776	9.30371	9.50816	9.2232	9.40729	9.53154	9.45622	9.40443	9.47852	9.33298	9.30324	9.4192	9.27156	9.23644	9.27792	9.31416	9.52309	9.33139	9.2794	9.51428	9.35642	9.3303	9.60574	9.30459	9.23112	9.26119	9.48353	1	1	20	12	0.0482511	1	1	28	7.91415	9.41693	1	1	24
Smp_079260	6.90119	6.76838	6.76838	6.96093	6.91317	6.90241	6.76838	6.95832	6.9307	6.94394	6.76838	6.9083	6.90539	6.9594	6.89974	6.99009	6.9012	6.76838	6.76838	6.76838	6.76838	6.76838	6.76838	6.9124	6.76838	6.92051	6.9688	6.76838	6.76838	6.91088	6.76838	6.95912	7.06765	6.76838	6.97161	6.76838	1	1	20	4	0.0549342	0.999894	1	20	6.78978	6.91004	1	1	20
Smp_053390	10.8459	10.8712	10.8194	10.944	11.2687	11.0773	10.7631	10.8199	10.721	10.8366	10.8585	11.0948	10.6178	10.8006	10.817	10.8711	10.7523	10.8589	10.9208	10.8511	10.9238	10.7903	10.7858	10.4671	10.7855	11.2109	10.8012	10.7251	10.9713	10.7893	11.0319	11.1601	11.0665	10.9081	10.9827	11.0148	0.0148517	0.346478	24	22	0.0939858	0.165012	1	24.9938	19.9999	11.0284	0.0171829	0.497239	24.4969
Smp_323010	8.57357	8.67241	8.72568	8.5091	8.55688	8.49671	8.60113	8.60749	8.75097	8.65977	8.66833	8.52532	8.62019	8.85862	8.89236	8.62981	8.84365	8.77061	8.72388	8.6814	8.69788	8.64114	8.79147	8.78901	8.61466	8.53284	8.48683	8.76269	8.5801	8.77799	8.5953	8.58745	8.46308	8.58896	8.55014	8.6874	0.00149757	0.103013	20	10	0.0873182	0.0528422	1	22.0728	8.59327	8.77226	0.000826515	0.0608823	21.0364
Smp_150750	9.73656	9.77783	9.79516	9.75248	9.20515	9.48485	9.75331	9.75289	9.79523	9.71273	9.76766	9.45515	9.68571	9.68429	9.56537	9.65634	9.66846	9.62018	9.68535	9.75105	9.70204	9.67317	9.7875	9.74427	9.75843	9.201	9.70177	9.79202	9.55725	9.7094	9.6747	9.65183	9.48283	9.85946	9.62205	9.42631	1	1	24	8	0.025035	1	1	24.9938	11.8899	9.72408	1	1	24.4969
Smp_150740	11.7767	11.8766	11.6935	11.9312	11.5832	12.0837	11.8599	11.777	11.8876	11.7708	11.6731	11.6265	11.5074	11.7452	11.647	11.6604	11.718	11.6351	11.6337	11.7359	11.7717	11.5182	11.8383	11.9192	11.6649	11.4966	11.7041	11.8309	11.6127	11.6972	11.6024	11.4293	11.8476	11.8573	11.964	11.8641	1	1	24	0	0.0779041	0.998535	1	26.729	12.1277	11.7363	0.999999	1	25.3645
Smp_336870	9.27272	9.22259	9.27884	9.13057	8.97508	8.94656	9.12069	9.1622	9.27001	9.22857	9.36699	9.00585	9.04476	9.05411	9.29839	9.08155	9.16894	9.27519	9.05768	9.25628	9.35023	8.93176	9.25148	9.43302	9.19231	8.8706	9.15247	9.17166	8.95705	9.38974	9.08946	9.32489	9.07595	9.1787	9.17428	9.20583	1	1	20	8	0.0418457	1	1	20	11.8359	9.21373	1	1	20
Smp_314790	7.20732	7.30447	7.32359	7.07249	7.34397	7.0961	7.18553	7.25074	7.16495	7.19711	7.28834	7.30737	7.27858	7.28906	7.20256	7.30883	7.20738	7.32333	7.25782	7.23561	7.18644	7.20375	7.2292	7.05607	7.28019	7.40886	7.25735	7.15462	7.25193	6.96982	7.25146	7.3677	7.3336	7.18613	7.26416	7.20101	1	1	20	4	0.0218597	1	1	20	7.45094	7.26952	1	1	20
Smp_053300	6.76838	6.89542	6.90001	6.90458	6.97306	7.06766	6.76838	6.95832	6.99782	6.76838	6.76838	6.9083	7.00552	6.9035	7.03082	6.76838	6.9012	7.00269	6.96113	6.76838	6.91664	6.9001	6.90786	6.9124	6.76838	6.92051	6.91015	6.76838	6.90857	6.96982	7.04815	6.76838	6.76838	6.9778	6.76838	6.94555	1	1	20	10	0.00829679	1	1	28	8.27807	6.93591	1	1	24
Smp_194870	6.90119	6.94799	6.90001	6.76838	6.76838	6.76838	6.90786	6.76838	6.76838	6.76838	6.91331	6.9083	6.76838	6.76838	6.89974	6.94946	6.9012	6.76838	6.90472	6.91671	6.76838	6.76838	6.96556	6.76838	6.76838	6.98343	6.76838	6.96193	6.76838	6.91088	6.76838	6.95912	6.90241	6.91653	6.76838	6.76838	1	1	24	18	0.00259206	1	1	22.2198	15.7511	6.85639	1	1	23.1099
Smp_305460	6.90119	6.94799	6.76838	6.76838	6.76838	6.76838	6.76838	6.76838	6.76838	6.76838	6.91331	6.76838	6.90539	6.76838	6.76838	6.89647	6.9012	6.76838	6.76838	6.97806	6.97796	6.9001	6.76838	6.76838	6.99823	6.76838	6.76838	6.76838	6.96656	6.76838	6.76838	6.9033	6.76838	6.76838	6.76838	6.76838	1	1	20	10	6.31439e-16	0.999949	1	20	12.1973	6.86027	1	1	20
Smp_156140	7.93227	7.96585	7.6751	7.81795	7.88117	7.8637	7.89836	7.97898	8.07258	7.88551	8.11701	7.96963	7.90205	8.06265	7.97914	7.89947	7.95932	7.88912	7.85091	7.88945	8.07461	7.8308	7.93653	8.0177	7.93896	7.87019	7.92389	7.80675	8.00055	7.93736	7.89489	7.94988	7.89306	7.98122	7.9152	7.88893	0.814221	1	20	8	0.0390672	0.996847	1	20	5.09386	7.96902	0.981031	1	20
Smp_085180	11.0622	11.0106	11.0728	11.0906	11.1131	10.3623	10.9679	10.9138	10.715	10.9379	10.8185	11.1982	10.9335	10.9474	11.2062	11.2836	10.613	10.7977	11.0307	10.9277	11.0305	10.9847	10.8049	10.9329	11.0855	11.3054	10.9043	10.6902	11.0854	10.8639	11.1374	11.0833	11.1605	10.6433	10.7702	10.8974	1	1	20	18	0.0485422	1	1	20.9634	8.39809	10.9642	1	1	20.4817
Smp_168400	8.29584	8.26692	8.2689	8.1958	8.40528	8.26918	8.2332	8.30726	8.25148	8.24466	8.21397	8.34499	8.29981	8.26506	8.1909	8.21736	8.18982	8.22578	8.35254	8.13958	8.13894	8.32672	8.29343	8.27126	8.30531	8.50139	8.30007	8.19149	8.28976	8.27376	8.2884	8.29345	8.29892	8.10989	8.41021	8.33026	0.368073	1	24	20	0.0302412	0.999679	1	20	17.7167	8.29836	0.735834	1	22
Smp_336340	7.68298	7.72682	7.62899	7.7679	7.5521	7.6247	7.64816	7.61672	7.5381	7.61673	7.70275	7.64035	7.53472	7.54706	7.72526	7.73443	7.71846	7.6815	7.71575	7.67989	7.75503	7.88875	7.67877	7.74771	7.75216	7.65482	7.62983	7.71955	7.55205	7.64511	7.63046	7.76736	7.68195	7.67879	7.63035	7.58881	0.453603	1	20	14	0.031787	0.984826	1	20	12.0158	7.74432	0.806697	1	20
Smp_345810	6.76838	6.76838	6.76838	6.76838	6.76838	6.76838	6.90786	6.76838	6.76838	6.76838	6.76838	6.96618	6.76838	6.9035	6.76838	6.89647	6.76838	6.95976	6.76838	6.76838	6.76838	6.76838	6.76838	6.76838	6.90117	6.76838	6.91015	6.90529	6.76838	6.76838	6.76838	6.76838	6.90241	6.76838	6.91214	6.76838	1	1	0	NA	0	1	1	20	6.87084	6.84792	1	1	20
Smp_314800	6.95613	6.76838	6.95446	6.76838	6.91317	6.90241	6.90786	6.76838	6.76838	6.89256	6.76838	6.9083	6.76838	6.76838	6.76838	6.94946	6.76838	6.90375	6.76838	6.76838	6.76838	6.76838	6.76838	6.9124	6.76838	6.76838	6.91015	6.76838	6.76838	6.96982	6.96636	6.9033	6.76838	6.76838	6.76838	6.8937	1	1	20	2	0.0037546	0.999502	1	25.3097	7.36803e-05	6.87573	1	1	22.6549
Smp_176020	8.9497	8.87719	8.77125	8.84093	9.12197	8.81891	8.83663	8.89473	8.87342	8.96016	8.69332	8.95042	9.10782	9.17828	8.90963	9.02549	8.92128	8.87769	8.85572	8.87138	8.95763	8.60511	8.75562	8.51595	8.95518	9.33574	9.04872	8.68365	9.12774	8.8749	9.19312	9.526	9.10451	8.86161	8.93525	9.04688	1	1	24	22	0.0654323	0.996328	1	28	7.56806	9.00618	0.999993	1	26
Smp_176010	8.86174	9.01007	9.07229	8.87611	8.65827	8.66998	8.87363	8.92465	8.93912	8.82285	8.89851	8.87931	8.79837	8.64683	8.95737	8.76764	8.95561	8.87457	8.81326	9.00345	9.06225	8.94021	8.92241	8.87657	8.88561	8.43589	8.97792	8.88865	8.83874	8.92242	8.90728	8.9205	8.88727	8.89515	9.06014	9.0655	1	1	24	18	0.0325704	1	1	28	11.9708	8.93638	1	1	26
Smp_166040	11.0074	10.9697	10.8931	10.9946	11.0943	10.8767	11.0292	10.9152	10.9676	10.9277	10.95	11.1963	10.8495	10.8495	10.9314	11.0152	10.9405	10.8423	11.1657	10.9955	10.9005	11.0698	10.8875	10.8871	11.0806	11.1749	10.8786	10.9235	11.0923	10.8531	10.9395	10.8124	11.0279	11.0397	11.0619	10.9258	1	1	20	0	0.0303407	1	1	20	15.3288	11.0031	1	1	20
Smp_186930	7.40047	7.37342	7.22263	7.35818	7.28784	7.06766	7.26897	7.26877	7.16495	7.34713	7.0192	7.20931	7.27858	7.23459	7.2577	7.3377	7.20738	7.19508	7.31077	7.21183	7.23538	7.32399	7.16182	7.17456	7.26301	7.24749	7.23672	7.25983	7.13841	7.21737	7.23107	7.30519	7.19086	7.29976	7.22133	7.12206	1	1	24	6	0.018885	1	1	28	8.44656	7.25247	1	1	26
Smp_176000	9.20425	9.1665	9.27448	9.15378	8.77924	8.7193	9.05592	9.24605	9.16255	9.12412	9.19028	9.01786	8.8677	8.89279	9.11323	8.91925	9.2092	9.06585	8.87801	9.0632	9.13793	8.93176	9.0559	9.12047	9.11202	8.67441	9.2384	9.17928	9.05685	9.16527	9.14773	9.07822	8.98077	9.16677	9.07231	9.09974	1	1	20	0	0.0703054	1	1	20	19.9999	9.0923	1	1	20
Smp_175980	9.60673	9.5041	9.33845	9.30592	9.08902	9.44946	9.29326	9.26451	9.36336	9.4317	9.4602	9.18605	9.30426	9.41768	9.47264	9.38567	9.41449	9.62735	9.34638	9.44003	9.35023	9.22021	9.34308	9.48104	9.55859	9.06497	9.54465	9.33248	9.28153	9.4337	9.65047	9.764	9.38622	9.43986	9.37226	9.4067	1	1	24	22	0.0302017	1	1	28	8.1443	9.43729	1	1	26
Smp_333100	10.1903	10.218	10.0789	10.1978	10.2584	10.3456	10.0699	10.1385	10.1247	10.249	10.1439	10.1775	10.2572	10.3127	10.2081	10.2073	10.2259	10.2593	10.145	10.2092	10.1649	10.2597	10.1802	10.1569	10.1797	10.3602	10.1895	10.1232	10.2781	10.2303	10.2053	10.2501	10.2157	10.0569	10.2386	10.2268	1	1	20	12	0.0235794	1	1	20	8.18164	10.2455	1	1	20
Smp_097940	7.95251	7.87755	7.78408	7.75056	7.79137	7.87113	7.62706	7.88841	7.81055	7.9751	7.90754	7.75825	8.00835	7.90904	7.89277	7.98723	7.9855	7.93965	7.80263	7.97454	7.6208	7.88875	7.71788	7.90898	7.80846	7.88911	7.93944	7.88615	7.9038	7.79422	7.82955	7.87816	7.89306	7.78473	7.83011	7.92018	0.255711	1	20	10	0.036232	1	1	20	7.95353	7.95378	0.604425	1	20
Smp_175950	9.98364	9.93274	10.0777	9.91902	9.99854	9.91958	10.0048	9.93788	9.93184	9.94529	9.94319	9.94231	9.77902	9.82241	9.97266	9.92865	9.93376	9.88733	10.0796	9.99867	9.92148	9.99869	9.96956	9.92538	9.98209	9.86813	9.962	9.92512	10.0064	9.96456	9.95202	9.82383	10.0143	9.897	10.0236	9.96279	1	1	20	16	0.0231356	0.999979	1	20	12.8859	9.98554	1	1	20
Smp_181050	12.3964	12.4381	12.4482	12.4364	12.0434	12.3157	12.4397	12.3753	12.4089	12.3747	12.4305	12.2457	12.2483	12.2695	12.4066	12.3993	12.2203	12.387	12.3567	12.3912	12.4253	12.2462	12.3887	12.5213	12.4265	12.0474	12.4124	12.4674	12.3649	12.5354	12.3907	12.2678	12.3785	12.3933	12.3918	12.3635	1	1	20	0	0.0223962	1	1	20.8759	13.3215	12.3923	1	1	20.438
Smp_181040	7.71834	7.77998	7.88798	7.6869	7.82836	7.64427	7.72739	7.70238	7.68581	7.69045	7.78282	7.48824	7.69221	7.57984	7.7083	7.64266	7.62697	7.81184	7.69725	7.60893	7.64479	7.66672	7.69856	7.59708	7.76043	7.70249	7.60749	7.59035	7.7415	7.63412	7.91053	7.70621	7.85616	7.5433	7.73614	7.82311	0.0899635	0.832451	20	2	0.0383801	0.809503	1	25.5032	6.19837e-05	7.75427	0.263606	1	22.7516
Smp_323430	9.82882	9.77359	9.72454	9.83433	9.85855	9.53441	9.85357	9.77363	9.80205	9.7857	9.84158	9.90213	9.86031	9.67056	9.59322	9.68425	9.80814	9.55775	9.68535	9.75301	9.83002	9.8909	9.70031	9.77916	9.82562	9.60342	9.70177	9.81136	9.87474	9.55149	9.73261	9.60394	9.47503	9.67166	9.7421	9.74434	1	1	24	6	0.0340435	0.999893	1	28	12.4473	9.77401	1	1	26
Smp_105370	7.78487	7.85751	8.09007	7.70559	8.04591	7.87851	7.69857	7.86622	7.7252	7.89176	7.98747	7.99125	7.59095	7.84159	8.14318	7.87284	7.70097	8.02705	7.76029	7.84386	7.86185	7.7527	7.70827	7.92528	7.80064	7.91679	7.77085	7.79	8.04898	8.09584	7.94107	7.9905	8.07715	7.80443	7.97052	8.32608	0.519357	1	24	22	0.0606736	0.985354	1	27.2381	7.36803e-05	7.89054	0.854581	1	25.619
Smp_105360	7.64601	7.49086	7.65698	7.56434	7.64764	7.68199	7.58303	7.6066	7.63011	7.56332	7.61402	7.48824	7.55774	7.55815	7.58837	7.48579	7.63661	7.46528	7.57618	7.60893	7.65652	7.6576	7.52398	7.52219	7.61702	7.74755	7.49757	7.63242	7.46287	7.56467	7.57479	7.80852	7.6147	7.62018	7.65265	7.72195	0.126	0.971751	24	22	0.0341176	0.856884	1	26.3075	19.9999	7.66104	0.348296	1	25.1537
Smp_105340	7.66471	7.57171	7.59995	7.56434	7.37839	7.4831	7.49891	7.56467	7.50461	7.60809	7.51348	7.51386	7.62274	7.54706	7.57832	7.66874	7.55582	7.52574	7.53105	7.62121	7.59604	7.57029	7.57159	7.5089	7.63641	7.4429	7.49757	7.66253	7.57556	7.50123	7.76824	7.76736	7.45847	7.70108	7.61895	7.39034	1	1	20	10	0.0222155	1	1	28	8.54201	7.58413	1	1	24
Smp_105330	10.3064	10.3129	10.3579	10.459	10.4418	10.5408	10.3915	10.3314	10.3166	10.4487	10.2918	10.3521	10.3631	10.2996	10.4042	10.3386	10.367	10.2975	10.4586	10.3775	10.338	10.4207	10.4035	10.3857	10.3582	10.3946	10.3577	10.3372	10.3737	10.3631	10.3848	10.388	10.2555	10.3957	10.3682	10.3373	1	1	20	16	0.024475	1	1	20	12.3405	10.3977	1	1	20
Smp_105320	10.9388	11.0172	11.037	11.1866	11.4391	11.3884	11.0071	11.1111	11.1771	11.0236	11.1911	11.2625	11.0827	11.2142	10.9698	10.9811	11.1381	11.0888	10.8832	11.019	11.2317	11.1867	11.0284	10.5755	11.1575	11.4591	11.0444	11.0983	11.1213	11.0078	11.1294	11.137	11.0492	11.0694	10.9796	11.0607	1	1	20	0	0.0528858	1	1	24.1496	7.36803e-05	11.1668	1	1	22.0748
Smp_196410	6.99825	6.89542	6.95446	7.00411	6.97306	6.76838	6.90786	6.90273	6.9307	6.94394	6.97326	6.96618	6.90539	6.9594	7.03082	7.05442	6.99828	6.95976	6.76838	6.97806	6.91664	6.99637	6.76838	6.97197	6.99823	6.98343	6.9688	6.90529	7.011	7.0865	7.04815	6.95912	6.90241	6.91653	6.97161	6.76838	1	1	24	12	0.0202762	1	1	28	7.56039	6.98567	1	1	26
Smp_333140	8.58496	8.466	8.5208	8.44838	8.44629	8.43297	8.48922	8.49629	8.48169	8.40109	8.57215	8.3295	8.47515	8.46689	8.49392	8.48999	8.37974	8.4741	8.48075	8.62338	8.5665	8.41131	8.40996	8.5711	8.55807	8.38428	8.40471	8.54657	8.49249	8.52251	8.49551	8.6144	8.58056	8.55571	8.48942	8.41074	1	1	24	18	0.0257664	0.999999	1	28	12.4112	8.51103	1	1	26
Smp_345870	8.76735	8.76552	8.82141	8.81141	8.86836	8.94656	8.77011	8.69188	8.8644	8.76126	8.74976	8.89909	8.87731	8.78744	8.72878	8.7917	8.78381	8.64998	8.90921	8.54315	8.78107	8.97076	8.66131	8.56208	8.68281	8.96588	8.82368	8.59928	8.84218	8.5586	8.78793	8.80147	8.82839	8.84259	8.58161	8.73302	1	1	20	2	0.0379889	0.999998	1	28	7.36803e-05	8.82895	1	1	24
Smp_333150	10.1834	10.0642	10.0886	10.1287	9.82703	10.021	10.0946	10.1878	10.1497	10.0865	10.1594	10.1088	10.0925	10.1483	10.0789	10.0579	10.151	10.068	10.073	10.0646	10.1721	9.98042	10.1067	10.2829	10.2107	9.83157	10.1056	10.1798	10.0524	10.1549	10.0056	9.98802	10.0548	10.1439	10.1936	10.0503	1	1	24	10	0.018608	1	1	24.9938	11.8228	10.1134	1	1	24.4969
Smp_103160	12.6868	12.5967	12.7125	12.7797	12.3969	12.3903	12.7466	12.6706	12.7373	12.7094	12.8151	12.5112	12.5877	12.6078	12.7279	12.6041	12.6884	12.5854	12.657	12.6721	12.6312	12.638	12.7754	12.7277	12.6792	12.2221	12.5458	12.8247	12.5456	12.7712	12.7608	12.5429	12.4659	12.7367	12.6998	12.6244	1	1	20	8	0.0296685	1	1	20	11.8071	12.684	1	1	20
Smp_085840	8.72755	8.61978	8.5208	8.47042	8.71617	8.59597	8.49372	8.51282	8.47553	8.64413	8.42228	8.49861	8.66622	8.75373	8.61513	8.82406	8.47036	8.58106	8.55234	8.42539	8.7891	8.36309	8.40996	8.33332	8.59982	8.98413	8.76167	8.41538	8.75705	8.60654	8.75169	9.2096	8.66632	8.50657	8.62523	8.62061	1	1	24	22	0.0835597	0.994529	1	28	7.87924	8.65197	0.999985	1	26
Smp_085830	9.68805	9.89169	9.86951	9.8452	9.89951	10.013	9.79596	9.80031	9.67893	9.82407	9.78056	9.95595	9.98047	9.88742	9.85629	9.86807	9.89596	9.84518	9.97051	9.73526	9.78482	9.85257	9.88227	9.9319	9.88974	10.0629	9.87778	9.78387	9.86347	9.78741	9.75372	9.81765	9.83307	9.82088	9.79846	9.95555	1	1	24	12	0.0312098	1	1	20	8.43613	9.89031	1	1	22
Smp_345860	9.566	9.52458	9.63848	9.53852	9.54106	9.67326	9.59381	9.65465	9.6489	9.5254	9.61521	9.53493	9.68746	9.68087	9.71682	9.55232	9.50944	9.61659	9.65903	9.52804	9.57453	9.57838	9.50761	9.59943	9.65116	9.64191	9.58361	9.67877	9.51428	9.61082	9.49966	9.55807	9.46523	9.60588	9.56213	9.54497	0.865629	1	24	10	0.0127654	0.999822	1	27.3124	7.61168	9.62775	0.990516	1	25.6562
Smp_333160	10.0602	10.0573	10.3213	10.0732	9.61928	9.77767	10.1162	10.0811	10.1655	10.0244	10.0948	10.0966	9.98473	9.90795	10.0923	9.9144	10.0195	10.1155	9.98882	10.0036	10.0024	9.88529	10.0601	10.1246	9.97406	9.66625	10.0239	10.0399	9.89228	10.1023	10.043	10.0975	9.87328	10.071	10.0654	10.2107	0.27548	1	20	4	0.0379767	0.999997	1	20	4.32731	10.0587	0.630639	1	20
Smp_323640	7.22668	7.31899	7.09024	7.12794	7.24661	7.21134	7.20793	7.25074	7.25332	7.23118	7.15087	7.11045	7.2602	7.2149	7.22171	7.19182	7.06497	6.95976	7.15303	7.18665	7.02495	7.25904	7.13655	7.01763	7.22663	7.3139	7.2151	7.15462	7.16381	7.17029	7.18722	7.23393	7.28489	7.13047	7.17384	7.12206	1	1	20	0	0.0340261	0.999784	1	20	4.21252e-05	7.2061	1	1	20
Smp_175240	6.76838	6.76838	6.99621	6.76838	6.76838	6.76838	6.76838	6.76838	6.99782	6.76838	6.91331	7.08077	6.76838	6.76838	7.20256	6.76838	6.9012	7.15031	6.90472	6.91671	6.97796	6.76838	6.90786	7.14849	6.76838	6.76838	6.9688	6.76838	6.76838	7.14449	6.76838	6.76838	7.00036	6.76838	7.1198	7.07486	1	1	20	8	0.0591764	1	1	27.767	10.9085	6.94133	1	1	23.8835
Smp_341790	7.4523	7.61799	7.51638	7.51853	7.30723	7.55195	7.52399	7.66545	7.81055	7.52541	7.45719	7.38957	7.64322	7.52434	7.50373	7.47471	7.42702	7.57057	7.64907	7.58373	7.47271	7.86744	7.43171	7.43816	7.60713	7.66701	7.52352	7.48572	7.5639	7.55243	7.32534	7.46301	7.67269	7.56983	7.5076	7.32553	1	1	24	12	0.026191	1	1	26.1699	13.4923	7.57797	1	1	25.085
Smp_337250	6.90119	7.05209	7.11591	7.00411	7.17672	7.00036	7.00978	6.76838	7.16495	6.94394	7.12265	7.0479	6.90539	7.07008	7.30704	6.99009	7.16575	7.30695	6.96113	7.23561	6.97796	7.06251	7.00978	7.19903	6.99823	6.92051	7.11496	6.90529	7.1111	7.25984	7.01076	7.21427	7.06765	7.06429	7.08932	7.20101	1	1	20	10	0.0412933	1	1	28	8.39498	7.12577	1	1	24
Smp_096790	11.8035	11.8892	11.9837	12.0983	12.228	12.1997	11.7955	11.8383	12.0226	11.8748	11.9298	11.9426	12.079	12.0732	11.9384	12.0249	11.9628	12.0047	11.8712	11.999	11.9853	12.0183	11.8197	11.731	11.9648	12.4564	11.8649	11.7789	12.0172	11.7646	12.1425	12.349	12.0235	11.8711	11.8597	12.1612	1	1	24	22	0.0456328	1	1	27.0907	8.01114	12.0138	1	1	25.5453
Smp_346350	12.1239	12.1911	12.2587	12.0977	12.0385	11.9228	12.2182	12.2449	12.2857	12.2859	12.3705	12.245	12.1357	12.1408	12.2669	12.1388	12.2309	12.2931	12.1673	12.2834	12.2673	12.2189	12.256	12.2192	12.1991	11.8961	12.1335	12.25	12.125	12.36	12.0653	12.095	12.082	12.1464	12.1961	12.1849	0.0756145	0.7598	24	8	0.0721149	0.673671	1	24.3849	11.7348	12.236	0.202592	1	24.1924
Smp_333200	11.404	11.4054	11.5248	11.4008	11.4385	11.2533	11.4311	11.4398	11.4085	11.4136	11.4689	11.5981	11.2672	11.3433	11.5166	11.365	11.4595	11.4271	11.4502	11.498	11.3971	11.4338	11.4684	11.4476	11.494	11.1893	11.3692	11.3821	11.4846	11.5346	11.4084	11.399	11.5795	11.3938	11.5484	11.5041	1	1	24	18	0.0197347	1	1	28	12.1692	11.4493	1	1	26
Smp_175270	8.83414	8.70422	8.72568	8.64123	8.64978	8.7996	8.66134	8.5412	8.92624	8.61224	8.7097	8.49861	8.76399	8.80725	8.71554	8.91655	8.71763	8.81059	8.75554	8.63248	8.72342	8.68304	8.62957	8.82988	8.6402	8.78898	8.70432	8.7057	8.68148	8.75542	8.7915	8.79819	8.73639	8.76357	8.69602	8.67808	1	1	20	10	0.0340023	1	1	20	8.21153	8.78925	1	1	20
Smp_333210	8.04794	8.01294	8.03723	7.95348	7.85514	8.03425	8.00172	8.10984	8.00864	7.95783	8.00271	7.87801	8.0217	8.00533	8.00425	8.11124	7.99834	7.96052	8.04841	7.83446	8.11793	8.00749	8.01562	8.05382	8.00442	8.09138	7.97727	7.96636	7.99344	8.04104	8.10044	8.05472	7.95606	8.05885	7.89047	8.04687	1	1	24	18	0.0102746	1	1	28	8.80326	8.01783	1	1	26
Smp_103200	10.8061	10.9074	10.8973	10.861	11.0097	10.9909	10.8907	10.8573	10.8161	10.882	10.8958	10.9545	10.94	10.9544	10.8816	10.9059	10.913	10.8171	10.9186	10.8302	10.8598	11.0383	10.8552	10.8217	10.9427	11.0646	10.8721	10.8667	10.9276	10.8573	10.9312	10.9126	10.9969	10.8551	10.8412	10.8715	1	1	20	18	0.0148727	1	1	20	8.0791	10.902	1	1	20
Smp_246670	10.2731	10.2846	10.2219	10.1942	9.90789	10.0485	10.2791	10.2979	10.2734	10.1898	10.3785	10.0829	9.94883	10.1593	10.1687	10.0708	10.2078	10.2177	10.1563	10.2092	10.2745	10.1358	10.3283	10.2829	10.2739	9.675	10.1589	10.3014	10.1468	10.2432	10.085	10.2167	10.1521	10.3592	10.281	10.2187	1	1	20	2	0.0245191	1	1	20	12.0273	10.2312	1	1	20
Smp_017660	10.5806	10.6023	10.5825	10.6475	10.8213	10.8897	10.7138	10.6732	10.531	10.6305	10.694	10.7889	10.6704	10.7819	10.5936	10.7028	10.6426	10.6339	10.6866	10.6137	10.6431	10.7572	10.649	10.5325	10.6286	10.8738	10.7122	10.6349	10.7301	10.5354	10.567	10.5611	10.769	10.5551	10.5354	10.6379	1	1	24	6	0.022015	1	1	28	7.36803e-05	10.686	1	1	26
Smp_017650	10.153	10.2537	10.3897	10.3658	10.3821	10.4184	10.3455	10.3292	10.3676	10.3233	10.3857	10.4576	10.4484	10.3579	10.3699	10.3172	10.3299	10.5416	10.2925	10.2797	10.3302	10.324	10.3759	10.3582	10.2848	10.5246	10.4784	10.2413	10.4463	10.4308	10.1654	10.219	10.2408	10.3114	10.2321	10.3547	0.765296	1	24	10	0.0184892	0.986866	1	27.8442	7.21048	10.3961	0.967252	1	25.9221
Smp_017640	9.49219	9.50754	9.5503	9.61721	9.62338	9.5567	9.63401	9.5508	9.48533	9.54148	9.60485	9.6597	9.70314	9.62497	9.50424	9.61502	9.60178	9.61659	9.61586	9.55542	9.51773	9.60785	9.57026	9.59943	9.62386	9.70306	9.56119	9.59532	9.62604	9.61682	9.56517	9.50677	9.57311	9.61455	9.46595	9.34986	0.765296	1	24	10	0.01325	0.979989	1	26.3768	7.96354	9.61096	0.965757	1	25.1884
Smp_131870	10.3503	10.366	10.4475	10.4966	10.1244	10.3382	10.4199	10.4926	10.463	10.4554	10.4011	10.259	10.2907	10.3204	10.507	10.3133	10.411	10.5903	10.363	10.38	10.3963	10.3054	10.4832	10.5775	10.4627	10.0072	10.4426	10.4587	10.239	10.5049	10.36	10.388	10.3168	10.3932	10.4402	10.4111	1	1	20	8	0.0173128	1	1	20	11.2936	10.4198	1	1	20
Smp_017610	7.18704	7.24176	7.29219	7.37329	7.36144	7.45849	7.28767	7.26877	7.3925	7.4853	7.48593	7.30737	7.42018	7.12509	7.29113	7.46344	7.38687	7.46528	7.19812	7.30042	7.40962	7.22296	7.37218	7.24409	7.41378	7.33424	7.25735	7.2959	7.27148	7.25984	7.13805	7.19367	7.39238	7.33869	7.17384	7.29726	0.485557	1	24	8	0.0347652	0.983971	1	26.6578	5.2247	7.37303	0.830666	1	25.3289
Smp_323870	6.90119	6.89542	6.95446	6.90458	6.76838	7.03616	6.96556	6.90273	6.9307	6.89256	6.76838	6.76838	6.90539	6.76838	7.08959	7.05442	7.11907	6.76838	6.96113	6.91671	7.06451	7.03155	6.96556	7.01763	7.11899	6.76838	6.91015	6.76838	6.90857	6.96982	6.76838	6.9033	6.95785	6.9778	6.91214	6.94555	0.502457	1	20	14	0.0276636	0.99972	1	20	11.5714	6.99398	0.848174	1	20
Smp_212870	9.41621	9.54309	9.51413	9.47541	9.72416	9.60558	9.63213	9.63204	9.45366	9.58554	9.58388	9.79634	9.7458	9.71804	9.51523	9.55232	9.63466	9.53503	9.50166	9.49067	9.44634	9.59579	9.53017	9.49446	9.54041	9.73266	9.51735	9.59719	9.64319	9.50903	9.37235	9.35765	9.55846	9.41763	9.39152	9.4903	0.115976	0.934497	24	8	0.0389621	0.697161	1	28	6.01376	9.62897	0.28421	1	26
Smp_212860	9.73815	9.6738	9.77708	9.8155	9.96523	9.88214	9.80767	9.76569	9.7371	9.73655	9.7732	9.92545	10.017	9.89625	9.73094	9.76476	9.72249	9.63091	9.79879	9.70922	9.76749	9.86546	9.662	9.56602	9.75843	9.88699	9.77591	9.59532	9.75592	9.69627	9.64293	9.66052	9.8436	9.7024	9.67755	9.74011	1	1	24	6	0.0428106	0.997509	1	28	1.26178	9.80607	0.999997	1	26
Smp_169260	12.0706	11.8863	11.6663	11.9716	11.4114	11.7181	11.8974	11.8939	11.8185	11.9903	11.7729	11.4432	11.8752	11.7818	11.5215	11.8891	11.617	11.5804	11.8118	11.7905	11.8125	11.7882	11.7958	11.818	11.8898	11.4984	11.7387	11.9576	11.64	11.7637	11.9319	11.73	11.5404	12.002	11.7676	11.5678	1	1	20	2	0.0348339	1	1	28	12.3795	11.8037	1	1	24
Smp_337790	10.6161	10.5566	10.5184	10.592	10.6604	10.3748	10.5879	10.533	10.5671	10.5578	10.5103	10.7041	10.39	10.4532	10.591	10.4437	10.4859	10.5416	10.4353	10.4403	10.5142	10.5327	10.4708	10.3654	10.4426	10.3655	10.4546	10.5212	10.5919	10.5007	10.483	10.4723	10.4941	10.4659	10.6016	10.4847	0.0133777	0.327613	24	2	0.0471394	0.396769	1	24.208	1.30583	10.5622	0.0331133	0.742867	24.104
Smp_086590	10.7543	10.8002	10.7332	10.8753	11.177	11.0325	10.7443	10.8462	10.7802	10.8519	10.7663	11.0052	10.9989	10.9572	10.8691	10.9027	10.86	10.8753	10.8439	10.8163	10.8678	10.9632	10.84	10.6282	10.8794	11.2234	10.8292	10.7576	10.8112	10.7919	10.8399	10.8822	11.0246	10.7766	10.772	10.9368	1	1	20	10	0.0285262	1	1	27.9219	7.95461	10.9106	1	1	23.9609
Smp_246700	10.3095	10.2974	10.2751	10.3168	9.88259	9.94213	10.2514	10.1639	10.2799	10.1979	10.1705	9.99465	9.98756	10.1347	10.1925	10.103	10.1592	10.3519	10.0966	10.2177	10.3224	10.0658	10.2992	10.4771	10.2141	9.64859	10.1495	10.2647	10.0748	10.3561	10.3509	10.2928	10.0677	10.3732	10.1895	10.1749	1	1	24	18	0.0306477	1	1	28	11.8626	10.2468	1	1	26
Smp_169220	7.43974	7.3603	7.16218	7.40236	7.52613	7.51839	7.30569	7.37972	7.37165	7.37251	7.28834	7.47505	7.43396	7.39739	7.36626	7.47471	7.37286	7.4525	7.31077	7.30042	7.27951	7.47101	7.30568	7.43816	7.22663	7.60409	7.27712	7.44693	7.34282	7.41621	7.43437	7.42398	7.39238	7.2576	7.33993	7.40247	1	1	20	4	0.0296714	1	1	28	7.83164	7.41643	1	1	24
Smp_246710	9.01064	9.07297	8.98307	9.20396	8.94498	8.78984	9.02675	8.92465	8.9935	8.89461	8.91248	9.00585	8.97855	8.91408	8.93512	9.05504	8.96124	8.84936	9.09032	9.23075	8.98544	8.7947	9.05301	9.06358	9.0266	8.98413	8.98108	9.00922	9.0094	9.0734	9.05206	9.06488	8.93193	8.95975	8.94195	9.06319	0.296536	1	20	16	0.0471706	0.999884	1	20	13.089	9.04038	0.656959	1	20
Smp_179710	10.7489	11.0365	10.9069	11.0219	11.0395	11.4105	11.1509	11.1934	11.1832	11.2654	11.2764	11.6484	11.3957	11.4895	11.4439	11.1904	11.6136	11.8566	11.2715	11.1649	11.3759	11.2742	11.4865	11.4782	11.3928	11.4996	11.3348	11.518	11.3984	11.7721	10.9621	10.7512	11.3355	11.348	11.1603	11.0779	0.00498223	0.200037	24	12	0.207206	0.0608011	1	25.8991	8.1101	11.4987	0.00275723	0.144244	24.9495
Smp_341730	11.296	11.422	11.2336	11.4014	11.5796	11.5819	11.3391	11.3958	11.4766	11.36	11.3666	11.5846	11.522	11.4301	11.4203	11.4603	11.4518	11.482	11.4522	11.3596	11.4161	11.4861	11.4101	11.4123	11.4417	11.7172	11.4832	11.4633	11.4975	11.3508	11.1525	11.2052	11.4382	11.3365	11.4568	11.3824	0.919602	1	24	10	0.00980116	0.999995	1	27.0907	8.01709	11.4611	0.996677	1	25.5453
Smp_306640	10.3295	10.3753	10.4208	10.2683	10.1889	10.2667	10.3759	10.3714	10.2927	10.2442	10.5147	10.4287	10.2289	10.3127	10.4603	10.2429	10.4257	10.5804	10.3026	10.2972	10.3328	10.3302	10.4708	10.4503	10.3582	10.1386	10.3483	10.4197	10.2745	10.4574	10.2539	10.2961	10.4002	10.2875	10.3977	10.4594	1	1	20	8	0.0300383	1	1	20	6.81778	10.3758	1	1	20
Smp_333250	8.9694	8.69476	8.84578	8.83442	8.82828	8.97519	8.78795	8.70949	8.58192	8.82558	8.72186	8.68606	8.63186	8.7226	8.80235	8.78572	8.61872	8.65369	8.66556	8.77386	8.6407	8.75964	8.741	8.93181	8.71724	8.66049	8.70432	8.62286	8.7236	8.64027	9.06368	8.96174	8.99758	8.65289	8.93525	8.96215	0.0439282	0.600802	20	2	0.050002	0.174196	1	26.587	11.8384	8.75234	0.0449391	0.882814	23.2935
Smp_321890	10.0385	10.1174	10.1917	10.0732	10.0157	10.083	10.1751	10.1324	10.1354	10.1818	10.2171	10.1929	10.0633	10.2271	10.3964	10.1435	10.2146	10.2223	10.1919	10.2121	10.1649	10.1323	10.1518	10.2456	10.2141	10.1479	10.2785	10.1347	10.2538	10.4375	10.1681	9.97838	10.129	10.2076	10.1133	10.2228	0.0692291	0.732622	24	12	0.045512	0.59506	1	27.0175	8.09767	10.2113	0.172585	1	25.5088
Smp_159730	11.1365	10.9525	11.0029	11.2288	10.9571	10.787	11.0425	10.9756	11.079	11.1364	11.0719	10.9311	10.8572	11.0038	10.9454	11.0295	10.9117	11.0487	10.9525	11.0028	11.1945	10.8328	11.046	11.1184	10.9399	10.7083	10.8681	11.1468	11.0373	11.1282	11.2685	10.9798	10.873	11.3345	11.0119	10.9734	1	1	24	0	0.0259924	1	1	20	12.0559	11.0245	1	1	22
Smp_159740	9.21822	9.19051	9.13911	9.1096	8.97838	9.10201	8.91282	9.07539	9.15894	9.02024	9.11793	8.87265	9.05873	8.94978	9.09348	8.98248	9.06915	9.17955	9.04662	9.12658	9.08477	9.07367	9.10962	9.17221	8.99686	9.0057	9.12162	9.05173	9.0422	8.94882	9.14773	9.31602	9.11475	8.90249	9.1488	8.97707	1	1	20	16	0.0242322	1	1	28	11.7767	9.10263	1	1	24
Smp_159750	9.99161	9.93527	9.9482	10.025	9.85855	9.76504	10.0306	9.97267	9.95439	9.97842	9.95943	9.74292	9.80664	9.90357	9.83036	9.93765	9.9584	9.81584	9.99441	9.94331	9.91451	9.93637	10.0795	10.0201	9.87254	9.63743	9.91016	9.92068	9.90961	10.0195	10.0287	9.8513	9.89513	9.99905	10.0281	9.88861	1	1	20	2	0.0207181	1	1	28	12.0177	9.98138	1	1	24
Smp_324050	9.05063	9.18183	9.0179	9.32857	8.97177	9.30908	9.28111	9.09633	9.24648	9.21849	9.17327	9.02976	9.37638	9.2076	8.96835	9.15581	9.31031	9.38596	9.19617	9.0729	9.22402	9.13568	9.28352	9.37842	9.28581	9.24643	9.19343	9.46402	9.09983	9.15133	8.83356	8.81453	9.05479	9.29254	9.13731	8.99913	0.255711	1	20	12	0.0470856	0.921486	1	26.1017	8.4524	9.23518	0.576237	1	23.0508
Smp_333290	7.58704	7.55235	7.52738	7.57535	7.42646	7.49507	7.6585	7.6066	7.58554	7.56332	7.56549	7.5506	7.54632	7.51269	7.50373	7.57815	7.62697	7.4525	7.5426	7.62121	7.65652	7.52792	7.47285	7.5089	7.41378	7.62987	7.41296	7.39119	7.66287	7.48781	7.53925	7.56797	7.64423	7.52966	7.58369	7.54194	0.814221	1	20	6	0.0261721	0.999994	1	20	11.6241	7.55584	0.981562	1	20
Smp_159780	9.19721	9.09407	9.02581	9.03347	9.21347	9.04146	8.93515	9.08065	8.95609	9.0777	9.17612	9.05905	8.93044	9.06759	9.10586	9.09815	9.05874	9.10832	8.94268	9.05995	8.92923	9.05578	9.06452	9.11753	9.07645	8.96955	9.04572	9.00634	9.10265	8.97789	9.23193	9.40014	9.14748	9.21387	9.20205	9.09748	0.0633254	0.707777	20	2	0.0154998	0.421606	1	27.3124	7.45266	9.06213	0.123431	1	23.6562
Smp_069380	9.02945	9.08708	9.08241	9.05842	8.42083	9.01974	8.9446	9.09892	9.13337	8.91513	9.13565	8.83882	8.9756	9.06222	9.02979	8.80651	9.07947	9.15455	8.66929	8.96556	9.06549	8.72691	9.01189	9.17502	8.96362	8.3784	9.07543	9.14852	8.75338	9.09988	8.83356	9.0323	8.89331	8.94921	9.00078	9.10648	1	1	24	6	0.0394709	1	1	20	6.27269	9.02576	1	1	22
Smp_069400	7.46461	7.41107	7.36747	7.34266	7.51277	7.4329	7.33996	7.33497	7.50461	7.4853	7.39545	7.43378	7.47357	7.35355	7.29113	7.4284	7.55582	7.52574	7.41705	7.35786	7.45752	7.40864	7.47285	7.43816	7.41378	7.42611	7.45666	7.34562	7.64195	7.25984	7.51453	7.64016	7.41968	7.44146	7.28419	7.41435	1	1	20	10	0.0107527	1	1	28	8.25096	7.43818	1	1	24
Smp_159790	8.24653	8.41933	8.30238	8.13881	8.08144	8.22818	8.13923	8.2262	8.27376	8.11847	8.22627	8.09931	8.19248	8.22322	8.27091	8.28732	8.13538	8.43918	8.10442	8.33595	8.17977	8.15755	8.18132	8.18696	8.31484	8.1863	8.31638	8.09121	8.31118	8.41229	8.42086	8.48182	8.26913	8.32249	8.37381	8.3007	0.27548	1	24	20	0.0637496	0.76443	1	28	8.04838	8.25811	0.538649	1	26
Smp_324100	6.76838	6.89542	7.0623	6.76838	6.97306	6.90241	6.76838	6.95832	6.76838	7.01651	6.97326	6.96618	7.0421	6.9594	6.95408	6.99009	6.95616	6.90375	6.76838	6.97806	6.76838	6.99637	6.76838	6.76838	7.09309	7.03164	6.9688	6.90529	6.96656	7.05303	7.04815	6.9033	6.95785	6.76838	7.01718	6.8937	1	1	20	18	0.0360541	1	1	28	7.4139	6.96995	1	1	24
Smp_341340	8.45342	8.46981	8.46884	8.45725	8.56604	8.15255	8.46186	8.40109	8.39235	8.50071	8.53052	8.50758	8.14643	8.25475	8.5933	8.37852	8.47036	8.38942	8.45885	8.39817	8.4721	8.407	8.38068	8.20557	8.42342	8.2139	8.31638	8.41538	8.4367	8.38177	8.3308	8.37992	8.47156	8.31661	8.45541	8.54307	0.718774	1	24	4	0.0341009	0.999985	1	22.2198	11.9156	8.3871	0.956116	1	23.1099
Smp_347730	7.37278	7.27413	7.11591	7.29319	7.24661	7.30167	7.18553	7.26877	7.35	7.21448	7.15087	7.30737	7.24108	7.19427	7.13902	7.29377	7.14315	7.17333	7.32726	7.09948	7.21161	7.11616	7.2292	7.26504	7.03369	7.27064	7.19235	7.25983	7.30838	7.21737	7.13805	7.25277	7.43288	7.13047	7.14781	7.20101	1	1	20	2	0.0342744	1	1	27.8442	19.9999	7.21706	1	1	23.9221
Smp_165420	10.3888	10.4649	10.6472	10.5024	10.2026	10.385	10.528	10.4461	10.6417	10.486	10.6461	10.3441	10.3609	10.5009	10.5688	10.4193	10.4071	10.5181	10.2547	10.5188	10.5481	10.1475	10.4079	10.6212	10.4242	9.95823	10.4047	10.4628	10.3453	10.5744	10.4736	10.4287	10.3307	10.602	10.4604	10.5054	1	1	20	6	0.0469028	0.999095	1	20	4.49458	10.4981	1	1	20
Smp_324140	7.89046	7.89718	7.77617	7.75056	8.04591	7.8931	7.77332	7.87368	7.87771	7.68259	7.98747	7.95495	7.79074	7.93049	8.04078	7.7265	8.0721	7.89651	7.84304	7.9244	7.98208	7.72783	8.01562	7.84962	7.69188	7.92584	8.00652	7.77292	7.75083	7.77579	7.67226	7.84786	7.82553	7.83319	7.88209	7.80935	1	1	24	10	0.0388035	0.99998	1	26.0338	8.76252	7.91102	1	1	25.0169
Smp_080320	7.86151	7.79459	7.79191	7.79328	7.80076	7.83332	7.8084	7.65594	7.79886	7.69823	7.82023	7.73031	7.8716	7.80185	7.81294	7.81716	7.70976	7.66247	7.79432	7.84386	7.67946	7.80809	7.68872	7.74771	7.73537	7.89842	7.83346	7.7815	7.95709	7.72793	7.82955	7.87816	7.81771	7.73343	7.83011	7.83666	0.865629	1	24	22	0.033712	0.976658	1	23.805	8.0992	7.77935	0.987385	1	23.9025
Smp_345610	7.03372	7.16897	6.90001	7.10139	7.0576	7.03616	6.96556	7.00092	7.04923	7.07209	6.97326	7.0479	7.0421	6.9035	6.89974	6.99009	6.9012	7.03883	6.96113	7.09948	6.91664	7.11616	7.00978	7.01763	7.187	7.10793	7.08489	7.07407	7.13841	6.96982	7.04815	7.06965	7.12222	7.02475	7.08932	7.09932	0.00871612	0.266468	20	18	0.0495585	0.18831	1	21.4118	18.037	7.08564	0.012166	0.397946	20.7059
Smp_324180	9.26379	9.38754	9.24133	9.36842	9.30432	9.69345	9.46992	9.46449	9.32551	9.32177	9.33445	9.40452	9.33402	9.31669	9.18249	9.22403	9.36131	9.07927	9.34193	9.08573	9.23832	9.29761	9.29564	9.3391	9.29897	9.34408	9.42298	9.2981	9.3605	9.15413	9.08946	9.04597	9.2035	9.33552	9.43851	9.46816	0.976222	1	20	4	0.020052	0.998878	1	28	15.7881	9.29689	0.999688	1	24
Smp_165400	10.4448	10.2354	10.4141	10.3518	10.0463	10.0485	10.3214	10.1064	10.0751	10.069	10.1325	10.0122	9.93128	10.0359	10.0959	10.0824	10.044	10.0641	10.0888	10.1907	10.1006	10.0658	10.1917	10.0217	10.2488	9.88324	10.0429	10.1051	10.1885	10.0535	10.2514	10.1051	10.0804	10.3807	10.3753	10.2633	0.0363825	0.549852	24	22	0.0755622	0.227006	1	25.5032	19.9999	10.2334	0.0478732	0.913988	24.7516
Smp_080280	11.8566	11.783	11.8402	11.8105	11.7028	11.5179	11.7577	11.6998	11.7957	11.7069	11.8618	11.653	11.5025	11.5978	11.7567	11.5304	11.6664	11.7132	11.7387	11.783	11.7009	11.6891	11.8201	11.7287	11.7332	11.3744	11.6535	11.7217	11.6944	11.7659	11.7852	11.8386	11.584	11.822	11.8402	11.8009	0.148339	1	24	22	0.029705	0.999811	1	25.1824	12.1863	11.7438	0.431354	1	24.5912
Smp_200600	6.95613	6.76838	6.76838	7.04048	6.91317	6.95786	6.96556	6.76838	6.76838	6.76838	6.91331	6.76838	6.76838	6.76838	7.16137	6.76838	6.76838	6.76838	6.76838	6.76838	7.27951	6.9001	6.90786	6.97197	6.76838	6.92051	6.76838	6.90529	6.76838	6.76838	6.76838	6.95912	6.90241	6.76838	6.91214	6.8937	1	1	20	16	0.0302799	1	1	20	11.9324	6.93277	1	1	20
Smp_331830	7.11902	6.98828	6.95446	7.07249	6.76838	7.12224	7.04702	7.12309	7.09251	7.01651	7.05788	7.13772	6.90539	6.9594	6.99574	7.05442	7.03375	6.95976	7.00436	7.06465	6.97796	6.9546	6.90786	7.05607	7.16565	7.10793	7.05159	7.10312	7.011	7.015	7.13805	6.95912	7.00036	7.02475	6.97161	6.94555	1	1	20	0	0.04943	1	1	20	15.9223	7.04682	1	1	20
Smp_076630	10.2334	10.3331	10.455	10.2098	10.4222	10.5753	10.2623	10.3473	10.3917	10.2824	10.4454	10.5379	10.3846	10.3258	10.54	10.2242	10.4784	10.5407	10.3026	10.2811	10.4415	10.2747	10.4423	10.4715	10.2641	10.4102	10.4763	10.2566	10.4334	10.4651	10.2267	10.3342	10.3859	10.2398	10.4782	10.5953	1	1	20	6	0.0182762	1	1	20	7.84916	10.4157	1	1	20
Smp_076660	11.0784	11.0213	11.0131	11.1319	11.1196	10.8976	11.0913	11.0316	10.8991	11.1379	11.0435	11.1836	11.0906	10.9649	11.0814	11.0936	11.0682	11.0428	11.0765	10.9947	10.9426	11.1748	11.0667	11.071	10.9548	11.193	11.0652	11.1906	11.1777	11.1109	11.1577	10.977	10.9949	11.074	10.9218	10.9591	1	1	24	12	0.024886	1	1	20	15.4574	11.088	1	1	22
Smp_163420	11.1647	11.2409	11.1343	11.2387	10.8765	10.921	11.2631	11.2241	11.3485	11.1359	11.2094	11.0059	11.0441	11.1141	11.0875	11.0188	11.179	11.2057	11.0334	11.2233	11.276	10.975	11.2649	11.2449	11.2002	10.6569	11.0559	11.2472	11.0137	11.2795	11.1234	11.0776	11.0357	11.3435	11.1955	11.0529	1	1	20	8	0.0263696	1	1	20	11.8534	11.1699	1	1	20
Smp_163430	10.3253	10.2846	10.4607	10.4017	10.5275	10.3116	10.4445	10.4173	10.3213	10.3738	10.3208	10.5755	10.3868	10.3312	10.3559	10.3163	10.3392	10.3185	10.4116	10.3469	10.3775	10.4091	10.3341	10.2391	10.4339	10.4723	10.2723	10.3172	10.4377	10.3608	10.2465	10.275	10.3643	10.3087	10.3173	10.352	1	1	24	6	0.0140582	1	1	28	15.1617	10.3696	1	1	26
Smp_307220	9.25254	9.06349	9.00461	8.99946	9.2354	8.86903	8.94774	9.03249	8.95187	9.10663	8.99332	8.94727	9.18583	9.37988	9.14711	9.45983	9.04034	9.03307	9.13002	8.99664	9.23262	8.84101	8.97867	8.89756	9.15398	9.26124	9.11593	8.95032	9.39039	9.07933	9.39967	9.48531	9.23881	9.1086	9.09035	9.19118	0.865629	1	24	18	0.0421861	0.999178	1	28	8.0283	9.20771	0.990435	1	26
Smp_163640	8.82481	8.84385	8.6715	8.80808	8.62394	8.69488	8.87694	8.89775	8.79469	8.82558	8.65564	8.69377	8.93044	8.6726	8.80545	8.92194	8.79983	8.69748	8.8363	8.81768	8.74845	8.87394	8.80902	8.88009	8.75406	8.80156	8.81295	8.83711	8.82491	8.83985	8.7915	8.7341	8.73298	8.89147	8.60797	8.63684	0.368073	1	20	12	0.0223868	0.957155	1	24.8696	12.4277	8.82777	0.719848	1	22.4348
Smp_077030	10.3222	10.2934	10.1963	10.3289	10.4314	10.3276	10.2743	10.3153	10.2389	10.3808	10.3845	10.2663	10.5519	10.5105	10.3458	10.327	10.4001	10.3583	10.3917	10.3913	10.3276	10.5039	10.3466	10.206	10.3209	10.5066	10.4393	10.3871	10.3579	10.3466	10.3981	10.3245	10.447	10.387	10.2477	10.2564	0.485557	1	24	14	0.045391	0.990541	1	25.1192	8.26823	10.4165	0.833012	1	24.5596
Smp_307240	8.20545	8.2112	8.11272	8.04714	8.09531	8.04671	7.89836	8.06194	7.99917	8.19037	8.04707	8.03312	8.1523	8.17418	8.12127	8.3532	8.21085	8.10153	8.11046	7.9244	8.23826	7.96302	7.97327	7.91716	8.10105	8.36059	8.28351	8.05341	8.22868	8.12869	8.3098	8.57572	8.17465	8.13103	8.24537	8.21635	0.342766	1	24	20	0.0752333	0.808198	1	28	7.9273	8.18563	0.632624	1	26
Smp_077020	10.1776	10.1686	10.1963	10.2062	10.5188	10.1618	10.2181	10.1699	10.2052	10.1999	10.2543	10.4036	10.0925	10.111	10.3059	10.2242	10.1941	10.1856	10.187	10.1777	10.079	10.2822	10.1738	10.0726	10.1181	10.3262	10.14	10.2199	10.1704	10.1603	10.2354	10.192	10.218	10.1469	10.2163	10.2515	0.296536	1	20	4	0.0208927	0.997793	1	23.3062	0.197312	10.2414	0.656205	1	21.6531
Smp_077000	8.42356	8.4545	8.61486	8.40303	8.56147	8.68071	8.41959	8.46255	8.59878	8.38559	8.56759	8.78991	8.54361	8.45823	8.60426	8.41955	8.37525	8.72934	8.46326	8.41999	8.59951	8.43679	8.52474	8.63246	8.41474	8.56854	8.59398	8.34388	8.5327	8.66905	8.3308	8.46902	8.45882	8.26227	8.62523	8.50416	1	1	24	6	0.0138995	1	1	28	4.10128	8.53258	1	1	26
Smp_076990	10.173	10.2303	10.4112	10.1808	10.3084	10.355	10.2886	10.3066	10.3947	10.2118	10.3444	10.3959	10.2572	10.2706	10.3458	10.221	10.2282	10.2886	10.2171	10.3353	10.2704	10.1957	10.3272	10.3474	10.2027	10.2802	10.3365	10.3205	10.2901	10.4229	10.1298	10.1608	10.1629	10.2794	10.2962	10.4137	1	1	24	10	0.0102096	1	1	28	15.1246	10.2975	1	1	26
Smp_163620	10.188	10.1096	10.2097	10.1057	9.93767	9.98074	10.1803	10.1983	10.195	10.1797	10.3095	10.028	9.90452	10.0739	10.085	10.0173	10.1125	10.3097	10.1069	10.1777	10.208	9.96986	10.2144	10.2495	10.0874	9.81195	10.1014	10.1661	10.0956	10.2559	10.0543	10.1214	10.0406	10.1819	10.1526	10.2187	1	1	20	8	0.0323541	1	1	20	12.0238	10.1544	1	1	20
Smp_163610	9.12964	9.26625	9.22105	9.25709	9.30432	9.4294	9.16926	9.12205	9.30618	9.19602	9.23734	9.225	9.53186	9.29194	9.11568	9.41954	9.22081	9.37528	9.31719	9.35125	9.23547	9.49536	9.21355	9.1918	9.31632	9.49359	9.23318	9.27232	9.34413	9.36123	9.31599	9.34464	9.35458	9.40261	9.16018	9.19538	0.718774	1	24	16	0.0366613	0.999176	1	23.3062	8.6146	9.32918	0.955923	1	23.6531
Smp_076960	9.94033	10.0257	9.89623	9.93217	9.72416	9.92525	9.88546	9.96301	10.018	9.86269	9.98186	9.78786	9.93715	9.958	9.89985	9.89076	9.9584	9.84824	9.82577	9.96538	9.99092	9.82349	9.89798	10.0549	9.89117	9.75959	9.97887	9.99708	9.92827	9.99837	9.92755	9.88269	9.72962	9.99412	10.0114	9.89999	1	1	20	14	0.0116752	1	1	23.5807	13.6806	9.92752	1	1	21.7903
Smp_076950	11.5748	11.5916	11.4759	11.6139	11.3561	11.4869	11.5862	11.4525	11.4961	11.5165	11.547	11.4066	11.5723	11.4415	11.4434	11.4349	11.4456	11.3537	11.6132	11.4847	11.4038	11.4513	11.5722	11.5449	11.5715	11.3817	11.4837	11.5935	11.4214	11.4591	11.4897	11.3805	11.4244	11.5428	11.4778	11.4963	1	1	20	16	0.022797	1	1	20	12.6869	11.5132	1	1	20
Smp_163600	8.88578	8.92035	9.09244	8.91036	8.63262	8.81571	8.78085	8.75078	9.02987	8.86585	9.06948	8.84906	8.68862	8.84597	8.92668	8.84138	8.90964	8.97079	8.72388	8.77386	8.75668	8.72691	8.88351	9.12047	8.75406	8.69273	8.85534	8.85019	8.8074	9.01258	8.85747	8.79159	8.8751	8.85783	9.01981	8.99426	1	1	20	4	0.0452025	1	1	20	3.28611	8.88669	1	1	20
Smp_076930	7.26306	7.31899	7.29219	7.27558	7.30723	7.44582	7.18553	7.37972	7.37165	7.17898	7.24707	7.13772	7.22112	7.35355	7.38012	7.46344	7.313	7.33921	7.37392	7.32027	7.25796	7.39537	7.28766	7.24409	7.24518	7.42611	7.27712	7.34562	7.27148	7.29879	7.34226	7.39651	7.36376	7.27913	7.33993	7.426	1	1	24	22	0.0153632	1	1	28	8.49704	7.34696	1	1	26
Smp_163590	7.58704	7.67006	7.62899	7.64816	7.74282	7.65386	7.5716	7.62672	7.7252	7.65853	7.57793	7.59682	7.77365	7.57984	7.53667	7.80995	7.75238	7.63305	7.60828	7.80567	7.69068	7.81573	7.486	7.49535	7.69188	7.76921	7.67268	7.56839	7.70312	7.56467	7.68238	7.85553	7.72676	7.70108	7.68497	7.62428	1	1	24	18	0.0226912	1	1	28	8.23985	7.68128	1	1	26
Smp_076910	9.64629	9.51267	9.53775	9.60072	9.55835	9.56588	9.63023	9.59472	9.54112	9.67984	9.50342	9.5909	9.77409	9.62853	9.55655	9.71461	9.49816	9.55022	9.77618	9.58226	9.54755	9.7787	9.51586	9.50112	9.71069	9.58726	9.54049	9.5708	9.56128	9.52404	9.59093	9.73965	9.62141	9.62958	9.52359	9.53355	1	1	20	8	0.0169102	1	1	20	9.54452	9.62292	1	1	20
Smp_163580	11.4643	11.4357	11.5248	11.5446	11.6573	11.7293	11.4674	11.535	11.5064	11.5208	11.5608	11.6479	11.6367	11.5232	11.4685	11.5024	11.5135	11.4708	11.5587	11.4747	11.4775	11.5374	11.5295	11.476	11.5467	11.7322	11.5405	11.5717	11.5545	11.477	11.4626	11.5114	11.6612	11.5506	11.5066	11.5437	1	1	20	0	0.0242859	1	1	20	7.36803e-05	11.5597	1	1	20
Smp_076880	10.9231	10.9556	11.0489	11.0645	10.8875	10.857	10.8953	10.9992	11.0272	11.0026	10.9346	11.0962	10.823	10.8755	10.9447	10.8114	10.9467	11.0141	10.9439	10.9379	10.9885	11.0137	10.8821	10.9585	10.9194	10.776	10.873	10.9865	11.0654	11.0212	10.9205	10.9219	10.9251	10.9758	10.9943	10.938	1	1	20	0	0.0266637	1	1	23.038	13.0261	10.9563	1	1	21.519
Smp_163570	11.2577	11.1863	11.1173	11.04	10.8036	10.9322	10.9686	10.8952	11.0594	11.1155	11.0954	10.8481	11.0535	11.0749	11.0724	11.1117	10.9927	11.2348	10.9403	11.1266	11.2894	10.8285	11.0592	11.0249	11.1893	10.703	11.0175	10.9717	11.0402	11.1054	11.3407	11.634	11.0941	11.2967	11.132	11.0674	1	1	24	22	0.0364754	0.999753	1	28	8.36533	11.0911	1	1	26
Smp_076860	7.8761	7.77258	7.85222	7.80158	7.87257	7.81775	7.97329	7.77993	7.73792	7.82737	7.77321	7.75825	7.86383	7.93049	7.77418	7.95059	7.91174	7.92548	7.86645	7.91578	7.86185	7.8817	7.79102	7.82297	7.89036	8.00373	7.80716	7.81501	7.82204	7.82116	7.80379	7.92892	7.8858	7.87919	7.85646	7.90155	1	1	20	10	0.0351223	0.999997	1	28	8.37461	7.89382	1	1	24
Smp_163560	10.4467	10.4908	10.493	10.4418	10.094	10.2054	10.453	10.5209	10.5337	10.394	10.6639	10.3668	10.4184	10.3863	10.4916	10.2294	10.5801	10.5313	10.2947	10.6307	10.4771	10.2737	10.542	10.6001	10.5067	9.93307	10.4546	10.5366	10.3244	10.4341	10.3348	10.3671	10.3328	10.5749	10.4185	10.4251	1	1	24	10	0.0464675	0.999999	1	20	11.52	10.4718	1	1	22
Smp_163550	7.48856	7.3603	7.55938	7.48207	7.47105	7.50683	7.4027	7.48479	7.3925	7.5156	7.52685	7.62969	7.46063	7.52434	7.50373	7.55864	7.56641	7.53722	7.4952	7.45785	7.45752	7.48279	7.59427	7.58512	7.47663	7.39109	7.45666	7.3764	7.43502	7.5273	7.39013	7.62023	7.59436	7.5433	7.61895	7.49174	0.674572	1	20	8	0.029976	1	1	20	8.99284	7.52644	0.940135	1	20
Smp_248140	10.5216	10.506	10.5407	10.5285	10.6001	10.527	10.4624	10.4333	10.505	10.5429	10.4373	10.6384	10.4606	10.4363	10.4621	10.5941	10.5527	10.6047	10.6227	10.3938	10.5436	10.5592	10.4391	10.597	10.457	10.5877	10.6084	10.3881	10.6441	10.5602	10.5412	10.5793	10.6544	10.5305	10.6157	10.533	0.865629	1	24	18	0.0244799	0.999934	1	27.6138	19.9999	10.5753	0.99053	1	25.8069
Smp_248130	8.56975	8.51458	8.75516	8.63362	8.93138	8.77008	8.572	8.75078	8.64802	8.81462	8.87369	8.89581	8.83185	8.70852	8.66807	8.82696	8.81565	8.69389	8.72744	8.5625	8.70645	8.7564	8.78082	8.61957	8.76719	8.9286	8.78022	8.76269	8.87605	8.75921	8.69531	8.63703	8.78322	8.86161	8.7745	8.57739	1	1	24	12	0.0215942	1	1	28	5.90188	8.7663	1	1	26
Smp_163500	9.16626	9.20558	9.09244	9.18411	8.90375	8.99487	9.09291	9.11694	9.25998	9.09779	9.22367	9.01187	9.16803	9.26441	9.26158	9.1782	9.26182	9.4605	9.0741	9.2018	9.22976	9.04285	9.31719	9.34656	9.13193	9.11844	9.15524	9.101	9.1305	9.29984	9.15586	9.3271	9.19392	9.25658	9.213	9.22033	0.592805	1	20	8	0.0504189	0.997237	1	28	8.35855	9.26724	0.901918	1	24
Smp_163520	8.49888	8.39123	8.50108	8.49635	8.50526	8.28913	8.31981	8.41007	8.05472	8.36195	8.35332	8.4243	8.4165	8.31033	8.58224	8.63657	8.14095	8.43918	8.32809	8.21977	8.58076	8.35411	8.26644	8.42817	8.44905	8.45813	8.37942	8.3682	8.44145	8.32904	8.51791	8.57179	8.42415	8.46577	8.31973	8.34681	1	1	24	22	0.0456418	1	1	26.4465	8.21341	8.42151	1	1	25.2232
Smp_173110	9.9863	10.0351	10.1747	10.0745	9.94094	10.0249	9.96066	10.0147	10.1065	9.95959	10.0288	9.83469	9.93862	10.0425	10.0618	10.0209	9.86584	9.92681	9.9958	9.97545	9.94216	9.83374	9.97253	10.0474	10.0675	9.82376	10.0516	9.96443	9.88911	10.1023	10.111	10.219	9.93784	9.96417	10.1976	10.0927	0.296536	1	24	22	0.0421374	0.859437	1	25.8991	7.36803e-05	10.0376	0.603256	1	24.9495
Smp_097810	10.2468	10.1273	10.1713	10.2014	10.2817	10.3901	10.2623	10.3131	10.3508	10.2739	10.2503	10.3881	10.3707	10.4383	10.3101	10.2562	10.2982	10.325	10.2845	10.2498	10.2609	10.3116	10.2968	10.3266	10.2298	10.4205	10.3553	10.3677	10.3544	10.22	10.3126	10.1932	10.3487	10.3048	10.2836	10.273	0.814221	1	20	10	0.0116296	0.998464	1	27.9219	7.53365	10.3336	0.981304	1	23.9609
Smp_097800	13.4026	13.3648	13.4474	13.4652	13.6881	13.2338	13.3544	13.3566	13.3701	13.5181	13.5027	13.7141	13.3462	13.4141	13.3508	13.4064	13.4511	13.391	13.5252	13.569	13.5206	13.541	13.4052	13.3248	13.4767	13.5656	13.3547	13.4091	13.5037	13.4559	13.5679	13.4217	13.5579	13.4529	13.5432	13.4318	0.765296	1	24	20	0.0172702	1	1	28	13.1327	13.4852	0.970007	1	26
Smp_097790	10.659	10.4545	10.3539	10.7094	10.5805	10.4104	10.6314	10.4773	10.4372	10.6149	10.4647	10.4869	10.6269	10.4904	10.3629	10.6855	10.4519	10.3009	10.69	10.4842	10.427	10.7821	10.532	10.4149	10.6303	10.5282	10.4546	10.7091	10.5625	10.4683	10.6866	10.4781	10.5965	10.6773	10.5689	10.3538	1	1	24	18	0.0332242	1	1	22.88	16.7018	10.5674	1	1	23.44
Smp_175860	8.60742	8.57181	8.63284	8.59087	8.44629	8.41538	8.52914	8.45826	8.64802	8.51479	8.63853	8.51648	8.56423	8.44952	8.54844	8.46697	8.60392	8.60059	8.47204	8.44142	8.45124	8.44099	8.37572	8.47773	8.59234	8.2928	8.49613	8.59928	8.37312	8.4518	8.52234	8.53579	8.47156	8.53629	8.5727	8.48605	0.115976	0.934497	24	4	0.0473828	0.497911	1	21.1404	3.54011	8.55967	0.222419	1	22.5702
Smp_175840	10.8195	10.8481	10.8911	10.8632	10.8731	10.9398	10.9115	11.0005	10.9012	10.89	10.8866	10.9296	10.9283	10.9234	10.867	10.8348	10.9227	10.8385	10.9482	10.8947	10.8426	10.9087	10.9282	10.8121	10.8215	10.8387	10.8623	10.9446	10.9083	10.891	10.776	10.7416	10.9103	10.9098	10.9299	10.8842	1	1	24	10	0.0165421	0.999977	1	26.1699	11.7383	10.8892	1	1	25.085
Smp_097750	10.5416	10.6054	10.597	10.6831	10.9555	10.5913	10.6818	10.6538	10.6666	10.6394	10.622	11.0009	10.7815	10.7708	10.6362	10.6394	10.767	10.6948	10.769	10.6558	10.7899	10.8685	10.6332	10.5088	10.7695	11.1066	10.6317	10.6545	10.7971	10.6035	10.5923	10.636	10.6339	10.5462	10.6107	10.5922	0.0825145	0.795797	20	12	0.0355792	0.999999	1	26.729	6.9481	10.7155	0.28837	1	23.3645
Smp_097740	9.53512	9.42082	9.55209	9.46324	9.67961	9.54931	9.56038	9.48804	9.50792	9.53507	9.45789	9.64282	9.5299	9.4362	9.50792	9.5691	9.54821	9.36235	9.51548	9.31136	9.41171	9.54649	9.45278	9.51654	9.32491	9.66625	9.47645	9.40305	9.45915	9.37793	9.543	9.44339	9.43739	9.54594	9.48617	9.48522	0.188277	1	24	4	0.0368034	0.949208	1	24.6248	0.380249	9.53502	0.486453	1	24.3124
Smp_097730	10.2807	10.3273	10.3828	10.3849	10.3322	10.5922	10.4274	10.3153	10.4006	10.3095	10.3506	10.4047	10.4069	10.2672	10.3499	10.3758	10.3434	10.394	10.4666	10.3262	10.265	10.4178	10.3375	10.3582	10.3324	10.3124	10.4036	10.3547	10.3782	10.3631	10.3691	10.2739	10.3602	10.4928	10.3777	10.3483	1	1	24	0	0.00443937	1	1	26.8005	12.1364	10.3619	1	1	25.4003
Smp_198750	10.1447	10.1229	10.1007	10.1918	10.0172	10.1678	10.0959	10.076	9.97056	10.0469	10.0712	10.0423	10.1816	9.93248	10.0306	10.0366	10.0868	10.068	10.1413	9.99538	10.1203	10.1334	10.049	9.98614	10.0612	10.0695	10.1816	10.0947	10.1119	10.0029	10.0172	9.98252	10.0406	10.049	9.92775	10.0252	1	1	20	18	0.0315025	1	1	20	14.6363	10.08	1	1	20
Smp_097710	9.40414	9.50754	9.6267	9.59147	9.66378	9.84818	9.65462	9.50159	9.65143	9.54467	9.69157	9.60843	9.58946	9.62853	9.67683	9.64376	9.58593	9.57456	9.56753	9.60642	9.60098	9.5429	9.71107	9.75354	9.47483	9.61029	9.63521	9.61758	9.54917	9.65808	9.58108	9.51834	9.66979	9.57734	9.69685	9.74574	1	1	20	8	0.0114796	1	1	20	11.4957	9.63118	1	1	20
Smp_097700	9.87852	9.93401	10.085	9.86669	9.83057	10.0328	9.86641	9.85965	10.0122	9.8665	9.9251	9.9316	9.69096	9.87704	10.0667	9.82849	9.89738	10.2177	9.88124	9.91216	10.0106	9.76804	9.96956	10.1218	9.76934	9.70306	10.1014	9.86478	9.83569	10.1818	9.75197	9.89446	9.70666	9.937	9.96464	10.1738	1	1	20	10	0.021699	1	1	20	11.5176	9.9445	1	1	20
Smp_097660	12.8749	12.8842	12.9412	12.8741	13.1497	12.9427	12.9066	12.9168	12.9008	12.8857	12.9561	13.0486	12.9451	12.9203	12.9277	12.8336	12.9173	12.8443	12.92	12.9139	12.8676	12.9825	12.8992	12.7689	12.8911	13.0502	12.9325	12.9303	12.9498	12.9402	12.9005	12.8777	12.9301	12.8597	12.9008	12.9188	1	1	20	0	0.0175962	1	1	20	7.36803e-05	12.9465	1	1	20
Smp_341640	8.27146	8.1525	8.1071	8.1031	8.26103	8.18017	8.16948	8.09213	8.14113	8.04664	8.1698	8.13709	8.04788	8.19625	8.11015	8.16812	8.12416	8.13106	8.17474	8.12561	8.13894	7.99498	8.13306	8.14223	8.15171	8.24083	8.06938	8.05981	8.24567	8.04805	8.23304	8.17788	8.22813	8.15858	8.25127	8.19775	0.0825145	0.795797	24	22	0.033783	0.715824	1	26.0338	7.36803e-05	8.17676	0.226169	1	25.0169
Smp_097620	8.87981	8.76252	8.76805	8.76409	9.09507	8.90837	8.74836	8.87951	8.67456	8.79242	8.74581	8.87265	8.87731	8.79408	8.70216	8.77067	8.77735	8.78742	8.8937	8.78596	8.91479	8.88864	8.83319	8.71517	8.81524	9.11516	8.75792	8.70934	8.9476	8.69718	8.80919	8.92647	8.94359	8.79576	8.85201	8.76546	1	1	20	16	0.0319573	0.999993	1	20	17.5928	8.84952	1	1	20
Smp_167370	7.43974	7.4231	7.65698	7.31021	7.47105	7.51839	7.3231	7.33497	7.52156	7.34713	7.57793	7.51386	7.37685	7.4765	7.55779	7.49668	7.46471	7.64298	7.34326	7.44228	7.25796	7.3679	7.44572	7.56061	7.41378	7.24749	7.39767	7.32956	7.42061	7.62298	7.39013	7.54598	7.39238	7.47219	7.42186	7.61557	1	1	20	4	0.0507013	1	1	20	7.71321	7.50317	1	1	20
Smp_325820	6.76838	6.89542	6.99621	6.96093	6.91317	6.76838	6.90786	6.90273	6.76838	6.89256	6.76838	6.9083	6.90539	6.76838	6.95408	6.76838	6.76838	7.07065	6.76838	6.91671	6.76838	6.9546	6.76838	6.9124	6.90117	6.76838	6.76838	6.90529	6.96656	6.91088	6.76838	6.76838	6.90241	6.76838	6.91214	6.9853	1	1	20	18	0.00484013	1	1	28	7.65969	6.87275	1	1	24
Smp_083410	13.8528	13.8049	13.8506	13.8482	14.1241	13.7557	13.9438	13.918	13.8811	13.9177	13.9105	14.0603	13.9533	13.912	13.8132	13.798	13.9053	13.7314	13.9575	13.95	13.8059	14.069	13.8655	13.714	13.931	14.0105	13.8177	13.879	13.945	13.7876	13.8561	13.71	13.8461	13.904	13.8316	13.8085	1	1	24	10	0.035106	1	1	28	13.9787	13.8995	1	1	26
Smp_083400	11.3265	11.3041	11.3503	11.3506	11.4009	11.397	11.3202	11.3198	11.3945	11.3569	11.3373	11.3469	11.446	11.2874	11.3972	11.3781	11.3112	11.2991	11.414	11.3797	11.3112	11.4409	11.3385	11.351	11.3607	11.3369	11.3772	11.365	11.2914	11.2839	11.31	11.3711	11.3471	11.3901	11.3648	11.3427	1	1	20	10	0.0104458	1	1	20	11.7035	11.3729	1	1	20
Smp_167360	9.02678	9.00262	9.06466	9.12536	8.61958	8.73645	8.97256	8.8672	8.92624	9.03658	8.93658	8.74644	8.89945	8.84279	8.86601	9.00036	8.81879	8.98807	8.92757	9.03366	8.89651	8.90606	8.92878	8.99452	9.02392	8.74177	8.86572	9.02354	8.73858	9.05544	9.05498	9.06488	8.81885	9.1787	8.93189	8.89284	1	1	20	16	0.025079	1	1	28	12.0759	8.94788	1	1	24
Smp_083380	9.66482	9.74786	9.58555	9.84055	9.81993	10.005	9.9027	9.84768	9.98854	9.87407	9.85903	9.99318	10.066	10.0198	9.904	9.88146	10.0743	10.1028	9.90224	9.79927	9.97095	9.80872	9.91352	9.87041	9.95106	10.0107	9.77591	9.96587	9.88274	9.83085	9.63345	9.58028	9.73287	9.87208	9.81617	9.68981	0.000458454	0.0549851	24	10	0.0896407	0.0293621	1	25.3739	7.76048	10.0086	0.000164437	0.0219759	24.6869
Smp_308030	7.06493	7.14853	7.03136	7.15263	7.15051	7.0961	7.10938	7.00092	7.27928	6.98333	7.22498	7.11045	7.10337	7.14958	7.03082	7.22841	7.09317	7.23547	7.12832	7.06465	7.25796	7.09047	7.10937	7.19903	7.09309	7.10793	7.23672	7.10312	7.13841	6.96982	7.01076	7.09828	7.21132	7.18613	7.19826	7.09932	1	1	20	10	0.0170188	1	1	20	10.4374	7.14454	1	1	20
Smp_308040	6.95613	6.98828	7.03136	6.76838	6.76838	6.95786	7.00978	6.90273	6.9307	6.98333	6.91331	7.13772	7.00552	7.03832	7.13902	7.08162	6.99828	6.95976	7.00436	6.97806	7.06451	6.99637	7.00978	7.01763	6.99823	7.03164	6.9688	7.0419	7.04842	7.015	6.96636	6.95912	6.90241	6.91653	7.01718	7.01878	0.0633254	0.707777	24	12	0.041845	0.375003	1	26.1017	8.35506	7.03778	0.112569	1	25.0508
Smp_083340	11.5108	11.5498	11.6655	11.5605	11.098	11.1918	11.5226	11.4758	11.5988	11.5523	11.5707	11.3627	11.4768	11.1185	11.4588	11.2995	11.4254	11.4693	11.4176	11.4782	11.4949	11.4224	11.5355	11.595	11.5018	10.781	11.4151	11.5015	11.2789	11.5048	11.4547	11.456	11.2125	11.4854	11.4264	11.5493	1	1	20	2	0.0447513	1	1	22.88	11.8873	11.4909	1	1	21.44
Smp_167330	10.3544	10.2915	10.4054	10.3965	10.3664	10.2181	10.4025	10.4353	10.3872	10.4563	10.3987	10.4608	10.3522	10.3366	10.4273	10.3386	10.4384	10.4389	10.4736	10.4343	10.3963	10.4312	10.4812	10.3868	10.4551	10.3276	10.353	10.4187	10.3715	10.476	10.4406	10.3765	10.4587	10.4456	10.4035	10.4014	1	1	20	8	0.0274276	0.995938	1	28	12.202	10.434	0.999992	1	24
Smp_345720	9.2593	9.13529	9.3111	9.14351	8.98823	9.36528	9.31246	9.41204	9.34772	9.18569	9.32173	9.33788	9.12643	9.07562	9.08349	9.0029	9.46762	9.34272	9.11955	9.19005	9.35023	8.8769	9.29805	9.59943	9.10448	8.97321	9.33865	9.34599	9.1898	9.27193	8.91701	8.99325	9.18427	9.26217	9.34285	9.34799	1	1	24	10	0.0329808	1	1	27.2381	12.3668	9.2395	1	1	25.619
Smp_325900	6.76838	6.89542	6.99621	6.90458	6.97306	6.76838	6.76838	6.90273	6.9307	6.94394	6.91331	6.9083	6.90539	6.9035	6.89974	6.99009	6.95616	6.90375	6.76838	6.76838	6.91664	6.9001	6.76838	7.01763	6.95611	6.76838	6.91015	6.76838	6.96656	6.91088	6.90843	6.9033	6.95785	6.91653	6.91214	6.8937	1	1	20	6	0.0193081	1	1	20	7.3901	6.92782	1	1	20
Smp_167310	9.13705	9.08239	9.21422	9.14866	9.22722	9.27557	9.17191	8.98534	9.01786	9.00844	9.07256	9.28751	9.16546	9.08095	9.18713	9.01047	9.11997	9.15202	9.15329	9.12348	9.16524	9.22021	9.12066	9.2436	9.25235	9.16352	9.26161	9.06283	8.99117	9.17908	9.0752	9.21441	9.22245	9.1334	9.14019	9.3348	1	1	20	16	0.0473202	0.99956	1	22.0242	12.7081	9.17241	1	1	21.0121
Smp_167300	8.24148	8.34141	8.3798	8.36065	8.02398	8.24887	8.19308	8.23144	8.1494	8.06767	8.27998	8.1057	8.20926	8.10512	8.04674	8.2317	8.13538	8.13106	8.146	8.06782	8.32941	8.28916	8.19888	8.16801	8.13509	8.0682	8.17254	8.13365	8.08874	8.11567	8.22164	8.29345	8.26409	8.15858	8.19702	8.30923	0.318943	1	24	0	0.0595444	0.941048	1	27.0907	11.8608	8.20009	0.661361	1	25.5453
Smp_167290	10.4573	10.4942	10.47	10.4499	10.2624	10.2811	10.623	10.4754	10.4995	10.4267	10.5954	10.4157	10.3078	10.3914	10.4032	10.3767	10.3991	10.5209	10.424	10.5649	10.5244	10.3374	10.5078	10.5441	10.49	10.009	10.3623	10.5754	10.376	10.4781	10.3577	10.3321	10.4262	10.5043	10.4254	10.4526	1	1	24	10	0.033116	1	1	22.6215	11.9346	10.4838	1	1	23.3107
Smp_083240	8.26652	8.2849	8.15662	8.26049	8.47614	8.37481	8.21618	8.16125	8.31703	8.14297	8.08263	8.24869	8.34987	8.36802	8.24158	8.43159	8.22636	8.2728	8.30814	8.3703	8.40839	8.394	8.24438	8.25373	8.31958	8.60322	8.28906	8.09121	8.36303	8.22158	8.27207	8.40737	8.32795	8.22452	8.31973	8.27911	0.485557	1	20	14	0.0335707	0.998661	1	20.2427	10.3751	8.33113	0.835881	1	20.1213
Smp_167280	8.10117	7.99554	7.94912	8.03428	8.22496	8.02164	7.99469	7.93127	7.97995	8.08317	8.06144	8.09288	8.01505	8.16859	8.06442	8.26448	8.07801	7.87417	7.94051	7.94979	8.21265	7.83825	7.98759	7.98024	8.11252	8.20706	8.15395	8.07248	8.12076	8.03398	8.2884	8.54388	8.28908	8.13103	8.07269	8.05226	0.188277	1	24	20	0.0649695	0.662789	1	28	7.60865	8.07838	0.384488	1	26
Smp_331910	8.28615	8.25783	8.34402	8.22322	8.42083	8.14694	8.31981	8.35043	8.14113	8.24023	8.33681	8.37036	8.25811	8.42297	8.53696	8.336	8.13538	8.26252	8.27237	8.31246	8.3808	8.44517	8.29875	8.31673	8.41909	8.31169	8.2265	8.09738	8.26241	8.13514	8.24434	8.53172	8.24368	8.22452	8.2154	8.32189	1	1	24	10	0.0382619	1	1	20	10.9741	8.34268	1	1	22
Smp_194030	9.57138	9.56465	9.51779	9.47136	9.28348	9.44148	9.43549	9.55822	9.57621	9.44376	9.56474	9.45299	9.42596	9.50787	9.5134	9.42696	9.62609	9.52737	9.45525	9.49304	9.60316	9.38501	9.59765	9.55328	9.46906	9.22542	9.59167	9.56317	9.53081	9.63268	9.53281	9.55247	9.49444	9.59498	9.56002	9.64218	1	1	24	18	0.0273035	1	1	28	11.9089	9.51458	1	1	26
Smp_120700	11.4477	11.4401	11.4133	11.4008	11.7716	11.6684	11.4628	11.4834	11.5187	11.5581	11.4655	11.6161	11.6728	11.6282	11.4584	11.5836	11.5585	11.585	11.4657	11.4689	11.4498	11.5307	11.457	11.4186	11.4555	11.8631	11.541	11.3927	11.5649	11.4023	11.537	11.7162	11.5426	11.4183	11.5216	11.5033	0.976222	1	20	8	0.0139265	1	1	20	7.55368	11.5825	0.999715	1	20
Smp_194040	7.32852	7.10386	7.20344	7.32668	7.24661	7.26757	7.26897	7.2124	7.16495	7.15999	7.24707	7.4194	7.20021	7.28906	7.33746	7.24562	7.11907	7.12577	7.23879	7.21183	7.21161	7.14005	7.16182	7.08989	7.38673	7.10793	7.27712	7.24073	7.30838	7.2391	7.16342	7.14905	7.23085	7.23503	7.19826	7.1434	1	1	20	0	0.0357629	1	1	28	1.65825	7.24832	1	1	24
Smp_194050	11.4177	11.309	11.3152	11.3873	11.3944	11.476	11.3899	11.4944	11.3066	11.3812	11.4723	11.328	11.5074	11.768	11.5077	11.5673	11.4736	11.422	11.6618	11.5927	11.4372	11.2943	11.4008	11.3212	11.582	11.7888	11.5608	11.501	11.6913	11.5201	11.6024	11.5404	11.5344	11.3926	11.3801	11.4806	0.0182495	0.392468	24	16	0.059406	0.469047	1	28	8.16302	11.5416	0.0493105	0.926304	26
Smp_093310	10.0385	10.0422	9.9748	10.0209	10.2958	10.1118	9.96364	10.076	9.98058	9.93689	9.93828	10.0815	10.0128	10.0319	9.94345	9.98302	10.0195	9.9094	9.99022	9.99042	9.92321	10.0257	9.95012	9.8653	9.99404	10.2059	10.0194	10.029	10.002	9.82227	9.99971	10.0152	10.0248	10.0121	10.061	10.0806	0.0633254	0.707777	20	0	0.0328024	0.784945	1	25.1824	7.36803e-05	10.0778	0.198908	1	22.5912
Smp_093320	8.40176	8.4545	8.41452	8.64123	8.72423	8.61489	8.36578	8.50871	8.40554	8.47567	8.54456	8.55146	8.49697	8.578	8.3768	8.58847	8.41509	8.43474	8.38593	8.43076	8.66742	8.57551	8.27732	8.14874	8.44482	8.68817	8.44406	8.28331	8.40778	8.32363	8.2387	8.48182	8.48835	8.43423	8.45048	8.47137	1	1	20	4	0.0484878	0.999607	1	28	7.36803e-05	8.5368	1	1	24
Smp_346190	9.00521	8.84947	9.01525	8.78458	9.03328	8.95808	8.84344	8.94519	8.9001	8.85257	9.0192	9.01187	8.83185	8.93205	9.03759	8.77369	8.91838	9.06044	8.99279	8.9373	8.93995	8.90028	8.98477	9.07879	8.91214	8.9622	9.0184	8.86635	9.0422	9.09988	8.94262	8.89633	8.992	8.99431	9.08736	9.01844	1	1	24	18	0.0349234	0.999726	1	26.1017	17.9878	8.98963	1	1	25.0508
Smp_173280	9.76955	9.79048	9.74176	9.75248	10.0478	9.99831	9.80267	9.78938	9.80431	9.76407	9.7415	9.97395	9.83373	9.88298	9.84338	9.81317	9.8036	9.79382	9.87973	9.81061	9.76943	9.89509	9.73409	9.64608	9.85221	10.0345	9.77238	9.77897	9.81072	9.67922	9.81688	9.77681	9.93222	9.76967	9.82144	9.81833	1	1	20	10	0.0104724	1	1	26.5166	7.37113	9.82931	1	1	23.2583
Smp_173250	9.15174	9.30855	9.39556	9.0856	8.87908	9.15746	9.19291	9.29398	9.39108	9.10883	9.3915	9.05905	9.23055	9.03774	9.28336	9.08869	9.13732	9.33832	9.10368	9.20764	9.26369	9.07367	9.21355	9.34159	9.10448	8.90955	9.18534	9.26044	9.08281	9.36123	9.06368	9.02955	9.11983	9.12106	9.17988	9.28468	1	1	24	10	0.0413865	1	1	25.6996	11.602	9.20149	1	1	24.8498
Smp_035540	9.2926	9.19699	9.18887	9.26181	9.26232	9.30908	9.20587	9.25762	8.98528	9.11102	9.25357	9.24532	9.09976	9.31223	9.26158	9.14902	9.34452	9.24011	9.1837	9.20472	9.42169	9.11369	9.26636	9.28831	9.22727	9.16669	9.28191	9.02923	9.39493	9.15971	9.31119	9.09668	9.30901	9.25096	9.5344	9.31958	1	1	24	22	0.0217911	1	1	28	11.0101	9.24793	1	1	26
Smp_035550	7.40047	7.49086	7.47052	7.41637	7.60139	7.30167	7.35631	7.63658	7.32747	7.32053	7.28834	7.56243	7.40608	7.51269	7.45714	7.46344	7.313	7.43945	7.34326	7.51665	7.51629	7.42163	7.44572	7.45294	7.47663	7.60409	7.51067	7.48572	7.53999	7.36886	7.527	7.43726	7.51836	7.42552	7.35728	7.44867	0.674572	1	24	18	0.029303	0.999995	1	20.9634	15.8709	7.48156	0.940134	1	22.4817
Smp_035560	11.7208	11.6954	11.7525	11.6676	11.8154	11.4225	11.7057	11.9217	11.6734	11.8303	11.803	12.0231	11.8653	11.9647	11.9894	12.0706	11.6511	11.5899	11.9427	11.8391	11.8585	11.939	11.7733	11.6726	11.9208	12.1196	11.7648	11.827	12.0509	11.8632	11.7295	11.9385	12.0669	11.6209	11.7863	11.6544	0.519357	1	24	12	0.083442	0.939667	1	28	8.1183	11.8553	0.838127	1	26
Smp_245940	8.00454	7.98967	8.03723	8.1958	8.18767	8.20177	8.00172	8.05579	7.87771	8.06245	8.07562	8.14326	8.06708	8.21788	7.96634	8.16812	8.10134	8.2311	8.146	8.02225	8.13894	8.14129	8.076	8.1091	8.01701	8.41894	7.992	8.09738	8.14569	7.76643	8.14443	8.02312	8.23852	8.02851	8.08649	8.3007	1	1	20	10	0.0329862	1	1	28	8.78736	8.12855	1	1	24
Smp_035580	10.9258	10.9445	10.9685	10.9932	10.8344	10.8341	10.9664	10.9349	11.0311	11.0492	10.9354	10.891	10.9637	10.9205	10.9354	10.9594	10.9527	11.0054	11.0165	10.9856	10.9375	10.8727	10.9515	11.0563	10.8978	10.8262	10.9505	11.0011	10.923	11.016	10.9843	10.9818	10.8795	11.0157	10.9593	10.9531	1	1	20	8	0.0219285	1	1	20	11.6338	10.9705	1	1	20
Smp_141310	7.28024	7.4231	7.27573	7.40236	7.34397	7.40621	7.33996	7.44743	7.35	7.50565	7.47172	7.25102	7.43396	7.33814	7.41985	7.4403	7.35849	7.49012	7.3588	7.40994	7.40962	7.3679	7.45943	7.43816	7.47663	7.4429	7.41296	7.32956	7.32588	7.43119	7.40524	7.48778	7.37825	7.31959	7.322	7.37796	0.919602	1	20	10	0.0159978	0.99997	1	26.1017	8.55271	7.41391	0.996675	1	23.0508
Smp_141320	8.47015	8.57878	8.73229	8.31666	8.47121	8.72962	8.53783	8.47954	8.64265	8.46113	8.61679	8.62263	8.26868	8.52577	8.65766	8.39922	8.50717	8.7467	8.41381	8.4361	8.47725	8.35861	8.55927	8.61524	8.44482	8.52766	8.46801	8.53408	8.47879	8.62352	8.43997	8.4733	8.59209	8.37411	8.58161	8.66868	1	1	20	2	0.0371185	1	1	22.6727	2.11384	8.55626	1	1	21.3364
Smp_035620	9.88996	9.78768	9.92109	9.90427	10.2334	9.97529	9.89645	9.85517	9.88563	9.90151	9.8694	10.0856	9.82264	9.84086	9.99741	9.80052	9.96652	9.93973	9.9958	9.94843	9.90576	9.89788	9.92736	9.92375	9.85659	10.0141	9.91495	9.90729	10.0324	10.021	9.92446	9.92347	9.99554	9.94384	10.0037	10.0136	0.188277	1	24	18	0.0352523	0.99983	1	22.6215	19.9999	9.96747	0.502616	1	23.3107
Smp_141330	10.2567	10.2273	10.3356	10.3012	10.4691	10.3308	10.2827	10.2748	10.3023	10.3141	10.4246	10.3926	10.2735	10.1954	10.3388	10.2408	10.3496	10.2986	10.2766	10.2878	10.37	10.3516	10.2598	10.3558	10.3146	10.311	10.3436	10.2682	10.3521	10.2897	10.2624	10.3027	10.292	10.2727	10.3332	10.4509	1	1	20	0	0.00903946	1	1	20	13.732	10.3197	1	1	20
Smp_343420	7.94581	7.87755	8.00042	7.94643	8.21267	8.13563	7.88264	7.88107	7.86685	7.90411	7.74373	8.01936	7.92426	7.97202	7.79764	8.03979	7.8977	7.76206	7.90421	7.89831	8.02167	8.15215	7.73676	7.884	7.97224	8.22069	7.89201	7.93796	7.96446	7.93736	7.64112	7.81653	8.00883	7.93156	7.9472	7.99698	0.718774	1	20	18	0.0524279	0.999974	1	20	15.411	7.96714	0.956113	1	20
Smp_035650	7.65542	7.67842	7.71017	7.65803	7.48525	7.68199	7.61629	7.72024	7.63011	7.69045	7.69219	7.73031	7.72938	7.68915	7.59829	7.67724	7.60732	7.49012	7.44418	7.74511	7.70176	7.57029	7.51155	7.84082	7.69188	7.57738	7.70337	7.70098	7.57556	7.78505	7.73116	7.84013	7.68195	7.65587	7.68497	7.69069	1	1	20	0	0.0216441	1	1	27.5378	19.9999	7.71509	1	1	23.7689
Smp_141350	7.89046	7.91003	7.92917	7.9743	7.76256	7.81775	7.85038	7.952	7.94034	7.92236	7.85615	7.71116	8.00161	7.80994	7.86454	7.85923	7.76065	7.84354	7.92616	7.88945	7.79538	7.78478	7.74604	7.91716	7.83154	7.79034	8.00652	7.96636	7.69324	7.85587	7.90274	8.10335	7.83329	7.65587	7.87362	7.91401	1	1	24	0	0.0237343	1	1	22.6727	7.36803e-05	7.88102	1	1	23.3364
Smp_141360	10.9791	10.8607	10.9958	10.9469	10.977	10.9111	11.1241	10.964	10.9646	11.1155	11.1005	10.9612	10.7928	11.0825	11.0875	10.9027	11.0996	11.0262	11.0069	11.1326	11.0345	10.7926	10.9803	10.9434	10.9703	10.785	11.0042	11.0616	11.0682	11.104	11.0105	10.7798	10.9808	11.057	11.0815	10.9716	1	1	20	6	0.0332672	1	1	20	4.8051	11.0213	1	1	20
Smp_210790	10.7789	10.7204	10.6472	10.879	11.0059	10.9175	10.8624	10.7924	10.6177	10.8199	10.7065	10.7139	10.9342	10.8873	10.6534	10.9014	10.8272	10.66	10.8772	10.7558	10.7124	10.9278	10.7698	10.7245	10.7794	11.0564	10.8072	10.7276	10.7597	10.5805	10.8601	10.748	10.7438	10.7889	10.732	10.6129	1	1	24	6	0.0218149	1	1	20	8.62183	10.8122	1	1	22
Smp_210800	6.90119	6.76838	7.03136	6.90458	7.17672	7.0961	7.00978	7.00092	6.76838	6.89256	6.97326	7.08077	6.76838	6.9035	7.0617	6.76838	6.99828	7.09938	6.76838	6.76838	7.06451	6.76838	6.96556	7.01763	6.90117	6.98343	6.76838	6.96193	6.76838	7.14449	6.90843	7.03794	6.95785	6.76838	6.97161	7.1434	1	1	24	0	0.0328059	1	1	23.4701	7.36803e-05	6.97888	1	1	23.7351
Smp_141380	9.37555	9.34572	9.36322	9.27356	9.19678	9.2319	9.41795	9.28723	9.25325	9.28372	9.3063	9.26782	9.27856	9.15082	9.24835	9.25584	9.35084	9.3026	9.36623	9.30595	9.39406	9.2933	9.3639	9.1918	9.25911	9.1508	9.37912	9.337	9.35817	9.33211	9.19312	9.27537	9.13247	9.29798	9.23463	9.25087	1	1	20	16	0.0243197	1	1	28	13.0528	9.32168	1	1	24
Smp_035700	10.3676	10.2925	10.6306	10.3355	10.9587	10.6838	10.6736	10.147	10.1426	10.6489	10.5114	10.1762	10.1816	10.3247	10.5714	10.5565	10.5633	10.133	10.4126	10.8117	10.1531	10.0964	10.2006	9.82377	10.5926	10.646	10.4013	10.4486	10.6291	10.4541	10.812	10.2716	9.9601	10.7283	10.176	9.94461	1	1	20	18	0.122638	1	1	20	7.36803e-05	10.5341	1	1	20
Smp_141390	10.0022	9.94408	9.70871	9.85291	9.75619	9.80723	9.7585	9.7593	9.664	9.81491	9.68765	9.5451	9.86495	9.88889	9.73562	9.97929	9.69164	9.64333	9.88275	9.74909	9.67538	9.78325	9.86318	9.73868	9.81964	9.81589	9.79862	9.70321	9.81743	9.73528	10.0711	10.1765	10.0063	9.75804	9.88819	9.84084	0.219783	1	24	20	0.0572254	0.641778	1	28	8.73369	9.80395	0.41732	1	26
Smp_141290	11.6742	11.6147	11.6788	11.6783	11.53	11.6512	11.6133	11.5826	11.6141	11.5437	11.6396	11.4277	11.7313	11.766	11.7045	11.7651	11.6281	11.6878	11.6425	11.6638	11.7074	11.6064	11.6161	11.6707	11.6592	11.6091	11.634	11.5253	11.6618	11.7119	11.8828	11.8805	11.705	11.5181	11.5957	11.6585	1	1	20	10	0.0405702	1	1	28	8.38442	11.7157	1	1	24
Smp_141280	7.75225	7.81605	7.80737	7.80158	7.91478	7.84101	7.86665	7.8043	7.69915	7.67465	7.71319	7.83705	7.74736	7.89446	7.82799	7.83844	7.61721	7.84354	7.82709	7.85316	7.83396	7.99498	7.79102	7.83194	7.86141	8.02023	7.78007	7.73772	7.88801	7.81227	7.81246	7.83233	7.87109	7.75432	7.90703	7.69069	1	1	20	16	0.0266625	0.967947	1	20	13.719	7.86091	0.999481	1	20
Smp_035500	7.6171	7.73462	7.76014	7.59688	7.69132	7.78576	7.55999	7.8043	7.73792	7.69823	7.52685	7.66123	7.81577	7.67982	7.64601	7.58771	7.67402	7.90383	7.73385	7.73459	7.60852	7.70219	7.71788	7.77669	7.72686	7.72532	7.75211	7.70098	7.63128	7.61167	7.75912	7.76736	7.79383	7.55669	7.73614	7.68268	1	1	24	18	0.0169267	1	1	27.0907	9.13821	7.72099	1	1	25.5453
Smp_141270	8.62217	8.40737	8.50505	8.36065	8.36819	8.69488	8.2332	8.44096	8.17382	8.47205	8.55382	8.29787	8.47955	8.60523	8.05267	8.34892	8.78058	8.20965	8.23004	8.2262	8.45649	8.24037	7.97327	8.21171	8.17347	8.6226	8.27794	8.30894	8.60933	8.23339	8.42567	8.40737	8.26409	8.57007	8.30861	8.24817	0.318943	1	24	0	0.0571751	0.99824	1	26.1699	7.02643	8.42034	0.68277	1	25.085
Smp_035480	9.97025	10.0102	10.1827	10.0797	10.2427	10.4723	9.98877	10.0554	10.1655	9.96077	10.2464	10.4797	10.1779	10.1446	10.3758	10.033	10.2315	10.3909	9.98882	10.0848	10.2718	10.0295	10.2068	10.3055	10.0498	10.2486	10.2736	10.011	10.1872	10.2148	10.0302	10.0809	10.281	9.99741	10.2542	10.3177	1	1	20	10	0.0287907	1	1	20	7.98663	10.2256	1	1	20
Smp_035470	12.8276	12.852	12.8707	12.8441	13.093	12.982	12.9498	12.85	12.7881	12.921	12.9356	13.0109	12.9162	12.9173	12.8693	12.9229	12.8889	12.7881	12.9378	13.0032	12.8265	12.9873	12.9477	12.8543	12.8787	13.0572	12.9054	12.9209	12.964	12.8822	12.8944	12.726	12.9469	12.8781	12.849	12.8109	1	1	20	14	0.0225937	1	1	20	14.2974	12.9351	1	1	20
Smp_035460	8.90939	8.99261	8.8756	8.91343	8.74415	8.90539	9.09852	8.95679	8.8779	8.86849	8.93316	8.95042	8.95171	9.03499	8.90677	8.84995	8.92418	8.99093	8.84604	8.91932	8.85157	8.85908	9.0443	9.00735	8.89155	8.81401	9.01533	8.926	8.95076	8.84694	8.8162	8.85608	8.81565	8.80369	8.94195	8.839	0.115976	0.934497	24	8	0.0364498	0.815247	1	26.5166	5.8272	8.94769	0.317555	1	25.2583
Smp_141250	7.66471	7.77258	7.59001	7.75928	7.70188	7.64427	7.69857	7.6066	7.65845	7.68259	7.75367	7.71116	7.58004	7.78544	7.73361	7.7265	7.67402	7.55962	7.63907	7.62121	7.72348	7.58051	7.79102	7.77669	7.60713	7.56366	7.68304	7.70098	7.76918	7.58854	7.71199	7.73296	7.74402	7.65587	7.74601	7.69862	1	1	24	0	0.0183622	1	1	20	11.5394	7.68934	1	1	22
Smp_141240	9.5606	9.40981	9.54673	9.58776	9.49462	9.47316	9.55839	9.42024	9.44489	9.53024	9.46481	9.44212	9.44697	9.40311	9.30903	9.43617	9.39428	9.35148	9.56184	9.43017	9.39152	9.50278	9.42012	9.36869	9.41801	9.46851	9.42071	9.56317	9.5122	9.34674	9.48703	9.3337	9.41511	9.5138	9.39629	9.46127	0.296536	1	20	0	0.0462638	0.98982	1	27.8442	15.232	9.45762	0.653316	1	23.9221
Smp_035430	11.4025	11.307	11.4036	11.3327	11.2368	11.1402	11.3532	11.3262	11.3751	11.368	11.3869	11.3222	11.3199	11.2707	11.3634	11.3034	11.318	11.3726	11.4037	11.4559	11.3595	11.3151	11.3915	11.3371	11.3923	11.2611	11.375	11.3134	11.3553	11.3817	11.373	11.3758	11.3084	11.3416	11.4189	11.3816	1	1	24	18	0.0199811	0.999997	1	28	12.3808	11.3776	1	1	26
Smp_326410	8.61481	8.70736	8.59293	8.61824	8.70806	8.81891	8.62556	8.6776	8.6693	8.73518	8.71782	8.81808	8.92738	8.66529	8.69542	8.67963	8.76432	8.80071	8.77962	8.66383	8.6134	8.72358	8.59699	8.5666	8.74412	8.93237	8.67664	8.68735	8.76437	8.68118	8.66417	8.80475	8.62976	8.72634	8.49896	8.55001	1	1	24	12	0.0280077	1	1	27.1642	7.4404	8.75714	1	1	25.5821
Smp_035410	10.2064	10.219	10.2153	10.1673	10.4792	10.2007	10.2305	10.2591	10.3071	10.1593	10.2725	10.4233	10.2265	10.3462	10.3049	10.2644	10.2918	10.1565	10.2981	10.3825	10.2277	10.4062	10.2018	10.1345	10.2794	10.3124	10.2448	10.3227	10.3544	10.3117	10.2539	10.168	10.4342	10.2995	10.2899	10.1811	1	1	20	14	0.0277614	1	1	28	15.7381	10.2939	1	1	24
Smp_035390	9.87564	9.86142	9.73708	9.90871	9.53233	9.44148	9.89958	9.84165	9.69615	9.89284	9.90174	9.59872	9.74412	9.70632	9.81868	9.72061	9.81567	9.71055	9.88275	9.90515	9.79626	9.75422	9.82914	9.78097	9.78016	9.54481	9.77591	9.92954	9.79042	9.86632	9.88528	9.7656	9.60372	9.78695	9.7064	9.63763	1	1	20	14	0.0254821	1	1	26.0338	12.406	9.82545	1	1	23.0169
Smp_035380	7.34367	7.31899	7.18334	7.10139	7.37839	7.26757	7.16183	7.2124	7.35	7.26284	7.24707	7.28929	7.39165	7.2149	7.2577	7.37832	7.29692	7.32333	7.32726	7.32027	7.40962	7.16246	7.24951	7.28511	7.38673	7.33424	7.27712	7.3764	7.27148	7.2797	7.27099	7.35273	7.41968	7.13047	7.30345	7.32553	1	1	20	12	0.0304482	0.999999	1	27.6902	8.43682	7.31148	1	1	23.8451
Smp_035370	7.35841	7.41107	7.39493	7.31021	7.34397	7.3489	7.26897	7.35029	7.52156	7.3968	7.24707	7.20931	7.39165	7.42489	7.39366	7.41627	7.32859	7.32333	7.48281	7.30042	7.37545	7.4468	7.33995	7.34095	7.38673	7.47519	7.27712	7.36122	7.43502	7.40084	7.39013	7.4104	7.54091	7.42552	7.39046	7.26732	1	1	24	18	0.0219865	0.999993	1	28	19.9999	7.40414	1	1	26
Smp_035360	9.57496	9.55143	9.4901	9.5191	9.54323	9.44548	9.60734	9.56191	9.60783	9.44719	9.4486	9.66156	9.52794	9.54613	9.46509	9.50947	9.52619	9.49237	9.4857	9.46679	9.47534	9.68944	9.50761	9.49891	9.55859	9.45324	9.51523	9.53025	9.59893	9.39911	9.30153	9.44136	9.50978	9.49274	9.5579	9.53682	1	1	20	2	0.0189506	0.999996	1	28	11.9583	9.52064	1	1	24
Smp_141230	7.65542	7.66162	7.55938	7.67739	7.65879	7.74406	7.51157	7.66545	7.5381	7.69045	7.55285	7.40467	7.59095	7.54706	7.53667	7.71849	7.57685	7.43945	7.64907	7.50243	7.60852	7.63904	7.65849	7.52219	7.41378	7.47519	7.59607	7.62211	7.69324	7.46013	7.73116	7.73296	7.59436	7.52966	7.45173	7.48123	1	1	20	16	0.0345868	1	1	28	11.7127	7.59706	1	1	24
Smp_141220	10.2457	10.3378	10.3519	10.319	10.4372	10.2997	10.3318	10.3473	10.4687	10.5015	10.4292	10.4671	10.6224	10.4312	10.5653	10.5171	10.4585	10.3466	10.4434	10.5291	10.4111	10.4957	10.4687	10.3986	10.4844	10.5341	10.4741	10.4506	10.4495	10.4825	10.3509	10.1801	10.3275	10.3643	10.2412	10.2248	0.000399415	0.0549851	20	12	0.0649534	0.00876134	1	25.5032	8.28612	10.4908	4.74622e-05	0.0105716	22.7516
Smp_035310	11.5961	11.5243	11.6175	11.6762	11.6435	11.324	11.6445	11.6475	11.6752	11.6449	11.6491	11.6956	11.5927	11.4885	11.5666	11.4973	11.7069	11.6131	11.6037	11.6136	11.6021	11.7395	11.6417	11.6301	11.6579	11.3993	11.6049	11.7309	11.6967	11.5434	11.531	11.5926	11.4328	11.6402	11.6576	11.574	1	1	24	10	0.0219241	1	1	27.1642	12.4945	11.6393	1	1	25.5821
Smp_035300	10.6787	10.6836	10.7003	10.665	10.8327	10.9252	10.586	10.6707	10.7269	10.6955	10.7255	10.8594	10.7396	10.7724	10.7721	10.6417	10.7762	10.8378	10.7625	10.6996	10.7642	10.6604	10.785	10.7576	10.6277	10.8887	10.8199	10.5764	10.8203	10.8186	10.5372	10.6124	10.79	10.664	10.8153	10.8138	1	1	20	12	0.0320859	1	1	20	8.35901	10.7572	1	1	20
Smp_035290	7.72694	7.89068	7.62899	7.7679	7.88117	7.92861	7.70829	7.77165	7.65845	7.72867	7.81103	7.56243	7.96721	7.80185	7.79764	7.80269	7.73559	7.81987	7.56516	7.72393	7.66807	7.70219	7.79974	7.73782	7.82391	7.94369	7.91602	7.69154	7.81344	7.47411	7.81246	7.84786	7.84097	7.80443	7.75576	7.69069	1	1	24	22	0.0452467	1	1	27.0907	7.96104	7.82083	1	1	25.5453
Smp_035280	10.0166	9.95905	10.0641	10.0031	10.1889	9.98346	9.97404	9.98635	10.0582	10.0176	10.0288	10.1904	9.97191	10.0385	10.0268	9.92219	10.0554	10.0297	10.1274	10.1109	9.94558	10.009	10.0657	9.98143	9.96599	10.0744	10.1042	9.94855	10.0524	10.0766	10.0099	9.87825	10.1266	9.97088	10.1004	10.0927	1	1	20	14	0.0140129	1	1	20	13.7682	10.0429	1	1	20
Smp_035270	11.2313	11.3592	11.1167	11.4019	11.578	11.5239	11.3538	11.3272	11.4927	11.4641	11.4046	11.6983	11.5946	11.6133	11.4699	11.3659	11.6478	11.8626	11.5461	11.571	11.6027	11.592	11.52	11.5601	11.6151	11.8513	11.3898	11.4016	11.4541	11.5085	11.1321	11.1798	11.5422	11.5038	11.3498	11.3159	0.00699136	0.238701	20	12	0.0965236	0.158991	1	24.4444	8.78556	11.5974	0.0086724	0.328463	22.2222
Smp_035260	9.92652	10.0162	9.97348	9.8028	9.96844	10.0652	9.71822	9.85218	9.88776	9.94169	9.74338	9.67822	9.97905	9.98445	9.89431	9.97805	9.8321	9.78108	9.89926	9.95184	9.69185	9.94043	9.76878	9.78278	9.8783	10.0429	9.91336	9.83045	9.93136	9.77323	9.98794	10.4417	10.0626	9.80966	9.96305	9.9299	0.632609	1	24	22	0.0654317	0.846317	1	27.3124	8.15655	9.90852	0.869879	1	25.6562
Smp_035250	7.4523	7.3603	7.36747	7.21846	7.20131	7.44582	7.33996	7.25074	7.50461	7.24728	7.24707	7.25102	7.48625	7.32229	7.39366	7.4284	7.32859	7.29004	7.21893	7.25821	7.35758	7.30852	7.3563	7.42302	7.32846	7.4429	7.31442	7.313	7.35924	7.21737	7.40524	7.35273	7.3336	7.27913	7.35728	7.35237	1	1	0	NA	0	1	1	20	8.09034	7.37495	1	1	20
Smp_035220	8.04185	7.95372	8.02511	7.9743	7.90648	7.98941	7.95876	7.90291	8.02732	8.01972	7.99512	7.94005	8.1523	8.18527	8.04078	8.06786	8.01101	8.00755	7.96861	8.11856	7.93239	8.03204	7.99467	7.79549	7.94571	8.00373	7.97727	7.92344	8.00055	7.93736	8.1258	8.01668	7.87109	7.9567	8.08649	8.00264	0.42342	1	20	8	0.0236148	0.999805	1	20	7.99771	8.07746	0.787232	1	20
Smp_035210	10.343	10.2905	10.2041	10.0426	9.88769	10.0117	10.0335	10.0593	10.0789	10.1417	10.0226	9.95293	10.1326	9.97892	10.1925	10.2735	10.1028	10.1041	10.0809	10.129	10.1323	9.93908	10.0134	10.1275	10.148	9.84322	10.1908	10.0696	10.2026	10.1698	10.4124	10.6789	10.2053	9.91627	10.2683	10.2036	1	1	24	22	0.0566158	0.991959	1	28	8.12046	10.1309	0.999968	1	26
Smp_035200	13.9569	13.8794	13.9678	13.9034	14.1161	13.7843	13.9242	13.8548	13.7618	13.7651	13.8139	13.9067	13.6077	13.724	13.763	13.752	13.7294	13.5202	13.8657	13.9124	13.6837	13.8134	13.702	13.6102	13.8037	13.8495	13.728	13.6506	13.898	13.6995	13.9093	13.7866	13.8999	13.7949	13.978	13.866	0.00102062	0.0844949	24	0	0.097304	0.0373626	1	24.9315	19.9999	13.8666	0.000426116	0.0397511	24.4658
Smp_035190	10.4903	10.6031	10.7262	10.5708	10.1013	10.4194	10.529	10.6332	10.6715	10.5916	10.652	10.377	10.4976	10.5266	10.6728	10.3833	10.5984	10.9677	10.3533	10.6702	10.6822	10.2875	10.6808	10.8006	10.535	10.0446	10.5657	10.6659	10.3883	10.7306	10.5006	10.482	10.4645	10.6537	10.5905	10.6835	1	1	20	8	0.0493125	1	1	20	8.11468	10.6078	1	1	20
Smp_035180	8.18432	8.1525	7.97511	8.08478	8.02398	8.13563	8.13308	8.08616	8.02732	8.00322	8.21397	7.94753	8.20369	8.10512	7.97276	8.02258	8.25675	8.03984	8.20826	8.06036	8.17307	8.03809	8.09537	7.99539	8.00442	7.90765	8.24965	7.99396	8.10167	7.98313	7.97793	8.30339	8.07715	7.99723	8.04453	8.05763	1	1	20	10	0.0221131	1	1	21.5965	9.67685	8.10315	1	1	20.7983
Smp_035150	9.2926	9.40797	9.46565	9.40289	9.55189	9.48679	9.36851	9.15476	9.48818	9.30478	9.28545	9.2777	9.24996	9.3649	9.34253	9.37994	9.31031	9.45241	9.36842	9.32479	9.4316	9.40503	9.38441	9.25425	9.30984	9.36608	9.40698	9.05729	9.35817	9.44955	9.39516	9.41264	9.62668	9.42012	9.48394	9.57072	0.0633254	0.707777	24	22	0.0563522	0.831002	1	27.1642	11.2103	9.36262	0.207578	1	25.5821
Smp_333650	8.1736	8.1525	8.12939	8.20685	8.06027	8.21769	8.1144	8.15004	8.36553	8.11847	8.32567	8.05343	8.03487	8.11105	8.15397	8.08977	8.11281	8.31794	8.04841	8.13262	8.32941	7.94993	8.25546	8.26545	8.19481	8.06036	8.0137	8.20269	8.07566	8.17303	8.19846	8.32786	8.25902	8.14489	8.26297	8.31346	0.765296	1	20	2	0.0197285	1	1	20	11.8408	8.16371	0.970007	1	20
Smp_343410	7.98535	8.16747	8.00042	8.13881	8.0091	8.20177	8.12689	8.18878	8.1494	8.04131	8.06144	8.0054	8.18683	8.06882	8.03478	7.94434	8.1185	8.14839	8.042	8.24525	8.17307	8.11922	7.99467	8.0467	8.04782	7.99537	7.91602	8.13957	7.95709	7.91364	7.96335	7.97714	8.05897	8.01299	8.05871	7.99698	0.160745	1	24	6	0.0448255	0.804774	1	27.6902	11.2766	8.10726	0.393929	1	25.8451
Smp_035110	9.49598	9.47456	9.57156	9.37278	9.55835	9.61797	9.46779	9.48414	9.43607	9.37513	9.519	9.35194	9.52597	9.53286	9.67032	9.5216	9.4205	9.52929	9.4877	9.44003	9.4967	9.45764	9.48468	9.51873	9.52384	9.55436	9.48081	9.3527	9.539	9.59673	9.53485	9.49315	9.58399	9.43003	9.59551	9.51376	1	1	24	22	0.0280449	1	1	28	8.23727	9.53403	1	1	26
Smp_141170	7.03372	7.22469	7.11591	7.31021	7.28784	7.28491	7.13656	7.3192	7.25332	7.17898	7.12265	7.23065	7.15491	7.23459	7.1152	7.41627	7.16575	7.07065	7.29374	7.25821	7.13075	7.29257	7.16182	7.28511	7.16565	7.10793	7.08489	7.40561	7.16381	7.1945	7.27099	7.28833	7.24957	7.35714	7.26416	7.32553	1	1	24	0	0.0343933	1	1	28	11.9522	7.23705	1	1	26
Smp_035090	10.6901	10.6389	10.7207	10.6038	10.265	10.5636	10.6518	10.6665	10.7102	10.5694	10.7755	10.5289	10.3963	10.4826	10.6648	10.473	10.6232	10.7256	10.5253	10.4958	10.7004	10.4746	10.6907	10.9232	10.5187	10.0728	10.648	10.6429	10.4989	10.7297	10.4598	10.3983	10.5325	10.5858	10.6812	10.7044	1	1	24	0	0.0212192	1	1	24.8696	11.8378	10.6354	1	1	24.4348
Smp_035080	9.768	9.6677	9.71823	9.78676	9.87576	9.8103	9.64342	9.61439	9.70832	9.96314	9.69742	9.74818	9.95174	9.66711	9.61714	9.7458	9.76675	9.72061	9.81314	9.68268	9.6898	9.84246	9.74284	9.73682	9.70094	9.81392	9.70363	9.86786	9.61062	9.66388	9.78821	9.70987	9.73287	9.8357	9.64213	9.68394	1	1	20	16	0.0201503	1	1	28	11.2187	9.75213	1	1	24
Smp_141160	9.20191	9.09407	9.05183	9.17408	9.31205	9.09944	9.20329	9.06745	9.25662	9.26036	9.10598	9.1074	9.26195	9.12022	9.00609	9.25374	9.18566	9.06585	9.23048	9.07612	9.14405	9.19029	9.18766	8.95527	9.14911	9.23146	9.18804	9.13549	9.26916	9.06146	9.11196	9.13284	9.18911	9.15473	9.09929	9.0793	1	1	24	12	0.00852961	1	1	28	3.50112	9.16321	1	1	26
Smp_141150	10.695	10.8002	10.8317	10.7816	10.4475	10.8408	10.7959	10.9031	10.7847	10.7537	10.8387	10.7402	10.6678	10.7692	10.8837	10.6213	10.8535	10.837	10.591	10.7047	10.7794	10.5714	10.8584	10.9473	10.667	10.4333	10.7901	10.9102	10.612	10.9474	10.6767	10.5657	10.6201	10.7263	10.7576	10.8091	1	1	24	6	0.043549	0.999999	1	25.5683	4.7844	10.7918	1	1	24.7842
Smp_035040	8.07193	8.00137	8.03723	8.11514	8.14906	8.12993	8.05629	8.00524	7.85587	7.96938	7.99512	7.99835	7.94597	8.0439	7.99178	8.14264	8.0721	7.88168	8.06742	8.11146	8.04469	8.19456	8.00869	7.93332	8.04173	8.0445	8.02083	7.98713	7.89594	7.91364	8.1132	8.07932	8.17465	7.87919	7.95503	8.07882	1	1	20	16	0.0313243	1	1	28	11.7659	8.06044	1	1	24
Smp_035030	11.9952	11.9754	12.048	11.9747	11.7757	11.7084	11.9497	11.89	11.8823	11.8817	11.9376	11.8445	11.5326	11.6576	11.826	11.6504	11.7771	11.7912	11.8047	11.9169	11.8692	11.7495	11.9671	11.9037	11.8905	11.4244	11.7432	11.8254	11.8375	11.8315	11.9353	12.0509	11.8215	11.9763	12.0748	12.0465	0.0133777	0.327613	20	2	0.0766729	0.526757	1	24.9938	12.2446	11.8693	0.0419649	0.852496	22.4969
Smp_035020	9.91956	10.0042	9.90457	10.0758	10.0925	10.1019	10.0532	10.0849	10.139	10.0951	10.0133	10.1554	10.1592	10.0372	10.0642	9.99905	10.1138	10.2718	10.0598	10.0069	10.0155	10.0732	10.0574	10.143	10.0549	10.2688	10.0105	10.0642	9.97983	10.0938	10.033	9.91194	10.069	10.0695	10.0801	10.1508	1	1	20	6	0.0286616	0.999999	1	20	7.07437	10.1093	1	1	20
Smp_035010	9.65642	9.81407	9.77708	9.73083	10.0249	10.1303	9.89018	9.73183	9.68879	9.749	9.79516	9.84779	9.80503	9.89919	9.90538	9.7502	9.87451	9.94116	9.76309	9.75301	9.81136	9.74648	9.80597	9.77552	9.74743	10.1711	9.77238	9.77569	9.73125	9.59471	9.70215	9.67602	9.94623	9.7024	9.85093	9.88607	1	1	24	6	0.0337724	1	1	28	7.93969	9.86261	1	1	26
Smp_035000	8.59998	8.52188	8.48507	8.55882	8.77924	8.88734	8.53783	8.50045	8.70568	8.65977	8.74581	8.73534	8.76747	8.7261	8.70216	8.59545	8.70053	8.84617	8.67671	8.6814	8.63619	8.59778	8.73362	8.71517	8.69324	8.9286	8.74284	8.64601	8.71605	8.64442	8.62819	8.57179	8.67351	8.69662	8.63801	8.66554	0.919602	1	20	10	0.0217063	0.999987	1	25.1192	8.15227	8.72323	0.996677	1	22.5596
Smp_141140	10.4176	10.5558	10.6173	10.5275	10.6042	10.5427	10.516	10.4501	10.5269	10.4335	10.5735	10.6421	10.4278	10.4272	10.6808	10.5179	10.5256	10.5472	10.5119	10.4415	10.4992	10.4455	10.4487	10.5196	10.4928	10.4573	10.5133	10.4618	10.502	10.6666	10.4725	10.615	10.5734	10.5923	10.7115	10.6857	0.0439282	0.600802	20	2	0.0287651	0.913028	1	25.7658	7.36803e-05	10.5422	0.169102	1	22.8829
Smp_034980	11.1583	11.3395	11.6943	11.2046	11.3616	11.4065	11.2112	11.3181	11.4675	11.1959	11.5315	11.6038	11.0615	11.1047	11.5833	11.0901	11.3011	11.7834	11.0797	11.1951	11.3468	11.1828	11.365	11.4543	11.1499	11.1419	11.396	11.2824	11.3559	11.6035	11.1609	11.4248	11.358	11.2867	11.5401	11.6948	1	1	24	0	0.06366	1	1	20	2.65074	11.376	1	1	22
Smp_141120	10.1995	10.2826	10.5687	10.1587	9.72225	9.921	10.2231	10.2433	10.3991	10.1706	10.3999	10.0078	10.1877	9.95237	10.0983	10.0939	10.2669	10.4167	10.1438	10.1185	10.1707	10.1417	10.1281	10.3449	10.1959	9.74929	10.1359	10.2636	10.0108	10.1412	10.1325	10.2097	9.83608	10.3669	10.0859	10.2797	1	1	20	2	0.03932	1	1	20.5755	4.40871	10.2099	1	1	20.2878
Smp_246000	9.06109	9.11255	8.91909	9.13057	8.56604	8.91728	9.14789	9.08328	9.07687	9.06186	9.02239	8.62669	9.02781	9.10726	8.83609	8.97732	9.05874	8.83656	9.00717	9.00345	9.00929	8.87098	9.02377	9.14371	9.1245	8.5635	9.03668	9.2981	8.77887	8.96505	8.93945	8.80147	8.75667	9.10233	8.91152	8.77993	1	1	24	10	0.0498219	1	1	27.4623	11.887	9.00982	1	1	25.7311
Smp_034940	11.3436	11.4264	11.5398	11.3956	11.2532	11.5253	11.4591	11.5165	11.426	11.3538	11.414	11.4	11.3545	11.4144	11.3962	11.2915	11.4336	11.3579	11.3806	11.3885	11.4069	11.2806	11.403	11.4374	11.4165	11.3267	11.49	11.4369	11.3689	11.436	11.3652	11.3213	11.3766	11.4632	11.3754	11.4409	1	1	20	0	0.0248876	1	1	20	16.0605	11.403	1	1	20
Smp_141080	10.5665	10.5186	10.5058	10.5418	10.6236	10.6132	10.538	10.5822	10.4814	10.4933	10.5212	10.6073	10.6151	10.6142	10.4658	10.4544	10.6061	10.3982	10.5955	10.4854	10.5724	10.5817	10.5926	10.5909	10.503	10.6127	10.5697	10.5357	10.6348	10.4716	10.3691	10.4126	10.447	10.4166	10.6306	10.5257	1	1	24	12	0.0213352	1	1	20	12.9981	10.5716	1	1	22
Smp_034920	8.95536	8.82114	8.69888	8.76753	8.5931	8.49671	8.6336	8.74399	8.72096	8.97483	8.62117	8.58965	8.58048	8.48401	8.40719	8.57082	8.5311	8.4784	8.67671	8.59566	8.7891	8.63044	8.61338	8.59337	8.4363	8.27359	8.43435	8.46073	8.42714	8.4518	8.64831	8.71317	8.64085	8.63496	8.66735	8.79709	0.0482011	0.62715	24	2	0.123257	0.275706	1	25.1824	11.8199	8.65083	0.0707097	1	24.5912
Smp_141070	8.16277	8.1219	7.98784	7.98795	7.89812	8.01528	7.85038	8.07412	8.10741	7.91023	8.01771	7.93251	7.88695	7.97877	7.90658	7.98122	7.99834	8.03347	7.88929	7.99868	8.04469	8.00126	8.04961	8.0749	8.05989	7.80072	8.03494	7.98713	8.00761	8.08915	7.99941	8.34229	8.12988	8.05135	8.11355	8.03051	0.136773	1	24	22	0.0382998	0.867576	1	27.3871	19.9999	8.10474	0.371585	1	25.6936
Smp_034870	11.8389	11.8397	11.7955	11.8125	11.5645	11.5221	11.8058	11.7621	11.8108	11.8832	11.8294	11.7327	11.8169	11.7233	11.8577	11.8163	11.7933	11.8439	11.8401	11.9685	11.8395	11.8938	11.865	11.8545	11.8877	11.5635	11.7713	11.8406	11.7525	11.9273	11.8148	11.8097	11.6857	11.8578	11.8265	11.7176	0.0899635	0.832451	24	12	0.0277158	0.924039	1	24.9938	11.9011	11.877	0.289903	1	24.4969
Smp_034860	7.57675	7.54247	7.76819	7.4566	7.69132	7.73547	7.58303	7.59634	7.7252	7.44261	7.73367	7.48824	7.27858	7.43819	7.69969	7.4403	7.53415	7.70009	7.38865	7.33939	7.64479	7.39537	7.62705	7.58512	7.40041	7.27064	7.45666	7.56839	7.43502	7.69785	7.5513	7.58932	7.64423	7.5433	7.53388	7.64984	0.126	0.971751	24	2	0.0766188	0.81703	1	24.5644	7.36803e-05	7.63216	0.336999	1	24.2822
Smp_034850	8.83104	8.86894	8.65758	8.72208	8.9416	9.00874	8.64556	8.7842	8.76081	8.73224	8.68088	8.72038	8.73936	8.89585	8.71221	8.9565	8.66916	8.73631	8.78303	8.64152	8.736	8.61603	8.72248	8.67862	8.65099	9.01281	8.81295	8.7057	8.74229	8.71297	8.92668	9.02403	8.76336	8.65733	8.75533	8.88755	0.394934	1	24	0	0.0339863	0.988515	1	25.8323	7.80033	8.7852	0.757602	1	24.9161
Smp_034840	13.6058	13.671	13.6172	13.546	13.7674	13.7552	13.5736	13.6193	13.5707	13.6012	13.579	13.6719	13.7461	13.7031	13.6746	13.6775	13.6639	13.6746	13.6396	13.6941	13.5965	13.6437	13.59	13.5758	13.6515	13.8361	13.6813	13.5302	13.7346	13.6027	13.6702	13.8122	13.7343	13.5408	13.6568	13.6269	1	1	24	20	0.0211283	1	1	28	8.09982	13.6901	1	1	26
Smp_141040	9.83179	9.84671	9.90595	9.87277	9.77102	9.921	9.9829	9.93364	9.98456	10.021	9.88311	9.84289	9.97477	10.057	9.97397	9.85997	10.0337	9.96241	9.87215	9.96369	9.90752	9.85401	9.95613	10.0384	9.9456	9.83352	9.99101	10.0041	9.90491	9.94261	9.86607	9.78158	9.80097	9.91453	9.89819	9.95434	0.0182495	0.392468	20	10	0.0285197	0.292031	1	25.1824	7.79059	9.9771	0.0332262	0.743616	22.5912
Smp_343400	7.96578	7.89718	7.9622	7.86535	7.76256	7.83332	7.77332	7.94514	8.01802	7.77235	7.81103	7.82013	7.8075	7.93754	7.94683	7.96296	7.83177	7.69085	7.9189	7.83446	7.83396	7.83825	7.72737	7.90898	7.91149	7.75845	7.85057	7.9161	8.02851	8.06193	8.01347	7.87067	7.80186	7.98122	7.93929	7.80239	1	1	20	18	0.0322612	1	1	23.8617	7.23418	7.86347	1	1	21.9309
Smp_020450	10.5116	10.4483	10.4912	10.5455	10.5199	10.5093	10.5656	10.4343	10.4898	10.5167	10.4613	10.4319	10.4069	10.4181	10.532	10.5179	10.4887	10.4248	10.5576	10.4439	10.4403	10.5398	10.4263	10.4321	10.5095	10.446	10.4644	10.4598	10.5416	10.4727	10.5108	10.4307	10.5055	10.526	10.4989	10.4847	0.485557	1	20	0	0.0139582	0.999989	1	24.4444	19.9999	10.4927	0.836348	1	22.2222
Smp_133280	11.1347	11.1863	11.2061	11.1149	11.3938	11.2166	11.2655	11.2669	11.2003	11.2122	11.2693	11.2751	11.2918	11.2419	11.1923	11.1999	11.2985	11.1247	11.2868	11.2726	11.1945	11.2598	11.205	11.1006	11.2646	11.3349	11.2329	11.2111	11.2449	11.1622	11.1609	11.0756	11.1146	11.1939	11.2068	11.103	0.255711	1	24	10	0.0322722	0.994453	1	28	4.55342	11.2385	0.602487	1	26
Smp_133270	11.3931	11.293	11.3342	11.3008	11.1429	11.2068	11.3282	11.4069	11.3097	11.3112	11.3563	11.2381	11.2227	11.2476	11.2579	11.2675	11.2405	11.1197	11.378	11.3033	11.2754	11.3166	11.2981	11.2946	11.3438	11.0809	11.3099	11.3671	11.3091	11.2577	11.2709	11.2636	11.2239	11.302	11.3546	11.1942	1	1	20	0	0.0246351	1	1	20	12.7453	11.3133	1	1	20
Smp_133260	7.37278	7.39878	7.24102	7.25731	7.47105	7.28491	7.33996	7.25074	7.35	7.37251	7.34452	7.47505	7.48625	7.4113	7.39366	7.46344	7.34375	7.33921	7.43076	7.25821	7.35758	7.30852	7.47285	7.48151	7.38673	7.64245	7.34923	7.22079	7.3752	7.38507	7.35867	7.72414	7.47089	7.35714	7.5076	7.41435	1	1	20	10	0.0274275	0.999965	1	28	8.36804	7.40693	1	1	24
Smp_133250	9.18301	9.27848	9.2346	9.13835	8.96845	8.89338	9.13163	9.18669	9.27666	9.24654	9.36451	9.15137	9.20589	9.24808	9.26378	9.18705	9.16653	9.11873	9.08223	9.21925	9.3476	9.01926	9.15859	9.42835	9.17806	8.90571	9.15524	9.32111	9.19506	9.30985	9.27214	9.35549	9.06277	9.26217	9.26382	9.18273	1	1	20	8	0.0244609	1	1	28	11.63	9.20968	1	1	24
Smp_020400	9.39196	9.26421	9.15113	9.4156	9.22173	9.15499	9.35472	9.21075	9.15531	9.27209	9.1959	9.12681	9.10245	9.08095	9.00609	9.25584	9.05874	8.97079	9.2663	9.23361	9.10692	9.24501	9.04139	9.02005	9.26807	9.18551	9.16626	9.21678	9.21332	8.99377	9.28691	9.13029	9.14748	9.30882	9.16584	9.02322	0.219783	1	20	0	0.0715699	0.84568	1	25.5032	17.6839	9.18112	0.498628	1	22.7516
Smp_333760	9.29698	9.31449	9.09743	9.37278	9.08599	9.27104	9.22126	9.22498	9.13705	9.34779	9.12977	9.28261	9.41959	9.1979	9.17782	9.35484	9.33392	9.22822	9.19368	9.14197	9.19789	9.35444	9.22123	9.36136	9.27697	9.19792	9.15247	9.32111	9.14148	9.14852	9.28201	9.18532	9.11729	9.33287	9.11697	9.19538	1	1	20	10	0.0331019	1	1	23.038	8.21528	9.28566	1	1	21.519
Smp_020370	13.0846	13.096	13.0918	13.1331	13.1572	13.1294	13.1565	13.1226	13.1244	13.1735	13.1368	13.2075	13.2118	13.1474	13.1787	13.12	13.1354	13.0931	13.1536	13.1771	13.0948	13.2029	13.1849	13.2105	13.1705	13.1832	13.1185	13.1937	13.1661	13.2018	13.1066	13.0128	13.1349	13.1014	13.1901	13.1144	0.0482011	0.62715	24	12	0.0274158	0.61862	1	25.3097	13.9266	13.1743	0.134558	1	24.6549
Smp_020340	9.08689	8.94402	8.80906	8.91343	8.81339	8.81891	8.87031	8.82637	8.9645	8.9577	8.91595	8.78276	8.85153	8.82352	8.9295	8.96695	8.84365	8.86517	8.92148	8.91569	8.8817	9.04545	8.8468	8.80402	8.91505	8.77628	8.87943	8.93212	8.76437	8.95534	8.94895	8.98188	8.82204	8.88035	8.95856	8.83624	1	1	20	8	0.00675282	1	1	28	11.8556	8.90261	1	1	24
Smp_133210	7.09312	7.10386	7.0623	7.10139	7.0576	7.21134	7.30569	7.0368	6.99782	6.89256	7.22498	7.0479	6.96208	7.03832	6.99574	7.08162	7.03375	7.03883	7.04077	6.91671	6.97796	6.76838	7.04701	6.9124	7.11899	6.76838	7.14258	6.90529	7.18763	6.91088	7.04815	7.14905	7.03615	7.02475	7.08932	6.94555	0.0662772	0.732622	24	2	0.0498518	0.634447	1	23.5807	7.36803e-05	7.10551	0.1753	1	23.7903
Smp_020300	10.2556	10.2416	10.2719	10.1223	9.34506	9.83164	10.0206	10.225	10.2018	10.0972	10.2278	9.61614	9.8803	9.9692	10.1316	9.98178	10.1733	10.2011	9.88577	10.2716	10.2094	9.79829	10.1609	10.218	10.0498	9.20408	10.1999	10.1835	9.86508	10.1177	10.0725	10.2456	9.98744	10.1125	10.1133	10.1004	1	1	20	2	0.0313371	1	1	20	11.3409	10.0953	1	1	20
Smp_210400	9.566	9.44257	9.53955	9.54044	9.77286	9.65965	9.46992	9.55451	9.70103	9.69995	9.68176	9.82975	9.72549	9.6962	9.73562	9.67655	9.7273	9.81428	9.69055	9.66817	9.7222	9.83082	9.6583	9.61787	9.60826	9.77996	9.65647	9.6304	9.69705	9.76966	9.60848	9.62009	9.61613	9.57956	9.62811	9.60846	0.00444048	0.187967	20	10	0.0423642	0.273347	1	24.9938	8.39198	9.73024	0.00936319	0.343501	22.4969
Smp_310240	8.86779	8.68842	8.72568	8.70054	8.60642	8.88734	8.80904	8.75754	8.75097	8.70555	8.83738	8.55146	8.85153	8.86803	8.86601	8.86411	8.75446	8.71881	8.88745	8.64152	8.89283	8.7564	8.80902	8.65366	8.82776	8.58352	8.82368	8.76964	8.86935	8.65268	8.84386	8.90545	8.91425	8.90614	8.80086	8.8662	1	1	24	18	0.0266053	1	1	28	8.27677	8.82114	1	1	26
Smp_310250	8.51098	8.49984	8.5555	8.39374	8.79072	8.61489	8.54646	8.48375	8.55329	8.42397	8.46775	8.61855	8.53107	8.67987	8.54462	8.52371	8.5429	8.52051	8.47204	8.47286	8.49767	8.5022	8.48468	8.44824	8.49873	8.66515	8.5897	8.42459	8.66185	8.60226	8.59113	8.61058	8.69834	8.60757	8.57717	8.58414	0.148339	1	0	NA	0	0.981645	1	26.8005	7.56266	8.55806	0.426187	1	26.8005
Smp_020270	9.04273	9.05633	9.12699	8.99082	8.32987	8.82846	8.85695	9.02703	9.12597	8.92021	9.11197	8.67441	8.96966	8.87737	8.84213	8.77972	8.93856	8.99663	8.80326	8.98636	8.99571	8.70348	8.95084	9.12631	8.88263	8.40174	8.95881	8.9801	8.84561	8.89888	9.06945	9.09929	8.93193	8.95625	8.91152	8.84448	1	1	24	0	0.0496861	1	1	20	11.5058	8.92981	1	1	22
Smp_246020	10.0475	9.9098	9.85093	9.96948	10.1444	10.1266	10.0782	10.0913	9.97257	10.0469	10.1094	10.1102	10.1301	10.1434	10.0179	10.0824	10.1403	10.0641	10.011	10.0519	10.0204	10.0633	10.049	9.86018	9.86096	10.1742	10.167	9.94419	9.91741	9.94419	9.92137	9.77202	9.90378	9.88282	9.9196	9.83558	0.00245572	0.132793	24	8	0.0866767	0.0633614	1	27.5378	7.0576	10.0997	0.00151992	0.0910214	25.7689
Smp_347480	8.78679	8.7291	8.93889	8.84739	8.71617	8.78984	8.81946	8.65953	8.81835	8.80911	8.76544	8.88263	8.80176	8.8364	8.87485	8.77671	8.70397	8.83012	9.01003	8.90109	8.76487	8.78523	8.80202	8.96848	8.88859	8.60809	8.83078	8.77999	8.74969	8.98744	8.90728	8.76823	8.83787	8.85023	8.77069	8.89547	1	1	24	18	0.0264895	1	1	23.7485	12.0341	8.87196	1	1	23.8743
Smp_246030	10.7582	10.6625	10.1282	11.0069	10.5468	10.5472	11.0716	10.8297	10.4343	10.7455	10.5158	10.3349	11.1711	10.8068	9.94211	11.0134	10.6104	9.73391	10.9353	10.4784	10.4209	11.0735	10.5907	10.313	10.8844	10.8349	10.5341	11.0569	10.6282	10.1964	10.7853	10.2306	10.2655	10.8233	10.1345	9.6751	1	1	24	12	0.0729727	1	1	28	14.4392	10.6698	1	1	26
Smp_246040	11.6128	11.5999	11.6911	11.7231	11.832	12.0025	11.9032	11.9346	11.7096	11.7226	11.8919	11.9118	11.8755	12.0437	11.7006	11.7154	11.8367	11.5581	11.7367	11.6008	11.6624	11.7643	11.8626	11.6889	11.6886	11.7927	11.8418	11.7986	11.7034	11.7681	11.6242	11.4511	11.6599	11.7543	11.7806	11.6552	0.632609	1	24	8	0.0457908	0.976997	1	28	4.58579	11.8285	0.91545	1	26
Smp_133170	8.89172	9.02485	8.7157	8.96749	8.95173	9.02248	8.9446	9.0859	8.85987	9.10663	8.96024	9.15945	9.12643	9.15334	8.68864	9.01047	9.04826	8.97369	9.16858	8.75343	9.03934	9.05578	8.88351	8.96848	8.96642	9.23746	9.02757	9.13286	9.03334	9.00007	8.88758	8.76486	9.00867	8.96325	8.79339	8.74491	0.237165	1	20	12	0.030734	0.999796	1	27.4623	5.32059	9.01169	0.578376	1	23.7311
Smp_333770	11.0992	11.0829	11.0054	11.2088	11.1666	10.876	11.0873	11.108	10.9706	11.1909	10.9936	11.0493	11.1311	11.0011	10.9408	11.0555	11.0239	10.8132	11.1657	11.1765	11.0241	11.4012	10.9515	11.0414	11.0929	11.0703	10.9443	11.0489	10.9721	10.9867	11.1254	10.9988	11.0028	11.0678	10.982	10.9881	1	1	20	16	0.0211325	1	1	20	12.146	11.1269	1	1	20
Smp_020220	10.1753	10.0422	10.1364	10.1869	10.5221	10.3972	10.2169	10.2659	10.1743	10.2413	10.1954	10.4168	10.3168	10.3863	10.2302	10.249	10.3236	10.2785	10.2501	10.2121	10.3198	10.3199	10.2862	10.218	10.1959	10.6471	10.2822	10.2566	10.4334	10.2483	10.2901	10.1632	10.3581	10.166	10.2542	10.2127	0.765296	1	24	12	0.038681	1	1	23.7485	8.12843	10.2975	0.970007	1	23.8743
Smp_020200	10.0009	10.0492	10.1246	9.94087	9.88769	9.90098	10.0405	10.0567	10.169	9.88411	10.1705	10.1827	9.98614	9.97337	10.1257	9.82987	10.1052	10.133	9.94764	10.0972	10.1158	10.0928	9.99166	10.1147	10.0098	9.84322	10.0675	10.0855	10.0108	10.0637	9.78138	9.95892	9.94762	9.98421	10.0446	10.1123	0.765296	1	24	10	0.047274	0.999762	1	26.0338	11.9021	10.06	0.969958	1	25.0169
Smp_133150	9.64629	9.58589	9.64182	9.59703	9.72797	9.6109	9.58014	9.67859	9.65395	9.73516	9.78239	9.62573	9.71178	9.70968	9.64896	9.54386	9.70146	9.74872	9.66434	9.60424	9.63549	9.60785	9.6302	9.7609	9.60127	9.64636	9.55707	9.60464	9.69523	9.59875	9.54908	9.42502	9.52682	9.51148	9.55578	9.71734	0.00625152	0.224073	24	8	0.0466441	0.180711	1	27.6138	6.24399	9.68034	0.00879576	0.33113	25.8069
Smp_101840	6.76838	6.76838	6.76838	6.76838	6.76838	6.76838	7.20793	6.76838	6.76838	6.76838	6.76838	6.76838	6.90539	6.76838	6.76838	6.76838	6.76838	6.76838	6.76838	6.76838	6.76838	6.76838	6.76838	6.9124	6.76838	6.76838	6.76838	6.76838	6.76838	6.76838	6.76838	7.66914	6.76838	6.76838	6.76838	6.76838	1	1	0	NA	0	1	1	20	4.44435	6.81991	1	1	20
Smp_178710	9.20425	9.20129	9.32379	9.09365	9.03328	9.13254	9.16395	9.27819	9.12226	9.33112	9.4084	9.25786	9.38076	9.24103	9.30903	9.10286	9.39835	9.48249	9.22076	9.45469	9.38897	9.15014	9.34075	9.33161	9.29021	8.89798	9.29943	9.45162	9.09135	9.4518	9.31839	9.16308	9.10194	9.27052	9.18267	9.24886	0.106655	0.904587	24	12	0.0695272	0.922736	1	24.208	9.70428	9.32485	0.326595	1	24.104
Smp_340320	8.04794	7.91003	8.00042	8.04714	7.53924	7.87851	8.12689	8.09807	8.10741	7.9751	8.09652	8.06011	8.02831	8.09916	8.02875	8.23645	8.02972	8.14264	7.92616	8.20027	8.0294	7.83825	8.12687	8.06792	8.16264	7.67901	8.06938	8.10351	7.86382	8.19149	8.03421	7.9704	7.90027	7.99723	7.93929	7.9263	0.174041	1	24	10	0.0689	0.893843	1	23.252	6.78305	8.09797	0.445024	1	23.626
Smp_133120	12.4158	12.2743	12.3143	12.453	12.1823	11.8899	12.4251	12.341	12.2081	12.4143	12.2415	12.2353	12.2937	12.0974	12.1303	12.2393	12.2439	12.089	12.4854	12.2352	12.2537	12.482	12.3204	12.1856	12.4065	11.9774	12.1325	12.3099	12.2661	12.0979	12.4256	12.2692	12.0322	12.4711	12.179	12.1361	1	1	20	2	0.0498154	1	1	28	12.0786	12.3271	1	1	24
Smp_133110	10.1764	10.1621	10.3067	10.1223	10.414	10.2215	10.1242	10.1482	10.1864	10.1386	10.2398	10.4576	10.1441	10.1799	10.2691	10.1817	10.2112	10.3899	10.2512	10.1587	10.2499	10.2002	10.1917	10.1652	10.2231	10.3083	10.2025	10.029	10.2623	10.2546	10.1861	10.1955	10.2985	10.2343	10.1828	10.328	1	1	24	22	0.0194538	1	1	24.0336	7.53289	10.2297	1	1	24.0168
Smp_020130	7.75225	7.77998	7.98149	7.91043	7.75275	7.81775	7.66871	7.84349	7.775	7.7361	7.79232	7.90176	7.84809	7.79368	7.81294	7.77301	7.81645	7.77056	7.8351	7.81537	7.83396	7.8308	7.84213	7.76714	7.83154	7.75845	7.95475	7.80675	7.927	7.73772	7.91053	8.0102	7.87109	7.72278	7.73614	7.96814	1	1	24	18	0.0259207	0.999065	1	26.5166	19.9999	7.86907	1	1	25.2583
Smp_020120	9.29916	9.00511	8.97216	9.28056	9.23812	8.92907	8.9664	8.87644	8.98528	9.3588	8.74976	8.97225	9.12907	8.70141	8.7677	9.13763	9.06396	9.19189	9.35745	8.8826	9.13793	9.28465	8.83661	9.11459	8.96922	9.06837	8.94915	9.30273	9.0422	8.93898	9.28691	9.08352	9.21537	9.39503	8.84483	9.09974	1	1	20	16	0.0710546	0.999999	1	25.3097	12.3928	9.1034	1	1	22.6549
Smp_133090	7.58704	7.54247	7.6751	7.66777	7.53924	7.73547	7.71789	7.79625	7.69915	7.90411	7.64847	7.58553	7.73842	7.84159	7.58837	7.68566	7.75238	7.52574	7.4952	7.39309	7.76529	7.62003	7.62705	7.82297	7.55564	7.50597	7.62983	7.7815	7.52773	7.61167	7.66202	7.54598	7.6147	7.60791	7.57156	7.58881	0.237165	1	24	6	0.053566	0.875476	1	21.9277	4.9323	7.71563	0.534028	1	22.9639
Smp_133080	7.03372	7.07907	7.03136	7.07249	6.97306	7.03616	6.96556	7.09689	7.04923	7.11886	6.97326	7.01054	7.10337	7.07008	7.08959	6.94946	7.09317	7.21574	7.07281	7.09948	7.06451	6.9546	7.00978	7.12043	7.0649	6.98343	6.9688	7.10312	7.011	7.11673	7.16342	7.19367	7.03615	6.9778	7.05555	7.1434	1	1	20	10	0.0234381	1	1	28	8.1962	7.08712	1	1	24
Smp_342760	7.76052	7.67842	7.71871	7.74176	7.69132	7.57348	7.68874	7.56467	7.61554	7.63372	7.63716	7.66123	7.79916	7.68915	7.6367	7.71849	7.80869	7.66247	7.59773	7.60893	7.60852	7.76083	7.79974	7.85834	7.52288	7.69084	7.59607	7.64258	7.63128	7.55243	7.76824	8.05472	7.57345	7.76457	7.63035	7.72958	1	1	20	10	0.0428505	1	1	20	9.37152	7.72517	1	1	20
Smp_347760	7.97887	7.91003	7.96867	7.91774	7.81006	7.88583	7.90612	7.93127	7.85587	7.95783	7.82935	7.74904	7.76497	7.78544	7.90658	7.75007	7.90475	7.72721	7.90421	7.80567	7.86185	7.84564	7.89052	7.90898	7.89036	7.69084	8.26105	7.85521	7.9116	7.82996	7.88697	7.87816	7.96952	7.84258	8.00078	7.80935	0.368073	1	20	0	0.0345431	0.995244	1	20	17.4457	7.90635	0.734199	1	20
Smp_020090	9.22516	9.26421	9.22105	9.25945	9.16277	9.53254	9.34311	9.31622	9.67148	9.42996	9.39877	9.3308	9.2973	9.26441	9.44797	9.41582	9.50757	9.63091	9.36842	9.2018	9.36067	9.22248	9.49097	9.45838	9.3055	9.201	9.40698	9.52829	9.26667	9.36841	9.20878	9.17301	9.26869	9.26775	9.33789	9.31766	0.0399966	0.572999	20	10	0.0350098	0.683794	1	24.5043	6.54899	9.43344	0.125782	1	22.2521
Smp_020080	9.5606	9.52966	9.64182	9.53079	9.74309	9.46136	9.50143	9.6752	9.38803	9.55579	9.54966	9.71274	9.31119	9.4585	9.50975	9.64534	9.35922	9.43815	9.52917	9.49304	9.57007	9.55007	9.50761	9.50555	9.5658	9.62393	9.42525	9.56126	9.57328	9.58861	9.61813	9.813	9.73449	9.44231	9.53656	9.52039	0.160745	1	24	22	0.0424237	0.836381	1	23.0911	19.9999	9.60855	0.404221	1	23.5456
Smp_020070	11.7633	11.8704	11.8269	11.6515	11.4079	11.6924	11.6596	11.727	11.7149	11.6445	11.5502	11.3537	11.6367	11.764	11.759	11.7326	11.5316	11.5507	11.751	11.8249	11.6859	11.561	11.6393	11.7218	11.8902	11.3578	11.7929	11.7014	11.653	11.8111	11.7312	12.1305	11.7515	11.6017	11.7885	11.8328	0.318943	1	24	20	0.0582989	0.992379	1	28	20	11.8015	0.680625	1	26
Smp_020060	10.6812	10.6242	10.6675	10.6933	10.6012	10.5939	10.7417	10.6512	10.6467	10.6806	10.7663	10.6375	10.6305	10.6387	10.6121	10.5424	10.63	10.5528	10.7263	10.603	10.6357	10.6325	10.7155	10.5536	10.6752	10.6003	10.624	10.7133	10.7292	10.7132	10.6444	10.6814	10.5599	10.6834	10.7657	10.6951	0.976222	1	24	22	0.0200836	0.999943	1	20	17.9804	10.6759	0.999714	1	22
Smp_020050	11.1276	11.0682	11.0734	11.1237	11.1947	11.1354	11.1326	11.1246	11.066	11.156	11.0623	10.9701	11.1859	11.1203	11.0583	11.0706	11.1273	11.0295	11.1845	11.1199	11.0072	11.1794	11.0355	10.9273	11.1657	11.178	11.0617	11.1518	11.0584	11.052	11.1314	11.0315	11.1225	11.1434	11.0619	10.9852	1	1	20	18	0.0139141	1	1	28	7.66234	11.0989	1	1	24
Smp_020040	11.469	11.4068	11.3718	11.4509	11.4941	11.4	11.4052	11.3692	11.3878	11.4063	11.404	11.4596	11.3798	11.3863	11.3977	11.3541	11.3785	11.315	11.4517	11.4088	11.3481	11.4118	11.3981	11.3219	11.3698	11.4684	11.3454	11.335	11.4387	11.3004	11.4642	11.4172	11.4308	11.4418	11.4512	11.4285	0.0363825	0.549852	24	22	0.0221356	0.379611	1	25.1824	12.238	11.3902	0.0729547	1	24.5912
Smp_133050	9.83772	9.86938	10.0278	9.85291	9.76548	9.88214	9.85357	9.83863	9.86194	9.81884	9.84333	9.81481	9.92241	9.85756	9.90124	9.86402	9.88885	9.8528	9.78753	9.83484	9.86479	9.86404	9.82091	9.81319	9.89826	9.73475	9.77415	9.91474	9.775	9.74259	9.74847	9.8161	9.86148	9.79835	9.89984	9.91627	1	1	20	4	0.0257723	0.999861	1	24.8696	7.89292	9.8812	1	1	22.4348
Smp_019990	9.2412	9.28656	9.11721	9.34864	9.61516	9.41723	9.23142	9.21313	9.40624	9.45232	9.02877	9.42897	9.47993	9.37134	9.31538	9.45441	9.24147	9.32726	9.3987	9.40521	9.36327	9.51933	9.06165	9.19735	9.312	9.84708	9.40007	9.2652	9.36977	9.19002	9.27955	9.36411	9.29124	9.15775	9.26906	9.18485	1	1	24	12	0.0457105	1	1	20	8.19113	9.36533	1	1	22
Smp_019980	10.9665	11.0277	11.0041	11.0178	11.1001	11.071	11.032	11.0556	10.9874	10.9796	11.0563	11.0009	11.0401	11.0325	11.0122	10.9799	10.9735	11.0088	11.0614	11.0133	10.9868	11.0168	11.0355	11.0044	11.0142	11.0637	11.0787	11.0536	11.0216	10.9722	11.0119	10.9709	10.9672	10.9313	11.0582	11.0724	1	1	20	18	0.011119	1	1	20	15.2313	11.0287	1	1	20
Smp_309860	9.28159	9.23939	9.11721	9.33976	9.42779	9.27557	9.28111	9.29173	9.18757	9.25445	9.06019	9.40676	9.18583	9.24338	9.21013	9.23259	9.19512	9.19189	9.2757	9.22788	9.19495	9.31044	9.17452	9.09083	9.312	9.45324	9.25392	9.25326	9.18716	9.11725	9.35847	9.14299	9.30901	9.11796	9.34533	9.20166	1	1	20	0	0.0394373	1	1	20	18.5082	9.25179	1	1	20
Smp_019880	10.2166	10.334	10.2119	10.3732	10.6042	10.5554	10.387	10.3899	10.3645	10.4712	10.2892	10.6016	10.5977	10.4913	10.3827	10.5264	10.4316	10.3293	10.4168	10.3366	10.3737	10.546	10.4402	10.4252	10.4281	10.8136	10.3762	10.4114	10.4644	10.3945	10.2877	10.2649	10.4518	10.314	10.2619	10.2117	0.136773	1	20	12	0.029023	0.996527	1	26.4465	8.04667	10.4599	0.407928	1	23.2232
Smp_019890	9.84803	9.74353	9.71823	9.95238	9.5562	9.78551	9.89645	9.86411	9.84446	9.78301	9.82746	9.69831	9.67514	9.79744	9.66869	9.88546	9.78068	9.74544	9.84295	9.74909	9.8738	9.74958	9.94711	9.84987	9.72678	9.5919	9.73662	9.85705	9.70251	9.70753	9.8789	9.71821	9.70335	10.004	9.90976	9.83426	1	1	20	8	0.041638	1	1	20	11.8467	9.83576	1	1	20
Smp_019900	10.1134	10.041	10.1187	10.0706	9.71651	9.86453	10.0462	9.97129	10.0258	10.0413	9.92675	9.59872	10.0142	10.0726	9.95547	10.0306	9.95569	9.8903	9.98462	10.0003	9.96085	9.87541	9.9902	9.95289	10.0254	9.80402	9.92765	10.0535	9.99317	10.0225	10.1913	10.1363	9.86592	10.0522	10.0446	9.97836	0.519357	1	20	2	0.0145375	1	1	28	8.28841	9.98693	0.859621	1	24
Smp_133020	9.91117	9.89299	9.90318	9.90871	9.81279	9.92241	9.89018	9.8219	9.87706	9.90028	9.79878	9.8014	9.84474	9.87555	9.94613	9.88279	9.87739	9.78747	9.92878	9.87673	9.81511	9.81465	9.81429	9.81142	9.78016	9.84901	9.93396	9.78714	9.94668	9.90417	9.96259	9.977	9.93784	9.80213	9.86968	9.90377	0.453603	1	20	2	0.00564776	0.995942	1	26.3768	7.87825	9.86905	0.810732	1	23.1884
Smp_019920	8.87081	8.8154	8.82755	8.81472	8.92796	8.98927	8.87694	8.87644	8.7851	8.86849	8.74185	8.93777	8.99906	8.96146	8.81164	8.99273	8.87105	9.0023	8.8428	8.81376	8.90385	9.0113	8.89008	8.77763	8.85549	9.11187	8.90643	8.87914	9.00638	8.86796	8.90402	8.76823	8.94649	8.79576	8.87333	8.81681	1	1	24	12	0.040074	0.999999	1	22.0242	8.11703	8.93989	1	1	23.0121
Smp_133030	7.59719	7.66162	7.85948	7.59688	7.81006	7.65386	7.69857	7.59634	7.8221	7.87291	7.72349	7.886	7.83207	7.67982	7.89277	7.55864	7.67402	7.9111	7.64907	7.63331	7.72348	7.64837	7.65849	7.84962	7.56623	7.77984	7.69326	7.76425	7.91933	7.73772	7.63046	7.58932	7.84097	7.77471	7.64158	7.78831	1	1	20	6	0.035494	1	1	20	5.59151	7.76975	1	1	20
Smp_311150	7.65542	7.57171	7.39493	7.67739	7.49915	7.70916	7.86665	7.67484	7.52156	6.98333	7.94833	7.40467	7.43396	7.66083	7.36626	7.70224	7.71846	7.30695	7.47019	7.25821	7.23538	6.9001	7.55998	7.43816	7.60713	7.14017	7.61874	7.70098	7.63128	7.015	7.527	7.58932	7.54091	7.51574	7.80296	7.57043	0.485557	1	20	4	0.1077	0.942409	1	20	2.51736	7.59484	0.815328	1	20
Smp_311940	9.16144	9.13529	9.02318	9.16143	9.1011	9.00874	8.99087	9.04064	9.15168	9.32552	8.93658	9.05033	9.28327	9.02948	9.19407	9.07916	9.08716	9.10046	9.12741	9.15111	9.16224	9.20188	9.09569	9.07273	9.01046	9.08191	8.97158	9.02923	9.01543	9.08523	9.13134	8.99325	9.01418	9.04122	8.97821	9.04922	0.27548	1	24	8	0.0416086	0.938494	1	25.4384	10.6505	9.14266	0.608263	1	24.7192
Smp_246230	11.1665	11.2624	11.119	11.153	11.0136	10.8563	11.0214	11.0588	11.0482	10.8894	11.1356	11.0867	10.9159	10.8192	10.9447	10.8149	10.9749	10.8225	10.9911	11.0811	11.0015	11.0238	11.0135	11.1575	11.0861	10.9135	11.0955	11.1418	11.1988	11.0693	10.9777	11.1041	10.8831	11.1507	11.2454	11.1712	0.00395327	0.175274	20	0	0.0742197	0.221042	1	20	17.3954	11.1002	0.00702793	0.285854	20
Smp_200380	9.52959	9.36298	9.34261	9.57467	9.50135	9.23423	9.60155	9.37028	9.48533	9.50912	9.4084	9.55116	9.34305	9.31223	9.34253	9.45441	9.38201	9.28668	9.4957	9.42024	9.41171	9.5696	9.38892	9.30119	9.48248	9.37694	9.36023	9.4925	9.45265	9.35159	9.51219	9.39805	9.32	9.51844	9.36983	9.3367	1	1	20	2	0.0399363	1	1	20	13.4754	9.43664	1	1	20
Smp_019950	9.58563	9.72165	9.47887	9.67605	9.65379	9.88214	9.69855	9.56927	9.60261	9.72399	9.519	9.76211	9.83373	9.72966	9.66379	9.67037	9.83061	9.90208	9.87215	9.76278	9.68158	9.60613	9.6822	9.70659	9.74269	10.0972	9.74924	9.67877	9.70794	9.57635	9.76935	9.86334	9.7231	9.61022	9.6481	9.67066	1	1	20	12	0.0562791	0.9999	1	26.0338	8.34976	9.77325	1	1	23.0169
Smp_342750	9.4654	9.58751	9.60799	9.47136	9.33751	9.57864	9.77053	9.69545	9.65143	9.47264	10.0592	9.5791	9.49007	9.64971	9.70256	9.96555	10.0478	9.90062	9.42412	9.54408	9.67745	9.49908	9.83732	9.79896	9.69277	9.2788	10.1236	9.63586	9.56128	9.69816	9.54503	9.74456	9.58579	9.94725	9.72905	9.65874	0.718774	1	20	10	0.0636869	0.999993	1	20	7.46577	9.79516	0.956117	1	20
Smp_172790	9.97025	9.91493	9.76183	9.89981	9.78933	9.90098	10.0019	9.8935	9.86194	9.83058	9.78788	9.71454	9.92093	9.86358	9.72938	9.80052	9.83358	9.86491	9.88577	9.74909	9.85025	9.78173	9.86318	9.77734	9.88403	9.87381	9.84464	9.78224	9.80568	9.76966	9.77452	9.71322	9.705	9.88815	9.87644	9.79274	1	1	24	6	0.0258573	0.999963	1	28	7.36803e-05	9.8723	1	1	26
Smp_172780	9.94855	10.0054	9.87659	10.0453	9.42069	9.79331	10.0657	9.97679	9.9925	10.058	10.0303	9.64282	9.96761	9.84391	9.85486	9.90787	10.0064	10.0719	9.96055	9.93644	9.99916	9.78928	10.0363	10.0171	10.0203	9.46851	9.97276	10.0166	9.94057	10.0299	9.93678	9.85583	9.73449	10.0202	9.88986	9.86299	1	1	24	10	0.0355954	1	1	24.6856	11.5191	9.95744	1	1	24.3428
Smp_346160	8.24148	8.33716	8.26404	8.30162	8.61082	8.37939	8.30407	8.25729	8.26638	8.3173	8.32567	8.36028	8.23666	8.17974	8.22159	8.47854	8.22122	8.28299	8.26194	8.21331	8.17977	8.49421	8.44323	8.16163	8.36587	8.56854	8.21473	8.25708	8.3322	8.18537	8.31508	8.28343	8.30868	8.33417	8.23944	8.38717	0.555081	1	24	0	0.0322868	1	1	20	17.6455	8.31652	0.881824	1	22
Smp_328240	6.99825	7.14853	6.99621	7.00411	6.97306	7.0961	6.76838	7.00092	7.09251	6.98333	6.91331	6.76838	6.90539	6.76838	7.03082	7.0243	6.99828	6.90375	7.00436	7.06465	7.09932	6.9001	7.04701	7.05607	6.95611	7.03164	6.9688	7.00534	6.96656	7.015	7.01076	7.03794	6.95785	6.91653	7.01718	7.01878	1	1	20	16	0.044832	0.96445	1	20	12.6618	7.03063	0.99936	1	20
Smp_094880	11.3836	11.572	11.3188	11.5209	11.2961	11.464	11.4932	11.3525	11.6078	11.4404	11.4706	11.524	11.5455	11.5062	11.5922	11.4434	11.5167	11.8056	11.7092	11.6332	11.6086	11.4315	11.5761	11.5407	11.6772	11.6319	11.5996	11.4064	11.5644	11.5516	11.3903	11.324	11.5326	11.5796	11.5125	11.4613	0.00871612	0.266468	24	14	0.0775992	0.205038	1	24.6856	12.5533	11.5833	0.0130946	0.41952	24.3428
Smp_094870	8.66539	8.60286	8.67495	8.66007	8.77538	8.83794	8.84683	8.65953	8.78991	8.75262	8.68504	8.85584	8.73581	8.85231	8.84213	8.77671	8.76759	8.75014	8.66929	8.82159	8.80895	8.61965	8.78082	8.75456	8.76064	8.78476	8.69647	8.71297	8.71225	8.84694	8.71059	8.53984	8.61858	8.66617	8.63801	8.67496	0.0272278	0.46909	24	10	0.0531672	0.273653	1	26.5166	7.37987	8.7883	0.0439563	0.87306	25.2583
Smp_174170	7.96578	8.03567	8.04324	8.06613	7.88117	8.00243	8.01564	7.952	8.06369	8.04131	7.99512	7.81155	7.97419	7.92339	7.92018	8.08977	8.17915	8.00097	7.94051	7.90709	7.94923	7.7362	8.05627	8.08183	7.98524	7.92584	8.11576	7.90124	8.08874	8.08241	8.02043	8.22663	8.05897	7.90574	8.05165	8.1149	1	1	24	22	0.0299304	1	1	28	7.49303	8.01566	1	1	26
Smp_345800	7.16569	7.25822	7.39493	7.35818	7.20131	7.28491	7.3231	7.28615	7.09251	7.11886	7.34452	7.27054	7.49869	7.42489	7.24006	7.3377	7.22674	7.19508	7.38865	7.33939	7.30016	7.4468	7.37218	7.22214	7.34361	7.24749	7.36584	7.48572	7.42061	7.40084	7.50183	7.28833	7.34888	7.375	7.28419	7.32553	0.0692291	0.732622	24	16	0.0575077	0.58241	1	26.0338	16.2305	7.36908	0.169783	1	25.0169
Smp_168370	10.2301	10.2436	10.203	10.1966	9.91623	10.0498	10.1879	10.1385	10.1603	10.0972	10.2062	9.96047	10.062	10.2037	10.0038	10.0661	10.0592	10.0457	10.0152	10.1733	10.0743	10.0167	10.0864	10.1803	10.0738	9.94929	10.1522	10.1686	10.1743	10.207	10.2721	10.2917	10.0458	10.166	10.2216	10.1253	0.126	0.971751	24	22	0.0463333	0.976356	1	24.9938	19.9999	10.1862	0.3808	1	24.4969
Smp_085150	11.0119	11.0733	10.9434	11.1338	10.995	11.2137	11.2444	11.0466	10.9475	10.8968	11.1932	10.9281	11.1254	11.1704	10.986	11.1262	10.9615	10.8194	11.0388	11.075	10.923	11.0143	11.0397	10.8645	11.2165	10.9776	11.1031	11.1392	11.0109	11.0219	11.1107	11.0328	10.8766	11.1367	10.7264	10.9061	1	1	20	18	0.0340532	1	1	28	7.09571e-05	11.0606	1	1	24
Smp_196950	11.4761	11.5168	11.4404	11.5941	11.3427	11.5202	11.6124	11.6732	11.663	11.594	11.6028	11.406	11.3266	11.4769	11.167	11.3446	11.4895	11.0977	11.3019	11.4618	11.6128	11.4732	11.6024	11.7503	11.4121	11.1543	11.4361	11.7392	11.4483	11.4759	11.415	11.1135	11.3165	11.6859	11.5343	11.3289	1	1	20	0	0.0576641	1	1	28	12.6992	11.539	1	1	24
Smp_140950	10.1	10.0803	10.0592	10.0967	10.164	10.3403	10.14	10.1866	10.162	10.0301	10.089	10.1088	10.1579	10.0791	10.0971	10.0437	10.1234	10.0745	10.1197	9.96031	10.0428	10.124	10.0601	10.0459	10.1265	10.2384	10.1522	10.1012	10.1106	10.0447	10.1258	10.0873	10.2041	10.1049	10.061	10.1069	1	1	20	0	0.0281676	0.997903	1	20	7.36803e-05	10.1397	0.999998	1	20
Smp_140940	9.57138	9.61951	9.67811	9.47541	9.31974	9.45543	9.53426	9.65981	9.72038	9.62071	9.73961	9.58107	9.63751	9.67744	9.70891	9.51815	9.8321	9.88436	9.46954	9.75105	9.70609	9.45189	9.82749	9.88056	9.54041	9.22239	9.70363	9.6139	9.60673	9.85628	9.62963	9.78317	9.64754	9.59498	9.6678	9.64822	0.342766	1	20	10	0.070148	0.998876	1	20	8.63294	9.71123	0.709355	1	20
Smp_328360	7.24523	7.33311	7.27573	7.5066	7.49915	7.4197	7.18553	7.3652	7.41265	7.32053	7.36201	7.34174	7.44744	7.53579	7.4691	7.46344	7.50032	7.35465	7.31077	7.40994	7.18644	7.42163	7.30568	7.37519	7.40041	7.45925	7.25735	7.40561	7.32588	7.40084	7.48888	7.33734	7.51836	7.33869	7.40637	7.29726	1	1	20	12	0.028681	1	1	20	8.01078	7.46179	1	1	20
Smp_034700	9.73019	9.63054	9.59596	9.66201	9.85335	9.63723	9.63401	9.64426	9.664	9.59787	9.63368	9.7673	9.69271	9.5156	9.50975	9.60693	9.67678	9.56525	9.69228	9.61294	9.59222	9.71031	9.54433	9.48104	9.67128	9.79404	9.63716	9.6539	9.73125	9.57635	9.63154	9.60754	9.64062	9.62101	9.63413	9.54009	0.976222	1	20	18	0.0332126	0.999845	1	20	15.8857	9.65174	0.999711	1	20
Smp_140920	8.08372	8.11672	8.18317	8.16197	8.06027	7.9561	8.1144	8.12148	8.1576	8.21332	7.95628	8.05343	7.9531	8.08107	8.1857	8.14264	7.93242	8.20965	8.1972	8.11146	8.25085	8.11922	8.16946	8.16801	8.01074	8.0445	7.97727	8.13365	8.09522	8.25087	8.27207	8.18341	8.31353	8.29879	8.18459	8.21635	0.765296	1	24	20	0.010108	0.982977	1	28	12.0086	8.16937	0.966411	1	26
Smp_034680	7.37278	7.4465	7.57994	7.43007	7.58938	7.58401	7.66871	7.59634	7.3925	7.24728	7.42709	7.48824	7.37685	7.32229	7.35205	7.36511	7.53415	7.55962	7.50736	7.32027	7.47271	7.33902	7.37218	7.49535	7.42687	7.10793	7.33211	7.3764	7.46287	7.41621	7.4622	7.27087	7.36376	7.31959	7.39046	7.48123	0.394934	1	24	4	0.0499844	0.854636	1	28	7.36803e-05	7.50294	0.704116	1	26
Smp_034670	10.3264	10.2517	10.3629	10.2311	10.3147	10.3571	10.2695	10.3303	10.3857	10.2374	10.3196	10.3859	10.2861	10.3685	10.41	10.3054	10.333	10.3498	10.2902	10.3104	10.3585	10.3333	10.4002	10.3762	10.2696	10.2802	10.4036	10.3316	10.1885	10.4014	10.2366	10.2961	10.2397	10.2942	10.3682	10.3611	0.814221	1	20	12	0.0131264	0.99986	1	23.252	10.626	10.3472	0.981539	1	21.626
Smp_034660	9.69952	9.83862	9.97611	9.70883	9.64977	9.78551	9.66019	9.84316	9.80657	9.72679	9.92841	9.75516	9.74075	9.72801	9.95148	9.72359	9.94339	9.88139	9.83204	9.8623	9.83925	9.64674	9.86158	9.86018	9.72518	9.52066	10.0675	9.65927	9.70975	9.86799	9.66543	9.8361	9.82853	9.55499	9.91633	9.98549	1	1	20	10	0.0448361	1	1	20	9.09414	9.83015	1	1	20
Smp_140900	9.92513	9.83049	9.92109	9.90278	10.1821	9.94631	9.90891	9.9477	9.91102	9.926	9.94482	10.1967	9.84003	9.92387	9.9766	9.94531	10.063	9.91668	10.0083	10.0215	9.92148	10.0282	9.887	9.86871	9.89968	10.2745	10.0356	9.81136	10.0566	9.89603	9.97904	10.0111	9.9504	9.7793	9.90316	10.0113	1	1	24	18	0.0172563	1	1	20	15.5765	9.98019	1	1	22
Smp_322440	12.6424	12.6695	12.6341	12.5879	12.2467	12.2215	12.6471	12.7004	12.636	12.6114	12.7327	12.4365	12.4089	12.4846	12.5316	12.4342	12.6099	12.559	12.522	12.6987	12.6396	12.5007	12.6651	12.6228	12.6511	11.9826	12.4577	12.6189	12.5316	12.6115	12.5201	12.5553	12.3342	12.6748	12.5459	12.5304	1	1	24	10	0.0253016	1	1	21.7845	11.9148	12.6083	1	1	22.8923
Smp_140880	7.06493	7.05209	7.09024	6.90458	7.01896	7.06766	6.76838	7.00092	7.09251	7.14001	6.97326	7.27054	6.96208	7.14958	6.95408	7.0243	7.06497	7.07065	7.00436	6.97806	7.09932	6.99637	7.07978	7.24409	6.95611	6.98343	7.14258	7.12981	7.1111	7.11673	7.08105	7.14905	7.14652	7.13047	6.97161	7.20101	1	1	24	18	0.0329854	0.999999	1	28	20	7.11133	1	1	26
Smp_034610	7.52295	7.5812	7.68401	7.62806	7.63634	7.69114	7.41738	7.65594	7.60069	7.55403	7.53997	7.64035	7.73842	7.7075	7.58837	7.57815	7.81645	7.6815	7.45731	7.54425	7.69068	7.57029	7.66869	7.64311	7.58697	7.71399	7.72321	7.64258	7.64195	7.63412	7.48888	7.80044	7.68195	7.58274	7.63035	7.73715	1	1	20	12	0.0291781	1	1	28	8.1006	7.68524	1	1	24
Smp_140860	8.81226	8.5926	8.46475	8.47042	8.44124	8.61113	8.61341	8.47532	8.55329	8.67214	8.46775	8.4195	8.81187	8.73306	8.48993	8.86411	8.63697	8.54914	8.85892	8.46768	8.71071	8.97076	8.60521	8.64522	8.78018	8.44706	8.51907	8.68365	8.62979	8.55415	8.93945	8.73063	8.6073	8.56052	8.58604	8.61406	0.555081	1	24	14	0.0533055	0.999243	1	26.1699	10.9324	8.71491	0.881577	1	25.085
Smp_140840	11.5757	11.6093	11.3792	11.74	11.634	11.6482	11.8168	11.6973	11.6843	11.6755	11.6028	11.6812	11.8607	11.7676	11.5527	11.6703	11.7314	11.6576	11.8557	11.6472	11.6964	11.7283	11.7074	11.6122	11.7355	11.6771	11.5723	11.8274	11.7286	11.6211	11.5842	11.2947	11.6285	11.7965	11.6644	11.4617	0.255711	1	24	10	0.0447129	0.754754	1	25.6996	10.4193	11.7091	0.510495	1	24.8498
Smp_034550	9.5927	9.6368	9.66173	9.49146	9.69721	9.72645	9.62834	9.67009	9.74892	9.51728	9.77136	9.5632	9.65555	9.72966	9.69937	9.70708	9.7289	9.58011	9.48971	9.53494	9.6248	9.36266	9.65273	9.54043	9.5658	9.51088	9.69619	9.47017	9.62412	9.69816	9.69852	10.086	9.79167	9.49038	9.79311	9.7159	0.106655	0.904587	20	4	0.0615641	0.924924	1	20	6.81302	9.69127	0.327136	1	20
Smp_140830	8.88876	9.06587	9.20045	8.98792	8.97177	9.15499	8.93515	9.07539	9.04178	8.88162	9.06019	9.07345	8.96072	8.94094	9.226	9.04281	9.04034	9.20896	9.04662	8.976	9.0294	9.00596	9.16923	9.20837	8.83707	9.04781	9.14413	9.05729	9.09983	9.06744	8.95838	9.03779	9.036	8.89147	9.09632	9.13312	1	1	24	12	0.0181122	1	1	20	9.97793	9.07685	1	1	22
Smp_034530	9.00793	8.89895	8.93889	9.01089	9.22173	9.10715	8.98784	8.96828	8.91758	9.06867	9.06948	9.22244	9.14999	9.23393	9.01931	8.99528	9.12743	9.09519	9.12479	9.11414	9.17124	9.18796	9.07878	8.98482	9.07387	9.30186	9.11878	9.03489	9.06845	8.95534	8.92668	8.98758	9.06806	9.09918	8.93525	8.94199	0.0439282	0.600802	20	12	0.0471647	0.894263	1	22.1215	10.2816	9.11216	0.166442	1	21.0608
Smp_101820	11.5127	11.5396	11.701	11.5432	11.2917	11.2555	11.5631	11.5332	11.6419	11.5236	11.73	11.4229	11.3798	11.3272	11.5722	11.3108	11.5567	11.6096	11.4472	11.6094	11.5087	11.4433	11.61	11.6478	11.4754	11.0703	11.5022	11.6067	11.5649	11.5552	11.4642	11.4172	11.3149	11.6161	11.6068	11.6061	1	1	20	8	0.0182425	1	1	20.4077	12.0238	11.5444	1	1	20.2039
Smp_178700	9.78805	9.79746	9.79816	9.85137	10.0172	9.8836	9.83572	9.89059	9.81108	9.86142	9.77872	9.93773	9.897	9.79428	9.74801	9.82433	9.83655	9.80488	9.78591	9.88567	9.8263	9.82202	9.69671	9.66589	9.72678	10.0175	9.86627	9.80172	9.93597	9.71684	9.74672	9.75755	9.79011	9.72253	9.76966	9.75973	0.718774	1	24	6	0.0367215	0.999981	1	28	0.383559	9.8571	0.956115	1	26
Smp_140820	9.90131	10.0503	10.0654	9.93362	9.87062	10.2042	9.93654	10.0147	10.0082	9.98426	9.88991	9.90213	10.1095	9.97615	10.0103	9.98426	9.98928	10.027	9.82262	9.95184	10.0837	9.96056	10.0629	10.1624	9.95106	10.0124	10.1263	10.0069	10.0324	10.0752	9.85799	10.0886	10.1006	9.897	9.93585	10.0672	1	1	20	12	0.0353715	1	1	20	8.70636	10.0182	1	1	20
Smp_140810	8.80277	8.67563	8.6435	8.76753	8.90723	8.6984	8.82979	8.71994	8.58192	8.73518	8.66833	8.60625	8.80514	8.78077	8.5408	8.75849	8.75775	8.52464	8.73805	8.6188	8.72342	8.90894	8.71874	8.50651	8.70014	8.81814	8.72757	8.69473	8.75705	8.58062	8.70297	8.6883	8.77663	8.72214	8.8376	8.62713	1	1	20	18	0.0208457	1	1	24.4444	19.9999	8.72582	1	1	22.2222
Smp_034500	8.16819	8.1322	8.12939	8.13881	7.92299	8.13563	8.1144	8.07412	8.06369	8.01425	7.92406	7.94753	8.04139	7.99876	8.13775	8.21736	8.01729	8.07729	8.02251	8.21977	8.2633	7.94993	8.0825	8.00288	8.07182	8.14353	8.16018	7.99396	8.08222	8.03398	8.02734	8.2528	8.12415	7.90574	8.15288	8.04687	1	1	20	18	0.035481	1	1	20	10.703	8.09048	1	1	20
Smp_034490	10.44	10.5435	10.3719	10.517	10.8414	10.6502	10.4884	10.5732	10.4772	10.6576	10.5902	10.8089	10.6852	10.6387	10.524	10.5465	10.5766	10.6339	10.6037	10.5791	10.5369	10.728	10.5548	10.3498	10.5952	10.9361	10.5606	10.4769	10.6553	10.5145	10.5088	10.5565	10.6944	10.454	10.4957	10.5672	1	1	24	12	0.0229287	1	1	28	6.11934	10.6055	1	1	26
Smp_140800	9.01604	8.95181	8.95008	8.91036	8.66671	8.94366	8.93831	8.95967	8.91323	8.98452	8.95015	8.72788	8.87091	8.99874	8.95184	8.97215	9.03237	9.04134	8.82648	8.976	9.06225	8.6967	8.99085	9.12339	8.89155	8.76774	8.99676	8.85344	8.93488	9.02497	9.14229	9.14299	8.90532	8.89515	8.92513	8.98937	1	1	20	10	0.0318553	1	1	28	8.37543	8.97866	1	1	24
Smp_140790	9.40818	9.39127	9.32589	9.40502	9.30432	9.14506	9.38895	9.36816	9.41526	9.41427	9.22642	9.36123	9.45321	9.21724	9.25719	9.39894	9.29726	9.32504	9.42831	9.23932	9.36067	9.51567	9.30046	9.17784	9.44769	9.40638	9.19612	9.36602	9.24912	9.32965	9.4176	9.31824	9.28676	9.41763	9.09334	9.1243	1	1	24	6	0.0171313	1	1	28	13.0972	9.33767	1	1	26
Smp_034450	9.59093	9.63367	9.74642	9.58029	9.60689	9.64416	9.53426	9.63554	9.70589	9.66675	9.67584	9.79634	9.55904	9.5499	9.77852	9.59879	9.51691	9.83906	9.71629	9.65772	9.70407	9.58188	9.58988	9.82552	9.48439	9.53279	9.73299	9.63949	9.46563	9.67922	9.46999	9.60934	9.71655	9.58398	9.70449	9.83821	1	1	20	8	0.0352987	1	1	20	11.6586	9.68029	1	1	20
Smp_340690	7.16569	7.16897	7.09024	7.15263	7.15051	7.16933	7.24952	7.19189	7.27928	7.11886	7.20173	7.01054	7.13008	7.17256	7.18249	7.08162	7.18709	7.25437	7.12832	7.09948	7.18644	7.24136	7.24951	7.14849	7.16565	7.10793	7.33211	7.1779	7.011	7.17029	7.11076	7.17199	7.14652	7.31959	7.14781	7.12206	1	1	24	10	0.0140816	1	1	20	11.7418	7.17571	1	1	22
Smp_034430	9.43016	9.41716	9.29399	9.39221	9.5562	9.57864	9.53426	9.46844	9.41825	9.52216	9.36203	9.47873	9.65376	9.4903	9.40913	9.40647	9.44033	9.35801	9.63221	9.49067	9.4092	9.52116	9.3639	9.33411	9.37535	9.76981	9.60766	9.4925	9.44829	9.4061	9.43748	9.31824	9.55846	9.39756	9.49063	9.34235	1	1	20	14	0.0128188	1	1	20.3662	15.4884	9.49103	1	1	20.1831
Smp_343390	6.76838	6.94799	7.03136	6.76838	6.91317	7.00036	6.96556	7.00092	7.13058	6.98333	7.0192	6.96618	6.90539	6.9594	7.1152	6.99009	6.95616	6.95976	7.04077	6.76838	6.97796	6.9001	6.76838	6.9124	6.99823	6.92051	6.76838	6.76838	6.90857	7.0865	6.96636	6.95912	7.00036	6.91653	6.97161	7.01878	0.174041	1	20	6	0.0563116	0.893019	1	20	5.1198	7.00622	0.444757	1	20
Smp_175590	8.79321	8.79217	8.5402	8.73272	8.48592	8.3656	8.71877	8.67401	8.69022	8.72931	8.70154	8.52532	8.7605	8.49669	8.52537	8.71494	8.67268	8.63499	8.69506	8.65495	8.6762	8.48618	8.57618	8.63673	8.73745	8.41894	8.70822	8.79026	8.60105	8.52251	8.70679	8.82746	8.52527	8.70518	8.64225	8.40294	1	1	20	0	0.0182592	1	1	20	4.41468	8.65834	1	1	20
Smp_328650	8.67947	8.78039	8.60029	8.84093	9.01095	8.8994	8.67691	8.73374	8.86892	8.72636	8.75763	8.91535	8.91814	8.99591	8.75486	8.80061	8.66916	8.72233	8.78642	8.74516	8.87049	8.79155	8.73732	8.4874	8.87964	9.07516	8.80213	8.5953	8.88936	8.71297	8.72193	8.70964	8.71578	8.85023	8.65486	8.76254	1	1	20	18	0.0285101	1	1	28	7.33859	8.81186	1	1	24
Smp_102820	9.50728	9.43716	9.46754	9.46528	9.72987	9.75549	9.46566	9.53772	9.41226	9.60094	9.58599	9.73411	9.66805	9.66364	9.59494	9.61341	9.62952	9.59482	9.54464	9.50948	9.62908	9.68944	9.57618	9.40954	9.59249	9.85669	9.54049	9.50852	9.66013	9.44052	9.42868	9.53929	9.68667	9.37976	9.49507	9.46816	0.42342	1	24	10	0.0348237	1	1	26.2385	8.01883	9.6274	0.787303	1	25.1193
Smp_097280	9.19485	9.20344	9.14393	9.21866	9.11009	9.20357	9.16129	9.1745	9.21562	9.21849	9.22916	9.20956	9.21333	9.20033	9.18249	9.24743	9.3038	9.3317	9.05768	9.27304	9.17721	9.21793	9.09569	9.16372	9.22035	9.24345	9.09294	9.31425	9.08851	9.12299	9.34915	9.21201	9.12743	9.29254	9.12573	9.17637	1	1	20	6	0.0310143	0.999998	1	20	7.53416	9.24756	1	1	20
Smp_175580	9.5588	9.51267	9.4901	9.53272	9.24083	9.48096	9.61118	9.48804	9.40322	9.39662	9.42983	9.28751	9.28562	9.38201	9.23722	9.40271	9.45988	9.26592	9.38796	9.63658	9.26926	9.5411	9.48257	9.54687	9.30767	9.17299	9.36734	9.65211	9.42631	9.32226	9.39516	9.55434	9.43538	9.57956	9.4884	9.32911	1	1	24	0	0.0500783	1	1	26.1017	12.1997	9.47783	1	1	25.0508
Smp_175570	10.3998	10.4404	10.4247	10.3068	10.6575	10.6124	10.4603	10.5358	10.4912	10.5655	10.4534	10.6365	10.7471	10.6595	10.6288	10.5128	10.6207	10.6677	10.5632	10.5143	10.6082	10.6082	10.6136	10.4378	10.5476	10.781	10.5976	10.5433	10.586	10.5208	10.4179	10.5193	10.5435	10.4811	10.4413	10.456	0.00971662	0.284059	20	10	0.04824	0.30696	1	24.9938	8.13514	10.6397	0.0203264	0.554383	22.4969
Smp_097240	10.6364	10.5704	10.4976	10.6942	10.7012	10.593	10.6618	10.6358	10.5868	10.72	10.5662	10.5469	10.8433	10.5181	10.5196	10.6923	10.717	10.7395	10.7609	10.4993	10.622	10.7565	10.5821	10.5142	10.784	10.782	10.53	10.7352	10.6891	10.5995	10.6974	10.5847	10.621	10.7085	10.3906	10.4466	1	1	24	12	0.0372588	1	1	25.3097	8.01861	10.6716	1	1	24.6549
Smp_055260	10.4008	10.4055	10.3397	10.4995	10.594	10.6713	10.6881	10.6495	10.3872	10.472	10.5321	10.4341	10.6014	10.7779	10.3639	10.5524	10.4499	10.2398	10.5148	10.5302	10.5187	10.699	10.6145	10.5207	10.5012	10.5518	10.5717	10.6491	10.5655	10.4552	10.4223	10.1313	10.4183	10.5248	10.4559	10.3747	0.368073	1	20	12	0.0280418	0.99958	1	26.729	13.2397	10.5706	0.735798	1	23.3645
Smp_200450	7.6171	7.76513	7.71871	7.71478	7.82836	7.5628	7.64816	7.82802	7.68581	7.76522	7.71319	7.61889	7.66318	7.57984	7.68219	7.73443	7.75238	7.55962	7.61868	7.67989	7.63289	7.57029	7.52398	7.68657	7.4885	7.61709	7.57268	7.74665	7.71288	7.63412	7.7499	7.78406	7.67269	7.67879	7.64158	7.87613	0.0979977	0.870626	20	4	0.0473727	0.621271	1	20	1.77379	7.70669	0.231283	1	20
Smp_342460	7.09312	7.02222	7.11591	6.96093	7.0916	7.00036	6.90786	7.06838	6.99782	7.07209	7.0192	7.01054	7.1782	7.14958	6.95408	7.0243	7.03375	7.09938	7.07281	7.13092	7.09932	7.06251	7.00978	6.9124	7.14306	7.10793	7.19235	7.10312	7.08136	7.05303	7.01076	7.25277	7.00036	7.09907	7.08932	6.9853	0.342766	1	24	16	0.0239751	0.998799	1	24.5644	8.29036	7.07384	0.709327	1	24.2822
Smp_333980	7.09312	6.98828	7.03136	7.10139	6.97306	7.03616	7.00978	6.90273	6.76838	6.76838	6.76838	7.0479	7.0743	7.03832	6.95408	7.0243	6.9012	6.76838	7.07281	7.02507	7.06451	7.14005	7.00978	6.9124	6.95611	6.98343	7.01374	6.90529	6.90857	6.91088	7.01076	6.9033	6.95785	7.02475	6.76838	6.9853	0.839925	1	20	14	0.0104381	0.999818	1	20	11.9157	7.03751	0.986417	1	20
Smp_129920	8.14078	7.67006	7.59995	8.13294	7.88117	7.76932	7.92146	7.63658	7.60069	7.78643	7.69219	7.72079	7.79074	7.98548	7.72526	7.86606	7.88345	7.85898	7.94051	8.15336	7.60852	7.88875	7.77331	7.8139	7.93896	8.15078	7.99928	7.61167	7.80477	7.75697	7.71199	7.68789	7.90027	7.81412	7.69546	7.79538	0.453603	1	20	14	0.0408663	0.999989	1	20	14.3518	7.87049	0.812187	1	20
Smp_129900	11.2179	11.4641	11.02	11.4438	11.392	11.6567	11.5543	11.2949	11.561	11.5804	11.3981	11.5827	11.658	11.7403	11.6388	11.5783	11.6697	11.9486	11.4642	11.6394	11.7183	11.5848	11.8024	11.6721	11.7071	11.6988	11.5395	11.666	11.553	11.7283	11.1803	11.1265	11.474	11.6537	11.3912	11.4168	0.000196523	0.0437732	20	12	0.131545	0.0161469	1	24.6248	8.57459	11.7108	4.33488e-05	0.0103982	22.3124
Smp_014290	9.65979	9.79885	9.68623	9.81865	9.96683	9.94631	9.69855	9.72856	9.80431	9.55738	9.76023	9.67084	9.93128	9.85151	9.61714	9.88546	9.54457	9.69021	9.89178	9.7233	9.7401	9.92685	9.79088	9.56602	9.77862	9.9439	9.89082	9.72722	9.73125	9.63662	9.93831	9.89885	9.80252	9.90404	9.5494	9.62695	1	1	20	16	0.0418535	1	1	20	18.9603	9.78704	1	1	20
Smp_014280	9.13212	8.87719	8.72899	9.05016	8.81339	8.85046	8.99994	8.88866	8.72096	8.96751	8.63853	8.71661	9.12379	8.70497	8.64365	8.93268	8.88305	8.6574	8.90612	8.69009	8.773	9.03764	8.741	8.78901	8.96922	9.03043	8.87259	8.92293	8.75705	8.58498	8.96463	8.70611	8.73298	8.92066	8.62093	8.74195	1	1	20	18	0.0466126	1	1	28	15.2277	8.84011	1	1	24
Smp_014260	8.07785	7.90363	8.1884	7.98115	8.06027	8.03425	8.02937	8.03083	8.12441	8.1135	8.00271	8.27081	8.0217	8.08713	8.02875	8.11124	7.9725	8.29309	7.89678	8.13262	7.97397	8.12478	8.05627	8.21781	7.98524	8.03648	8.06938	8.11567	8.04898	8.22158	8.05453	8.10335	8.1126	8.01299	8.13339	8.17882	1	1	24	18	0.0143966	1	1	20	5.44358	8.09231	1	1	22
Smp_129870	9.04008	9.07061	9.03367	9.14351	9.03959	9.13756	9.25649	9.20836	9.15168	9.05043	9.11495	9.02084	9.33854	9.2363	9.02456	9.23472	9.12991	9.01638	9.12741	9.04687	9.19789	9.12595	9.20326	9.13214	9.07645	9.04435	9.0184	9.31195	9.00032	9.01879	8.92668	8.86236	9.02786	9.01125	9.16018	9.06781	0.0330636	0.523366	24	8	0.066898	0.394087	1	25.6338	8.14409	9.16345	0.0695863	1	24.8169
Smp_129840	8.74761	8.77446	8.75192	8.61048	8.64123	8.59978	8.7225	8.75416	8.82303	8.72636	8.79242	8.52972	8.72147	8.75714	8.60789	8.66982	8.83748	8.81386	8.6804	8.71581	8.72762	8.64114	8.8736	8.99774	8.73075	8.57355	8.76912	8.73808	8.71983	8.91908	8.88095	9.01571	8.71923	8.72214	8.78963	8.84722	1	1	24	18	0.035151	0.999877	1	28	12.1151	8.77277	1	1	26
Smp_129830	8.02336	7.87755	7.95568	7.75928	7.70188	7.8931	7.59428	7.72024	7.90954	7.79338	7.8822	7.65086	7.8716	7.84159	7.92018	7.85235	7.8977	8.00755	7.71575	7.76577	7.85265	7.7527	7.92902	7.79549	7.89036	7.66701	7.79823	7.83131	7.7415	7.87274	7.88697	8.2528	7.70913	7.81412	7.9233	7.86316	1	1	20	4	0.0370025	1	1	28	8.15853	7.89892	1	1	24
Smp_014170	12.1164	12.0354	12.0017	12.1092	11.5289	11.6949	12.1072	12.0302	12.0942	12.0469	12.1243	11.716	11.8842	11.9866	11.9948	11.9963	12.0828	11.9685	12.1146	12.1513	12.0065	11.9766	12.1041	12.0489	12.1314	11.4684	12.0168	12.1292	11.9482	12.0976	12.1366	12.1001	11.8034	12.23	12.1138	11.9219	1	1	24	18	0.0326131	1	1	28	11.9142	12.0671	1	1	26
Smp_098330	10.4361	10.2876	10.2547	10.4121	10.68	10.5131	10.3591	10.3409	10.2831	10.3702	10.3737	10.4776	10.4707	10.3737	10.2541	10.3309	10.3299	10.2235	10.4576	10.4025	10.3053	10.4568	10.2379	10.1555	10.4561	10.6785	10.353	10.1933	10.4203	10.2174	10.419	10.3428	10.3849	10.3349	10.3222	10.372	1	1	20	0	0.0319665	1	1	20	17.5032	10.3724	1	1	20
Smp_098320	9.22976	9.23102	9.22558	9.28752	9.20236	9.26193	9.23647	9.28046	9.28327	9.22857	9.22367	9.3213	9.37857	9.21243	9.27686	9.25584	9.21153	9.11354	9.23772	9.09843	9.20956	9.18563	9.25148	9.18064	9.24782	9.29613	9.28443	9.27468	9.13325	9.15692	9.20878	9.14804	9.19151	9.16976	9.16018	9.20999	0.394934	1	24	6	0.0319401	0.977984	1	28	4.13591	9.26015	0.753668	1	26
Smp_347350	10.1799	10.22	10.2537	10.2545	10.2374	10.2689	10.2659	10.2803	10.2975	10.2207	10.2197	10.3092	10.3066	10.2329	10.3659	10.2603	10.2658	10.3195	10.2777	10.2106	10.3876	10.2854	10.2743	10.3327	10.3324	10.3521	10.3565	10.2294	10.2709	10.3287	10.1311	10.0732	10.2317	10.1991	10.2451	10.2662	0.00498223	0.200037	20	12	0.0344349	0.250366	1	25.0563	14.3978	10.3024	0.00958824	0.346324	22.5282
Smp_210830	8.74429	8.78039	8.69888	8.69328	9.01095	9.07602	8.79854	8.80708	8.90887	8.83102	8.84106	8.97843	8.78816	8.82028	8.86601	8.80356	8.84057	8.83012	8.77279	8.84864	8.95763	8.91181	8.80202	8.54843	8.87964	9.26712	8.84487	8.75571	8.77526	8.83985	8.83011	8.81128	8.83787	8.73471	8.72404	8.8581	1	1	24	10	0.0148277	1	1	20	3.88753	8.8503	1	1	22
Smp_024490	10.2345	10.2747	10.1199	10.3355	10.2766	10.2711	10.2969	10.2239	10.411	10.2653	10.3308	10.4189	10.2884	10.3473	10.4032	10.1774	10.4652	10.6038	10.3598	10.3521	10.3712	10.2532	10.3925	10.4469	10.3654	10.3894	10.3681	10.4332	10.2733	10.3807	10.1431	9.98527	10.1807	10.3166	10.2606	10.2554	0.00395327	0.175274	20	12	0.0572209	0.148891	1	25.5032	8.4915	10.382	0.00496651	0.223609	22.7516
Smp_024500	10.507	10.5052	10.3609	10.4976	10.5971	10.4588	10.4833	10.5929	10.5119	10.5878	10.4545	10.6906	10.6809	10.5838	10.6188	10.6189	10.5201	10.6418	10.7272	10.6243	10.5603	10.683	10.5782	10.5034	10.6404	10.6405	10.473	10.6023	10.5967	10.5365	10.4882	10.6525	10.4173	10.5966	10.4946	10.405	0.022335	0.430813	20	12	0.0579741	0.177136	1	24.7466	9.93507	10.6173	0.0258446	0.635748	22.3733
Smp_208090	10.8546	10.862	11.0759	10.7647	10.6595	10.6796	10.712	10.807	11.0827	10.7359	10.9991	10.8465	10.5289	10.561	10.9254	10.5681	10.7018	11.1046	10.6546	10.8556	10.923	10.6283	10.769	11.0021	10.7283	10.3096	10.8174	10.7592	10.6571	11.0175	10.6416	10.764	10.7035	10.7488	10.8463	11.0405	1	1	20	2	0.0584013	1	1	24.6248	11.9363	10.8055	1	1	22.3124
Smp_167850	10.7277	10.5736	10.7058	10.7153	10.5878	10.6314	10.733	10.6426	10.721	10.6328	10.5556	10.4395	10.651	10.5009	10.4898	10.4904	10.6258	10.593	10.6883	10.5404	10.5301	10.5202	10.6943	10.6332	10.6218	10.3708	10.6143	10.5726	10.5285	10.477	10.6019	10.4974	10.4818	10.5339	10.5076	10.5625	0.42342	1	24	4	0.041953	0.814578	1	28	11.8251	10.6014	0.712055	1	26
Smp_200410	9.85242	9.98974	9.75876	9.96095	10.0249	10.1328	10.1414	9.9449	10.1444	9.92357	9.99294	10.3668	10.0471	10.0478	10.128	9.86672	10.1545	10.4369	10.0992	10.1245	10.2472	9.90899	10.1201	9.96087	10.3135	10.3041	10.1522	10.1436	10.1281	10.286	9.69852	9.67259	9.97793	10.085	9.77872	9.89873	0.126	0.971751	20	12	0.0837571	0.635754	1	26.2385	7.67628	10.1137	0.282324	1	23.1193
Smp_093210	8.14632	8.00717	7.96867	8.06613	7.88968	8.08319	7.98047	7.88107	7.97019	8.03057	7.94833	7.96963	8.00161	7.96522	8.10454	8.16812	8.05415	8.22043	7.98916	7.87148	8.05976	7.96949	7.99467	8.03953	7.95241	7.96122	7.96231	7.98713	7.99344	8.02687	8.11952	8.1889	8.11839	8.05885	8.03737	8.08926	1	1	20	4	0.0209813	1	1	28	8.09182	8.08582	1	1	24
Smp_093220	10.8811	10.8481	10.9816	10.7816	10.7547	10.8746	10.8813	10.8654	11.0109	10.7984	10.9484	10.7297	10.7627	10.8555	10.9724	10.7933	10.9648	10.9594	10.8377	10.9699	10.8714	10.7272	10.8899	10.888	10.8816	10.6138	10.8963	10.8758	10.8642	10.9506	10.9365	11.0275	10.8407	10.8677	10.9935	10.941	1	1	24	18	0.0113937	1	1	20	7.57214	10.8849	1	1	22
Smp_093230	10.4371	10.4369	10.456	10.4162	10.6073	10.4134	10.5109	10.5247	10.5324	10.4966	10.5385	10.6281	10.525	10.6035	10.5705	10.4791	10.5845	10.519	10.4536	10.5005	10.5062	10.6022	10.4915	10.4206	10.5681	10.527	10.436	10.5251	10.5336	10.5071	10.4168	10.3396	10.513	10.4951	10.5417	10.4441	0.255711	1	20	10	0.00707697	0.752271	1	25.1192	6.56284	10.5508	0.50945	1	22.5596
Smp_173180	10.0166	10.0233	10.0592	10.0264	10.2663	10.1019	10.0292	10.0319	10.0937	10.0701	10.1022	10.1685	10.0362	10.1421	10.0141	9.9768	10.1222	9.96522	10.0055	10.015	10.0284	10.0916	10.0781	10.0063	10.0409	10.1196	10.0789	9.96156	10.0956	9.94892	10.0557	9.9206	10.1807	10.0726	10.0975	10.1069	0.865629	1	20	4	0.014743	0.999983	1	23.038	5.98991e-05	10.0848	0.990536	1	21.519
Smp_131790	8.29101	8.34987	8.36651	8.42138	8.29597	8.37939	8.3807	8.31214	8.30279	8.24466	8.24446	8.35011	8.27393	8.19077	8.29005	8.36593	8.25175	8.26252	8.32313	8.11146	8.19961	8.34959	8.31979	8.11581	8.32429	8.28644	8.32177	8.32404	8.22868	8.17922	8.2387	8.32786	8.34219	8.46577	8.29737	8.2301	0.126	0.971751	24	0	0.0381155	0.53095	1	24.6248	7.36803e-05	8.3502	0.247835	1	24.3124
Smp_173190	9.4557	9.65696	9.66173	9.57467	9.41593	9.76821	9.64903	9.61261	9.86411	9.48602	9.96427	9.73764	9.37857	9.83627	9.78304	9.36067	9.71605	9.88733	9.4157	9.71326	9.84476	9.32105	9.8176	10.0048	9.51269	9.37152	9.71839	9.66461	9.57924	9.83597	9.40418	9.51257	9.64754	9.63385	9.7253	9.64218	1	1	24	10	0.0717429	1	1	24.0336	11.6364	9.68722	1	1	24.0168
Smp_081140	10.1683	10.0457	10.2219	10.1954	9.7069	10.0944	10.074	10.2135	10.2272	10.1979	10.0667	10.2069	10.0512	10.1059	10.2379	9.91179	10.0818	10.2071	10.0356	9.92782	10.2291	9.91588	10.0781	10.4195	10.0177	9.82962	10.167	10.1736	9.90804	10.2822	10.111	9.9406	9.88643	9.99247	10.0175	10.3007	1	1	24	6	0.0539706	1	1	25.1192	4.42654	10.1365	1	1	24.5596
Smp_165930	11.5545	11.7436	11.2033	11.9419	11.1401	11.6621	12.0279	11.6121	11.8711	11.5789	11.7337	11.2326	11.9224	11.8814	11.4533	11.8042	11.6701	11.5179	11.6478	11.7207	11.5392	11.5924	11.9861	11.6006	11.9775	11.2682	11.676	11.9034	11.7003	11.6045	11.6692	11.5519	11.5911	12.06	11.7113	10.9969	1	1	20	12	0.0409699	1	1	26.1017	8.06749	11.7082	1	1	23.0508
Smp_165940	7.76871	7.89068	7.92243	7.84982	7.88968	7.72679	7.98047	7.98561	7.97995	7.7361	7.81103	7.93251	7.8716	7.75168	7.97276	7.94434	7.93242	7.85898	7.88174	7.80567	7.87096	7.88875	7.83381	7.84082	7.93896	8.13624	7.92389	7.92344	7.87196	7.99055	8.01347	7.85553	7.80186	7.79464	7.77495	7.71424	1	1	24	12	0.0291925	1	1	27.9219	5.21119	7.90036	1	1	25.9609
Smp_081190	9.73497	9.58426	9.54135	9.71394	9.80921	9.48873	9.30049	9.59832	9.47677	9.7545	9.49218	9.46592	9.63022	9.54424	9.47076	9.734	9.47147	9.46452	9.59562	9.5756	9.51308	9.70392	9.58207	9.55754	9.47483	9.68802	9.40698	9.69974	9.5267	9.44955	9.6967	9.73474	9.69836	9.3007	9.55578	9.58814	1	1	24	22	0.039302	1	1	27.4623	11.8537	9.58808	1	1	25.7311
Smp_081200	7.99178	7.97784	8.01284	8.01469	8.0884	8.07117	8.15143	8.0117	7.9896	7.96938	8.0325	8.01936	8.18115	8.09316	8.23662	8.13747	8.10709	8.05874	8.02251	8.21331	8.11084	7.96302	7.97327	8.0177	7.92532	8.16513	8.00652	8.07248	7.99344	7.91364	8.03421	8.1555	8.0891	7.93156	8.03016	8.20709	0.394934	1	20	8	0.0311499	0.999311	1	20	8.09962	8.13584	0.761589	1	20
Smp_165950	7.85413	7.9164	7.92243	7.80158	7.88968	7.84864	7.85855	7.92426	7.78701	7.75803	7.79232	7.75825	7.8716	7.87217	7.8997	7.98723	7.84684	7.73606	7.76892	7.94979	7.79538	7.8233	7.73676	7.73782	7.83154	7.85087	7.89201	7.64258	7.76005	7.91364	7.94855	7.84786	7.87847	7.81412	7.93929	7.73715	1	1	20	4	0.0278152	1	1	26.0338	7.88475	7.86901	1	1	23.0169
Smp_165960	10.1195	10.1405	10.074	10.1223	10.0969	10.0341	10.0768	10.0773	10.0639	10.0233	10.0652	10.0897	10.1198	9.97753	10.0077	10.0461	10.1768	10.1844	10.0585	10.0864	10.0837	10.0219	10.0532	10.0353	10.07	10.0175	10.1153	10.1154	10.0538	10.1302	10.0725	9.90323	9.97929	10.0911	10.0625	10.0627	1	1	20	18	0.0210487	1	1	28	7.74243	10.0855	1	1	24
Smp_081250	7.4767	7.39878	7.39493	7.35818	7.20131	7.3924	7.41738	7.40772	7.1965	7.4853	7.41147	7.28929	7.29629	7.42489	7.24006	7.36511	7.32859	7.29004	7.3588	7.40994	7.35758	7.3679	7.40269	7.19903	7.37272	7.27064	7.38197	7.39119	7.29027	7.44583	7.35867	7.51165	7.36376	7.40915	7.30345	7.25163	1	1	20	0	0.0238125	1	1	20	20	7.36591	1	1	20
Smp_081260	10.3211	10.3919	10.4513	10.387	10.3009	10.2986	10.3039	10.3868	10.4036	10.3415	10.4164	10.2517	10.2121	10.3505	10.3609	10.4065	10.3215	10.4549	10.2419	10.3724	10.4367	10.324	10.4338	10.5567	10.3178	10.1323	10.4036	10.4658	10.3244	10.4878	10.3992	10.4166	10.3286	10.4504	10.373	10.296	1	1	24	18	0.0179551	1	1	23.3062	12.0673	10.3943	1	1	23.6531
Smp_246260	9.09454	9.20985	9.28752	9.11487	9.25965	9.4111	9.11518	9.22734	9.15531	9.19396	9.22916	9.44212	9.1959	9.31892	9.40123	9.23897	9.33817	9.51387	9.13782	9.23647	9.3291	9.24054	9.3776	9.38325	9.16125	9.36061	9.36971	9.25805	9.26418	9.46522	9.02852	9.21201	9.3883	9.16976	9.35518	9.42985	1	1	20	12	0.0601529	0.99999	1	25.3739	8.31016	9.33558	1	1	22.6869
Smp_347770	7.1431	7.16897	7.18334	7.07249	7.0916	7.12224	7.00978	7.12309	7.30395	7.11886	7.24707	7.16306	6.90539	7.09875	6.99574	7.10661	7.14315	7.15031	7.04077	7.1598	7.02495	7.11616	7.07978	7.12043	7.09309	7.07222	7.01374	7.24073	7.18763	7.14449	7.13805	7.09828	7.16932	7.15932	7.19826	7.07486	0.919602	1	20	2	0.0306224	0.996475	1	20	19.9999	7.14078	0.9964	1	20
Smp_165980	9.09454	9.05872	9.10241	8.98212	9.1011	9.11482	9.14249	8.98534	8.977	9.04352	9.05084	9.06194	9.04756	8.94094	9.05307	8.92464	9.00547	8.92657	9.05216	8.96206	8.95763	9.13325	8.98477	9.0482	9.04782	9.08863	9.05768	8.93517	9.01843	9.00634	8.85069	9.02955	8.9948	9.04778	8.95856	9.06319	0.453603	1	20	0	0.034441	0.999965	1	28	14.2828	9.0291	0.812178	1	24
Smp_347340	9.82136	9.89169	9.91009	9.89981	9.5902	9.67326	9.76366	9.99585	9.80205	9.7421	9.85903	9.71812	9.49209	9.73132	9.74338	9.54725	9.81266	9.67476	9.60854	9.6909	9.82445	9.65174	9.75674	10.0217	9.66126	9.47104	9.49597	9.99568	9.70069	9.95206	9.86284	9.48137	9.60905	9.81528	9.63213	9.82764	1	1	20	2	0.0693733	1	1	28	12.527	9.76046	1	1	24
Smp_210750	9.40212	9.25186	9.31322	9.31048	9.4765	9.54002	9.30529	9.41614	9.22254	9.29525	9.23734	9.40002	9.24755	9.46451	9.31959	9.26628	9.37377	9.27056	9.28037	9.32211	9.31304	9.4935	9.29805	9.2436	9.2703	9.70945	9.34588	9.28175	9.40397	9.32226	9.2597	9.14552	9.36309	9.21387	9.14307	9.30804	1	1	20	18	0.0296214	1	1	20	15.1923	9.35838	1	1	20
Smp_337620	10.5541	10.3827	10.6956	10.554	9.95556	10.5261	10.454	10.4501	10.6164	10.5095	10.628	10.4265	10.2348	10.2862	10.7623	10.2073	10.5018	10.8468	10.3907	10.5279	10.5402	10.3707	10.5469	10.8518	10.4426	9.85477	10.5535	10.55	10.239	10.6901	10.315	10.3071	10.2722	10.5858	10.4902	10.7577	1	1	24	10	0.0289007	1	1	20.9634	11.656	10.5398	1	1	22.4817
Smp_160800	6.90119	6.76838	6.90001	6.76838	6.76838	6.76838	6.90786	6.76838	6.76838	6.76838	6.91331	6.9083	6.76838	6.76838	6.76838	6.76838	6.9012	6.76838	6.76838	6.91671	6.97796	6.76838	6.76838	6.9124	6.76838	6.76838	6.76838	6.76838	6.96656	6.76838	6.76838	6.76838	6.76838	6.76838	6.76838	6.76838	1	1	20	8	1.28285e-05	1	1	28	12.1461	6.85213	1	1	24
Smp_160810	9.36935	9.51779	9.73864	9.40926	9.34756	9.34609	9.32905	9.28949	9.61563	9.38771	9.54532	9.54307	9.28092	9.33662	9.66215	9.38757	9.42847	9.76661	9.45114	9.61511	9.52236	9.27594	9.45278	9.70276	9.38563	9.06837	9.49812	9.42014	9.39039	9.57017	9.32078	9.54872	9.43739	9.38487	9.57055	9.65274	1	1	20	10	0.0312979	1	1	20	11.2772	9.50713	1	1	20
Smp_160820	10.0951	9.99216	9.85667	10.01	9.73366	9.80569	10.0033	9.88328	9.89202	10.0391	9.93006	9.74117	9.79209	9.77841	9.79651	9.82849	9.79295	9.93973	9.86605	9.75888	9.88987	9.88247	9.89172	10.0414	9.96464	9.66406	9.93867	9.99286	9.81408	9.99989	10.1083	9.97838	9.80714	9.96249	9.99285	9.88607	0.485557	1	24	22	0.0425415	0.998912	1	23.976	19.9999	9.95199	0.83597	1	23.988
Smp_071250	11.01	11.0142	10.9861	10.9849	11.0922	11.157	10.8992	10.9384	10.9576	10.9802	10.9314	11.0352	11.1773	11.0483	11.0632	11.1323	10.9507	10.9333	11.0354	11.0888	10.8732	10.9526	10.9084	10.9377	10.996	11.2153	10.987	10.8491	11.0744	10.9798	11.1107	11.2261	11.1158	10.9193	11.083	11.0696	0.919602	1	0	NA	0	0.999967	1	28	8.0369	11.0509	0.996675	1	28
Smp_160830	10.3201	10.2416	10.1872	10.2498	10.4163	10.1949	10.3992	10.5523	10.2685	10.2519	10.0471	10.6449	10.1617	10.4018	10.4119	10.4083	10.2326	10.3337	10.4606	10.1921	10.4701	10.3536	10.3179	10.5282	10.4417	10.3682	10.1549	10.1785	10.458	10.4059	9.91982	10.1214	10.4664	10.0757	10.2373	10.2759	0.394934	1	20	12	0.0420318	0.980403	1	26.6578	12.1603	10.3872	0.754576	1	23.3289
Smp_345240	7.06493	7.10386	7.0623	6.96093	7.22454	7.14654	6.96556	7.09689	7.27928	7.19711	7.12265	7.16306	7.13008	7.09875	7.18249	7.10661	7.09317	7.15031	7.07281	6.76838	7.09932	7.09047	7.13655	7.08989	7.0649	7.16978	7.11496	7.25983	7.08136	7.17029	7.01076	7.06965	7.16932	7.06429	7.1198	7.1434	1	1	20	6	0.0199852	1	1	20	5.21781	7.1424	1	1	20
Smp_160850	11.3202	11.204	11.3116	11.2064	11.1153	10.904	11.2475	11.1958	11.2188	11.2429	11.3231	11.152	11.0421	11.1241	11.151	11.1433	11.1939	11.3018	11.1797	11.3151	11.2881	11.1714	11.3167	11.2712	11.2454	10.7019	11.1695	11.1979	11.1854	11.312	11.2176	11.1571	10.9895	11.3332	11.2569	11.2159	1	1	20	16	0.0195616	1	1	21.2301	11.9193	11.2572	1	1	20.6151
Smp_329370	7.26306	7.33311	7.30813	7.388	7.47105	7.19087	7.20793	7.33497	7.22582	7.24728	7.36201	7.40467	7.29629	7.36854	7.32247	7.24562	7.29692	7.35465	7.43076	7.40994	7.25796	7.22296	7.3231	7.39157	7.35836	7.4429	7.44243	7.3764	7.40586	7.2797	7.30786	7.51165	7.3336	7.44146	7.30345	7.39034	0.188277	1	24	18	0.0411107	0.843759	1	26.1699	19.4789	7.38394	0.45112	1	25.085
Smp_336350	8.27638	8.29378	8.16732	8.34618	8.20024	8.21241	8.28811	8.21032	8.30993	8.2837	8.10339	8.07989	8.12264	8.14595	8.06442	8.24117	8.22636	7.97418	8.15181	8.08257	8.17977	8.21516	8.18132	7.9413	8.17884	7.97845	8.20285	8.19711	8.14569	8.04805	8.08101	8.19437	8.20705	8.17209	8.24537	8.13994	0.0633254	0.707777	24	2	0.053128	0.400769	1	26.3075	7.36803e-05	8.25373	0.118617	1	25.1537
Smp_202260	9.09708	9.19914	9.00994	9.09097	9.43955	9.31129	9.08447	9.07539	9.22254	9.15632	9.08176	9.3496	9.35648	9.50592	9.18713	9.38185	9.27965	9.31835	9.21343	9.12348	9.28584	9.20418	9.14786	8.83717	9.33132	9.73475	9.29445	8.92907	9.36977	9.09697	9.36543	9.66398	9.31561	9.14563	9.22925	9.35733	1	1	20	10	0.0338448	1	1	28	7.90469	9.33839	1	1	24
Smp_202170	8.48255	8.43117	8.5593	8.61824	8.28444	8.42421	8.66134	8.23144	8.45055	8.55944	8.39624	8.4195	8.35962	7.68915	8.20635	8.38269	8.152	8.60446	8.48075	8.13958	8.20615	8.64822	8.15141	8.43322	8.28114	8.16513	8.28906	8.52145	8.19388	8.42229	8.56151	8.40737	8.32316	8.81156	7.85646	8.46023	0.394934	1	24	0	0.0998715	0.999714	1	24.9315	12.9231	8.34736	0.761737	1	24.4658
Smp_160870	9.62751	9.6585	9.60971	9.57091	9.68942	9.60201	9.72708	9.68705	9.6489	9.63124	9.8363	9.88795	9.74412	9.71303	9.72468	9.6406	9.87739	9.84365	9.72476	9.68474	9.78482	9.72615	9.74981	9.65404	9.66795	9.67282	9.76885	9.77404	9.70794	9.75348	9.56517	9.49706	9.55478	9.61022	9.48617	9.70002	0.000785586	0.0727639	24	10	0.0656204	0.0290952	1	26.1017	7.38982	9.75786	0.00026711	0.0283956	25.0508
Smp_160880	9.49409	9.45153	9.34261	9.29445	9.4325	9.49837	9.22126	9.41819	9.24987	9.42475	9.21816	9.27524	9.54163	9.57044	9.42869	9.4526	9.31248	9.33832	9.44908	9.41275	9.30765	9.43451	9.34773	9.28313	9.34405	9.73475	9.44551	9.31883	9.41742	9.34432	9.38152	9.86484	9.48283	9.22539	9.36497	9.41029	1	1	24	22	0.0306834	1	1	27.5378	8.27942	9.44191	1	1	25.7689
Smp_246240	8.35231	8.55421	8.38858	8.42592	8.40006	8.4546	8.44326	8.50458	8.37229	8.40877	8.43254	8.30851	8.61235	8.54208	8.41998	8.52001	8.5152	8.56918	8.43654	8.49336	8.47725	8.53361	8.59285	8.46308	8.71724	8.65113	8.49613	8.7057	8.27343	8.78543	8.27754	8.54791	8.40196	8.54118	8.38432	8.18832	0.0692291	0.732622	20	14	0.0595597	0.582558	1	21.2301	8.45725	8.5322	0.169816	1	20.6151
Smp_071380	10.5443	10.5768	10.4967	10.4357	10.3421	10.6679	10.5994	10.4811	10.5959	10.5127	10.5396	10.4233	10.7161	10.6765	10.561	10.5697	10.5018	10.6479	10.5623	10.566	10.5312	10.5679	10.5926	10.5755	10.5742	10.5809	10.6697	10.5875	10.4833	10.6163	10.5699	10.5802	10.5417	10.5891	10.5481	10.5012	1	1	20	12	0.0367555	0.959282	1	26.4465	8.25977	10.6128	0.99916	1	23.2232
Smp_345250	7.1431	7.25822	7.24102	7.10139	7.24661	7.26757	7.20793	7.1703	7.30395	7.29251	7.17711	7.11045	7.20021	7.30594	7.18249	7.30883	7.24529	7.17333	7.32726	7.23561	7.25796	7.22296	7.30568	7.3044	7.32846	7.35384	7.27712	7.22079	7.27148	7.17029	7.23107	7.25277	7.23085	7.13047	7.33993	7.18272	0.42342	1	20	14	0.0375625	0.900086	1	22.3687	13.5307	7.27887	0.748758	1	21.1844
Smp_071390	9.51475	9.54643	9.34261	9.51715	9.4372	9.55486	9.36622	9.5396	9.51908	9.50912	9.45789	9.34727	9.84474	9.71971	9.38528	9.71761	9.61051	9.55587	9.55994	9.50246	9.52467	9.59752	9.662	9.57655	9.59952	9.67282	9.57956	9.56699	9.58912	9.56397	9.50802	9.70987	9.55662	9.4951	9.49285	9.42631	0.0272278	0.46909	20	14	0.0409451	0.566977	1	24.3849	8.42179	9.64186	0.0798267	1	22.1924
Smp_160940	9.17107	9.0419	9.08994	9.08291	8.97177	8.932	9.07313	8.93055	9.09217	8.9821	8.92974	9.05905	8.94264	8.93798	8.96012	8.91112	8.97522	9.04409	9.04662	8.94797	8.99912	9.03242	9.01189	9.09979	9.05307	8.83043	8.99051	9.01783	8.96645	9.01879	9.00454	9.03779	8.94359	9.06406	9.11989	9.02799	0.632609	1	20	0	0.016827	0.9999	1	26.2385	12.2224	9.02321	0.922253	1	23.1193
Smp_160950	10.341	10.3369	10.3161	10.3828	10.3371	10.2645	10.3387	10.2759	10.3023	10.4087	10.2879	10.4341	10.3942	10.3664	10.3152	10.3143	10.2864	10.3509	10.3726	10.2621	10.3237	10.4559	10.3703	10.4738	10.3623	10.4076	10.3774	10.3881	10.2278	10.3748	10.2973	10.331	10.2952	10.274	10.1814	10.296	0.237165	1	20	12	0.0192352	0.984918	1	20	12.6271	10.3771	0.573271	1	20
Smp_347800	9.74922	9.4622	9.39955	9.6934	8.98167	9.41723	9.66942	9.58023	9.52738	9.71132	9.52563	9.04155	9.6716	9.55178	9.15664	9.64692	9.51691	9.32281	9.40083	9.40269	9.59661	9.49163	9.56234	9.53179	9.54407	9.23146	9.46327	9.62675	9.43074	9.36602	9.61813	9.51449	9.31561	9.65917	9.34038	9.13092	1	1	24	10	0.0488252	1	1	25.4384	11.6244	9.49842	1	1	24.7192
Smp_071470	11.4045	11.4162	11.3733	11.5338	11.4322	11.3586	11.5065	11.3912	11.4675	11.4492	11.4554	11.4342	11.3968	11.3555	11.3648	11.4317	11.5176	11.4936	11.4806	11.3953	11.3621	11.561	11.5518	11.4226	11.4972	11.425	11.4312	11.4985	11.461	11.519	11.4095	11.2255	11.3852	11.6251	11.3023	11.2234	0.919602	1	20	12	0.0156951	0.999995	1	27.0175	14.2115	11.4708	0.996677	1	23.5088
Smp_246410	11.3239	11.2773	11.448	11.3278	10.7956	10.9238	11.2745	11.2686	11.2371	11.2235	11.2898	10.9701	11.0906	11.0883	11.2611	11.1015	11.1784	11.2503	11.1415	11.2973	11.3013	11.1362	11.2242	11.3878	11.2498	10.5786	11.0871	11.2761	11.1072	11.3162	11.2703	11.2563	11.0544	11.3403	11.2979	11.279	1	1	24	0	0.0420057	1	1	20	11.7926	11.2488	1	1	22
Smp_246400	8.04794	8.05791	8.05515	8.15623	8.02398	8.29897	8.00172	8.16681	8.02732	7.99207	8.06144	7.99835	8.19248	8.33472	8.19607	8.22694	8.19511	8.20422	8.06112	8.30054	8.29383	8.22531	8.09537	7.95706	8.28602	8.22069	8.33247	8.00747	8.12704	8.2962	8.02734	8.27838	8.14125	8.05885	8.03016	8.10472	0.0399966	0.572999	20	14	0.0472982	0.823337	1	21.9277	8.39729	8.22767	0.145335	1	20.9639
Smp_071540	9.41019	9.3515	9.35707	9.58029	9.51249	9.61267	9.49309	9.3639	9.46237	9.57777	9.41797	9.38873	9.50614	9.46651	9.38127	9.50073	9.45599	9.46854	9.43249	9.40521	9.39406	9.40105	9.38441	9.42602	9.48057	9.43261	9.56324	9.38357	9.24153	9.34188	9.59093	9.34464	9.289	9.54594	9.34285	9.38862	1	1	24	6	0.0411636	0.999986	1	28	6.84765	9.46598	1	1	26
Smp_071550	9.7602	9.71723	9.76337	9.73418	9.811	9.83013	9.81266	9.75449	9.74421	9.71132	9.69937	9.81648	9.85099	9.7927	9.63398	9.75458	9.77296	9.81272	9.84295	9.63445	9.79055	9.84536	9.75327	9.56391	9.78937	9.89073	9.80035	9.71698	9.78701	9.80843	9.79162	9.70149	9.69503	9.76193	9.7083	9.6038	1	1	24	12	0.0251169	1	1	28	7.37085	9.77032	1	1	26
Smp_071560	11.0145	10.9667	10.8771	10.9232	11.1217	11.0615	10.962	10.9851	10.9023	10.9651	10.9944	11.031	11.082	10.9821	11.0014	10.9613	10.9548	10.9269	11.0069	11.0036	10.8544	11.0704	10.9138	10.989	10.9317	11.0188	10.9825	10.9028	11.0116	10.9071	10.9568	10.8917	10.9145	10.9055	10.9593	10.9313	1	1	24	6	0.0202609	0.999941	1	28	7.98588	10.9847	1	1	26
Smp_071570	9.62234	9.63524	9.76337	9.58589	9.39433	9.45145	9.71289	9.68367	9.69859	9.54308	9.76209	9.59286	9.54358	9.51946	9.70256	9.60368	9.64319	9.61118	9.69574	9.51879	9.73018	9.5696	9.70031	9.57235	9.52939	9.54002	9.68119	9.68755	9.54104	9.65226	9.58699	9.56922	9.64926	9.56173	9.63012	9.70581	1	1	20	8	0.0245009	1	1	20	12.032	9.63116	1	1	20
Smp_161040	7.18704	7.10386	6.99621	6.90458	7.12231	7.16933	7.04702	7.06838	6.9307	7.04571	6.97326	7.08077	7.00552	6.9035	7.16137	7.10661	6.99828	7.09938	7.00436	7.13092	7.09932	6.99637	7.10937	7.05607	7.16565	7.07222	7.11496	7.0419	7.13841	7.05303	7.11076	7.03794	6.95785	7.02475	6.91214	6.9853	0.632609	1	20	16	0.0329373	0.999973	1	20	15.0199	7.0843	0.922275	1	20
Smp_161060	7.50022	7.5812	7.40819	7.46946	7.52613	7.28491	7.43172	7.54277	7.45103	7.44261	7.41147	7.51386	7.42018	7.35355	7.39366	7.53859	7.55582	7.46528	7.41705	7.50243	7.47271	7.61034	7.37218	7.46738	7.32846	7.61709	7.49757	7.48572	7.46287	7.38507	7.44844	7.52329	7.51836	7.52966	7.37411	7.59784	1	1	24	0	0.0143518	1	1	28	12.3401	7.47385	1	1	26
Smp_129100	7.94581	7.83008	7.76014	7.85762	7.73277	7.67272	7.86665	7.6933	7.7252	7.86013	7.79232	7.71116	7.83207	7.8259	7.84278	7.77301	7.66483	7.59198	7.79432	7.67989	7.91524	7.98867	7.78221	7.75748	7.96567	7.86058	7.78007	7.76425	7.94965	7.75697	7.90274	7.86313	7.70913	7.83319	7.68497	7.6746	1	1	20	16	0.0349608	0.999935	1	20	15.1223	7.84131	1	1	20
Smp_129090	7.11902	7.12691	7.0623	6.90458	7.17672	7.23087	7.07979	7.1703	7.1965	7.24728	7.20173	7.18684	7.15491	7.03832	7.13902	7.08162	7.09317	7.15031	7.07281	7.06465	7.18644	7.14005	7.10937	7.08989	7.187	7.3139	7.01374	7.07407	7.08136	7.11673	7.11076	7.09828	7.06765	6.91653	7.14781	7.09932	0.919602	1	24	6	0.0269417	1	1	28	4.24186	7.15225	0.996678	1	26
Smp_012930	12.3857	12.6118	12.331	12.6392	12.5489	12.7962	12.7207	12.5664	12.7408	12.5761	12.6726	12.8128	12.688	12.7615	12.6388	12.4914	12.7844	13.0062	12.789	12.6767	12.711	12.6649	12.7865	12.7008	12.7937	12.8158	12.6043	12.7866	12.6919	12.7847	12.231	12.0509	12.6608	12.7665	12.5672	12.4611	0.0633254	0.707777	20	12	0.0635881	0.344758	1	25.8323	8.68123	12.73	0.105326	1	22.9161
Smp_012920	7.35841	7.24176	7.30813	7.31021	7.30723	7.37827	7.35631	7.30294	7.32747	7.23118	7.22498	7.18684	7.24108	7.30594	7.22171	7.26221	7.34375	7.39856	7.10174	7.21183	7.21161	7.29257	7.26896	7.22214	7.26301	7.37277	7.23672	7.24073	7.29027	7.11673	7.27099	7.28833	7.28489	7.29976	7.39046	7.426	0.0692291	0.732622	24	0	0.0344181	0.861537	1	22.5705	7.13348	7.29819	0.2278	1	23.2852
Smp_129080	10.3306	10.3378	10.2461	10.408	10.6366	10.6184	10.3016	10.3568	10.3508	10.3123	10.4117	10.5218	10.5726	10.4453	10.3509	10.4817	10.4509	10.4519	10.363	10.3674	10.3623	10.4801	10.3815	10.1611	10.4261	10.7889	10.4481	10.2636	10.3395	10.3573	10.2781	10.4368	10.6192	10.3166	10.332	10.3036	1	1	24	6	0.0279206	1	1	28	7.8345	10.4591	1	1	26
Smp_012900	10.069	9.89559	9.93335	9.99752	10.0357	9.8026	10.0091	9.92086	9.88349	9.8576	9.89161	9.96797	9.84003	9.83013	9.88035	9.80616	9.91988	9.84671	9.95769	9.84589	9.918	9.94986	9.93651	9.92702	9.95922	9.90004	9.86957	9.83518	9.88593	9.8944	9.92755	9.79738	9.99554	9.92148	9.88819	9.92248	0.42342	1	20	0	0.0230359	0.999764	1	27.5378	12.5692	9.92374	0.787217	1	23.7689
Smp_129070	9.24575	9.20344	9.28752	9.1175	9.13961	9.18918	9.21102	9.13724	9.19816	9.27209	9.15604	9.16481	9.21827	9.24338	9.12543	9.19365	9.07173	9.34711	9.19865	9.1389	9.1471	9.18796	9.09849	9.23286	9.05569	9.14117	9.15801	9.1381	9.1222	9.12013	9.30395	9.10711	9.09678	9.06729	9.20753	9.21827	0.485557	1	24	6	0.0324945	0.991825	1	23.5253	7.09561	9.20111	0.833468	1	23.7626
Smp_129060	8.68646	8.64966	8.63996	8.51753	8.46627	8.65916	8.42436	8.49213	8.49999	8.64097	8.50677	8.48502	8.50558	8.60523	8.48191	8.59545	8.52715	8.59281	8.46766	8.69009	8.45124	8.51407	8.48468	8.54843	8.66169	8.55844	8.72372	8.46959	8.60933	8.64856	8.78077	8.99325	8.63716	8.42889	8.73194	8.73302	0.0756145	0.7598	24	20	0.0899449	0.230883	1	27.3871	8.1497	8.55152	0.0881275	1	25.6936
Smp_129050	10.3544	10.4073	10.3897	10.2989	10.0341	10.1425	10.3063	10.3164	10.4006	10.2442	10.2815	10.0634	10.1542	10.2962	10.3388	10.1301	10.218	10.2293	10.1587	10.5085	10.1678	10.2336	10.2538	10.3018	10.3157	9.9934	10.2859	10.3104	10.2265	10.433	10.2985	10.3245	10.093	10.3048	10.2619	10.2613	1	1	20	0	0.0388876	1	1	20	13.1678	10.2729	1	1	20
Smp_106970	7.11902	7.20693	7.09024	6.96093	7.0576	7.03616	7.00978	6.90273	7.16495	7.11886	7.12265	7.11045	7.0743	7.12509	7.1152	7.08162	7.06497	7.03883	7.00436	7.23561	7.18644	7.22296	7.00978	7.05607	7.03369	7.14017	7.01374	7.10312	7.04842	6.96982	7.04815	7.09828	7.03615	7.09907	7.05555	7.09932	1	1	20	8	0.0202838	1	1	20	11.7068	7.11977	1	1	20
Smp_200770	6.76838	6.76838	7.03136	6.76838	6.76838	7.00036	6.76838	6.90273	6.9307	6.89256	6.91331	7.0479	6.76838	6.9594	7.03082	6.89647	6.76838	7.07065	6.90472	7.02507	7.02495	6.76838	6.96556	6.9124	6.76838	6.76838	6.91015	6.96193	6.76838	6.96982	6.90843	6.9033	6.90241	6.91653	6.91214	7.29726	1	1	20	8	0.039177	1	1	28	11.3272	6.93582	1	1	24
Smp_012860	9.78191	9.84402	9.88223	9.65317	10.0079	9.9821	9.84224	9.91228	9.74184	9.88911	9.94971	9.98434	10.1172	9.99953	9.8477	9.90132	10.063	9.94543	9.91557	9.84222	9.93185	10.0155	9.89954	9.87549	9.85221	10.0612	9.92765	9.83203	9.98726	9.86799	9.74145	9.66398	9.81329	9.72253	9.82144	9.80087	0.00498223	0.200037	24	10	0.0555319	0.217645	1	25.8323	8.14177	9.97927	0.00848701	0.323712	24.9161
Smp_313530	7.03372	7.02222	7.18334	7.35818	7.0576	7.21134	7.13656	7.19189	7.1965	7.15999	7.17711	7.08077	7.10337	7.28906	7.1152	7.26221	7.24529	7.15031	7.17621	7.09948	7.18644	7.22296	7.00978	7.22214	7.20728	7.16978	7.23672	7.25983	7.16381	7.2797	7.13805	7.3677	7.12222	7.21128	7.24324	7.1434	1	1	20	12	0.0287612	1	1	28	7.92133	7.19426	1	1	24
Smp_313540	7.20732	7.12691	7.16218	7.12794	7.12231	7.19087	7.18553	7.26877	7.13058	7.23118	7.12265	7.27054	7.0743	7.14958	7.22171	7.15164	6.99828	7.27253	7.23879	7.23561	7.06451	7.20375	7.07978	7.14849	7.14306	7.10793	7.05159	7.15462	7.16381	7.14449	7.13805	7.17199	7.16932	7.13047	7.08932	7.18272	1	1	20	8	0.0207449	0.999997	1	22.88	11.7955	7.16204	1	1	21.44
Smp_129020	8.6037	8.49613	8.66803	8.52172	8.58863	8.28417	8.55076	8.71647	8.63725	8.65041	8.68088	8.92179	8.40254	8.30042	8.86601	8.63657	8.69363	8.70106	8.73805	8.53335	8.64967	8.65877	8.58037	8.52532	8.54643	8.53801	8.67263	8.50441	8.7008	8.7208	8.59946	8.6182	8.61107	8.53629	8.43051	8.67182	1	1	20	8	0.0407391	1	1	25.3739	13.7401	8.616	1	1	22.6869
Smp_129010	7.99818	7.85073	7.70154	7.88062	7.88968	7.84864	7.81695	7.76329	7.68581	7.99207	7.86492	7.79414	8.0734	7.99214	7.87168	8.10592	7.785	7.69085	8.0093	7.95811	8.02167	7.78478	7.94399	7.92528	7.89745	8.02023	7.96982	8.02081	7.94216	7.63412	8.08101	8.02952	7.8858	7.92303	7.83898	7.69069	0.555081	1	24	16	0.0523895	0.999929	1	23.6923	11.4594	7.94073	0.881801	1	23.8462
Smp_012810	8.83724	8.8154	8.72236	8.69692	9.00126	8.83794	8.74103	8.73717	8.7851	8.82011	8.76544	8.76473	8.81857	9.00438	8.89525	8.97215	8.86501	8.89316	8.83303	8.81376	8.88913	8.77888	8.86362	8.80028	8.8121	9.0547	8.94915	8.81055	8.96332	8.78913	9.05789	9.0888	8.92017	8.68366	8.84122	8.91635	0.814221	1	24	16	0.0342227	0.980395	1	28	8.22135	8.90891	0.978124	1	26
Smp_012800	9.37967	9.39127	9.46565	9.44892	9.78933	9.66135	9.42015	9.44656	9.37267	9.37874	9.52563	9.52264	9.37198	9.46651	9.47452	9.40083	9.47724	9.31162	9.3858	9.37978	9.46574	9.50648	9.36848	9.20837	9.46713	9.81983	9.49597	9.40735	9.48911	9.25386	9.38152	9.526	9.55662	9.27052	9.45001	9.45435	1	1	20	0	0.0340058	0.999987	1	20	7.36803e-05	9.5208	1	1	20
Smp_012790	9.4518	9.57286	9.49754	9.59887	9.78933	9.67496	9.58797	9.47238	9.50792	9.48268	9.56259	9.71633	9.38295	9.46851	9.50241	9.48133	9.55366	9.51967	9.49968	9.49067	9.49905	9.57838	9.45278	9.47879	9.58365	9.8218	9.62739	9.4265	9.55927	9.46522	9.65423	9.63957	9.59657	9.45933	9.70449	9.53846	0.160745	1	24	22	0.0575682	0.680896	1	21.8321	19.9999	9.60319	0.351587	1	22.916
Smp_012780	9.59446	9.53471	9.5123	9.28289	9.13669	9.40699	9.46779	9.39132	9.49667	9.36426	9.46711	9.09336	9.45113	9.41975	9.37118	9.38757	9.25055	9.33612	9.36842	9.58005	9.30223	9.3647	9.50761	9.44921	9.40596	9.21936	9.33623	9.33021	9.27412	9.354	9.43748	9.75593	9.40074	9.37976	9.43388	9.2886	1	1	24	0	0.0351605	1	1	28	11.7421	9.42948	1	1	26
Smp_129000	7.6365	7.52229	7.59995	7.72387	7.60139	7.8019	7.44573	7.74633	7.83349	7.52541	7.67063	7.59682	7.66318	7.67982	7.54731	7.81716	7.73559	7.69085	7.40301	7.67989	7.58334	7.69347	7.81694	7.63186	7.58697	7.65482	7.71334	7.53415	7.72253	7.67717	7.68238	7.67857	7.5068	7.55669	7.58369	7.72195	1	1	24	12	0.0200251	1	1	24.6248	7.9794	7.68899	1	1	24.3124
Smp_012750	12.5271	12.5709	12.5976	12.6055	13.0287	12.6157	12.6198	12.6501	12.5575	12.6101	12.6434	12.8954	12.7123	12.7154	12.6222	12.6337	12.6896	12.5345	12.6758	12.6389	12.6807	12.8031	12.5417	12.3901	12.6942	12.9861	12.5607	12.6169	12.817	12.5592	12.6251	12.584	12.7412	12.6733	12.6324	12.5882	1	1	20	12	0.0237318	1	1	20	3.25091	12.6632	1	1	20
Smp_012740	10.6023	10.6381	10.5327	10.6272	10.6286	10.6019	10.752	10.7031	10.5697	10.7082	10.6471	10.5479	10.8778	10.8268	10.5868	10.6557	10.6831	10.5247	10.7321	10.749	10.5724	10.7511	10.6772	10.4401	10.7741	10.6482	10.6123	10.6105	10.69	10.5734	10.5894	10.5856	10.5435	10.741	10.4869	10.4946	0.203506	1	24	10	0.0429372	0.971361	1	25.5032	7.97946	10.6925	0.518136	1	24.7516
Smp_128990	9.87132	9.95407	10.1917	9.85445	9.99068	9.9053	10.0163	9.9449	10.0315	9.88911	10.1339	10.2018	9.87418	9.88594	10.0911	9.74433	10.0195	10.118	9.83204	9.89456	10.0122	9.97251	10.0033	10.1104	9.96058	9.85477	9.9371	9.97302	10.0253	9.87298	9.81521	9.8161	9.95734	9.95742	10.0625	10.1913	1	1	20	8	0.0346341	1	1	20.7461	11.801	9.97106	1	1	20.3731
Smp_012720	11.3796	11.3305	11.3875	11.3672	11.1604	11.2727	11.3761	11.3712	11.4619	11.3693	11.4034	11.3644	11.1907	11.3283	11.4537	11.297	11.381	11.4496	11.3383	11.4326	11.4118	11.2593	11.409	11.414	11.3407	11.1535	11.4011	11.3953	11.3711	11.4958	11.4462	11.3512	11.2748	11.3889	11.5071	11.4198	1	1	20	8	0.0201615	1	1	28	12.2663	11.3776	1	1	24
Smp_342400	10.0205	9.95656	9.8321	10.1845	9.94257	10.0956	10.1387	10.0147	9.89202	10.1196	9.76581	9.83469	10.0539	9.98307	9.81574	10.0649	9.91008	9.71726	10.2325	9.87134	9.97095	10.0745	9.96808	9.73495	10.0485	10.1338	9.96969	9.96873	10.0137	9.84616	10.1418	9.91628	10.038	10.1216	9.93747	9.77082	1	1	20	18	0.0323487	1	1	20	16.8082	9.9973	1	1	20
Smp_313730	6.95613	6.89542	6.99621	7.00411	6.91317	6.76838	7.07979	7.14744	6.76838	6.89256	6.91331	6.96618	6.96208	6.9594	6.95408	6.94946	7.03375	6.95976	6.96113	6.97806	6.91664	7.14005	6.90786	6.76838	6.76838	6.92051	6.9688	7.00534	7.1111	7.015	6.96636	6.9033	7.00036	6.91653	6.76838	6.94555	1	1	24	12	0.0155501	1	1	26.2385	7.03877	6.97071	1	1	25.1193
Smp_313750	6.90119	6.76838	6.90001	6.90458	7.01896	6.90241	6.76838	6.76838	7.04923	7.01651	7.0192	6.76838	6.90539	6.9594	6.99574	6.89647	6.9012	6.95976	6.90472	6.91671	6.76838	7.06251	6.90786	6.9124	6.99823	6.92051	6.9688	6.76838	6.90857	6.91088	7.11076	7.06965	6.95785	6.76838	6.97161	6.8937	1	1	24	18	0.00802845	1	1	28	8.19254	6.93649	1	1	26
Smp_012690	9.54427	9.5564	9.4751	9.59887	9.63562	9.76504	9.53629	9.50928	9.58683	9.60247	9.61728	9.61998	9.64114	9.57968	9.58977	9.57907	9.57525	9.61839	9.64837	9.5048	9.59661	9.6534	9.48678	9.52527	9.49955	9.64414	9.64492	9.53612	9.51012	9.55982	9.6007	9.56922	9.5603	9.56844	9.57474	9.49368	1	1	24	6	0.0158615	1	1	28	7.71942	9.59738	1	1	26
Smp_012670	7.8467	7.93524	7.92917	7.93934	8.06027	8.0405	7.89053	7.87368	7.79886	7.84061	7.96417	7.92492	7.98799	8.00533	7.85009	7.80995	7.85428	7.84354	7.97551	7.87148	7.6208	7.88875	7.85037	7.85834	7.92532	8.17929	7.992	7.81501	7.83055	7.73772	7.95598	8.03588	8.10092	7.86107	7.76541	7.9078	0.814221	1	20	0	0.0328745	0.999487	1	24.6856	7.36803e-05	7.95359	0.981476	1	22.3428
Smp_246380	7.53404	7.60896	7.8449	7.5066	7.60139	7.69114	7.35631	7.42125	7.60069	7.46431	7.48593	7.60794	7.37685	7.45122	7.78207	7.48579	7.46471	7.9111	7.40301	7.59644	7.65652	7.45902	7.4989	7.56061	7.40041	7.57738	7.49757	7.25983	7.52773	7.82116	7.63046	7.6971	7.84097	7.58274	7.73614	7.95637	0.0825145	0.795797	24	22	0.0764106	0.978012	1	27.8442	8.26949	7.57928	0.283824	1	25.9221
Smp_128960	10.1316	10.0515	10.0035	10.1918	9.94746	9.8836	10.1596	10.0554	9.98257	10.1333	10.1253	9.78616	10.0058	9.9094	9.85914	9.96931	10.0389	9.92969	10.0598	10.0312	10.0008	10.0695	10.1583	9.92375	10.1337	9.84129	9.90535	10.0426	9.94973	9.86465	10.111	10.0628	9.95595	10.0973	10.022	9.91876	1	1	20	2	0.0438594	1	1	26.4465	12.0305	10.0406	1	1	23.2232
Smp_329670	8.3338	8.27594	8.33489	8.14465	8.27864	8.07117	8.27734	8.28255	8.24396	8.36592	8.17622	8.37537	8.32511	8.08713	8.2995	8.36593	8.36621	8.4123	8.32809	8.40366	8.3808	8.32672	8.37075	8.27126	8.25143	8.19326	8.27794	8.25176	8.25686	8.34511	8.22735	8.31324	8.44594	8.32249	8.26878	8.2301	0.42342	1	20	10	0.0515292	0.999937	1	20	11.6086	8.34799	0.78728	1	20
Smp_128950	10.3908	10.4064	10.4304	10.2797	10.1359	10.118	10.3793	10.3324	10.4488	10.3434	10.3761	10.2831	10.0885	10.2259	10.3729	10.1676	10.312	10.4854	10.103	10.4784	10.3547	10.1085	10.3881	10.5196	10.304	9.77996	10.3005	10.246	10.2203	10.5187	10.2624	10.3755	10.226	10.3732	10.4715	10.4679	1	1	24	0	0.0397609	1	1	20	11.7671	10.3261	1	1	22
Smp_128940	10.2256	10.1524	10.2889	10.1537	10.2053	9.88651	10.1854	10.2227	10.0974	10.2682	10.1981	10.137	9.97048	10.0609	10.0765	10.2603	10.0453	10.0053	10.1674	10.0755	10.2263	9.97119	10.1479	10.3291	10.2061	9.91114	10.066	10.1398	10.1051	10.2597	10.2842	10.2444	10.251	10.1155	10.0699	10.1434	1	1	24	0	0.0517511	1	1	21.4577	12.5356	10.1543	1	1	22.7288
Smp_128920	8.49074	8.68842	8.65407	8.55067	8.41049	8.61864	8.59288	8.6776	8.7108	8.72931	8.68088	8.62263	8.60841	8.76054	8.69542	8.59893	8.66916	8.82688	8.70594	8.79396	8.92923	8.43679	8.65345	8.6745	8.64741	8.36656	8.5897	8.75571	8.61756	8.86796	8.69914	8.6519	8.56892	8.67056	8.8083	8.50056	0.555081	1	20	10	0.0394948	0.999802	1	25.4384	10.8274	8.70253	0.88176	1	22.7192
Smp_012580	10.342	10.3482	10.313	10.3201	10.3916	10.3922	10.397	10.4052	10.3676	10.372	10.3628	10.3198	10.4101	10.4332	10.3719	10.422	10.2712	10.2942	10.363	10.4246	10.3737	10.411	10.3692	10.3413	10.4124	10.2645	10.3471	10.3493	10.2997	10.3702	10.3881	10.4791	10.4173	10.4093	10.4254	10.432	1	1	20	8	0.0180894	1	1	28	11.5209	10.3812	1	1	24
Smp_012570	9.94308	9.86806	10.0691	9.99613	9.80381	9.79796	9.93958	9.84165	9.98854	9.93447	10.0257	10.0179	9.79696	9.81621	10.0935	9.83952	9.90445	10.0823	9.89926	9.95862	9.89519	9.82202	9.93651	10.1032	9.83306	9.64859	9.96662	9.96873	9.92363	10.0881	10.0501	10.0418	9.8806	9.92148	10.0536	10.1285	1	1	24	0	0.02881	1	1	20	11.7315	9.93608	1	1	22
Smp_128890	10.3295	10.4315	10.4994	10.2672	10.1752	10.2007	10.2743	10.3745	10.4358	10.2682	10.4579	10.1955	10.1095	10.2501	10.3729	10.1166	10.3024	10.6011	10.1919	10.5051	10.4062	10.144	10.454	10.3666	10.2891	9.78802	10.1802	10.2612	10.3138	10.4727	10.2539	10.3962	10.2476	10.4129	10.4815	10.4888	1	1	24	0	0.0342573	1	1	20	11.6424	10.3462	1	1	22
Smp_012540	9.59797	9.45331	9.40947	9.57091	9.62133	9.60735	9.46139	9.46449	9.50512	9.47767	9.3915	9.5019	9.46971	9.4052	9.27251	9.40459	9.32966	9.32281	9.57131	9.45712	9.37875	9.4935	9.40015	9.39527	9.54407	9.50349	9.40238	9.3415	9.47421	9.41074	9.56117	9.52026	9.55108	9.52537	9.55366	9.43161	0.000458454	0.0549851	20	0	0.0525464	0.0610079	1	24.4444	19.9999	9.51813	0.000321211	0.0326622	22.2222
Smp_012530	9.88854	9.84132	9.70392	9.98357	10.0808	9.92383	9.85034	9.85068	9.88776	9.92479	9.76395	9.86399	9.97334	9.87853	9.72154	9.90656	9.77914	9.61479	9.94475	9.75693	9.77714	9.96456	9.79088	9.68542	9.91235	10.0579	9.72022	9.81935	9.9421	9.56811	9.84496	9.83763	9.86739	9.92321	9.67561	9.79002	1	1	20	0	0.0386387	1	1	28	15.9728	9.83156	1	1	24
Smp_128870	8.6185	8.49613	8.73558	8.48777	8.63693	8.53739	8.64556	8.53719	8.73104	8.59598	8.72989	8.71283	8.52686	8.56615	8.76129	8.52001	8.6832	8.87769	8.58463	8.50349	8.64967	8.5867	8.75198	8.75068	8.55032	8.53284	8.67664	8.5953	8.5327	8.71689	8.40633	8.62577	8.65547	8.66176	8.62093	8.66238	1	1	20	8	0.0348661	0.999996	1	20	6.05483	8.65942	1	1	20
Smp_128860	8.98052	8.94402	8.89317	9.09097	9.14544	9.27557	8.95087	9.01051	9.01383	8.96016	9.09996	8.72788	8.96966	8.98167	8.79612	8.91925	8.93283	8.80071	9.01288	9.19005	8.80895	9.13082	8.98172	8.92843	8.85549	9.17299	8.99987	8.926	8.79321	8.76676	8.91053	8.89633	9.11729	8.93501	9.01033	9.00882	1	1	20	2	0.0518307	1	1	28	12.127	9.00896	1	1	24
Smp_012480	10.8009	10.7815	10.67	10.8327	10.5815	10.5121	10.9313	10.8455	10.815	10.8708	10.7709	10.5627	10.8717	10.7017	10.5356	10.7607	10.7391	10.4207	10.8469	10.8219	10.6781	10.8007	10.7571	10.5878	10.8637	10.5483	10.6929	11.0408	10.7458	10.691	10.7064	10.4694	10.4548	10.8871	10.5237	10.4294	1	1	24	10	0.0499002	1	1	28	14.1951	10.7647	1	1	26
Smp_012470	11.5434	11.5575	11.5837	11.5238	11.7551	11.408	11.5474	11.5861	11.5962	11.5654	11.5126	11.6848	11.4623	11.5442	11.6019	11.5194	11.6523	11.5525	11.5437	11.6358	11.5481	11.6496	11.5761	11.5237	11.5746	11.5888	11.5343	11.4882	11.6051	11.58	11.5345	11.5724	11.5955	11.4912	11.6198	11.6224	1	1	24	16	0.00813815	1	1	20	12.2108	11.5796	1	1	22
Smp_329760	10.3727	10.2527	10.2942	10.2311	10.4326	10.2375	10.3478	10.3239	10.2339	10.2682	10.2344	10.3826	10.2525	10.249	10.2997	10.3054	10.3278	10.2986	10.3337	10.321	10.288	10.3001	10.3306	10.2019	10.2761	10.3708	10.2283	10.3913	10.2721	10.2597	10.2925	10.2739	10.3007	10.3021	10.3123	10.2662	1	1	20	14	0.00420473	1	1	20	15.2482	10.2988	1	1	20
Smp_194160	11.6021	11.5644	11.5888	11.5559	11.4213	11.3367	11.5882	11.6509	11.602	11.5366	11.6939	11.6157	11.4996	11.4725	11.5605	11.4808	11.5669	11.4585	11.5304	11.6131	11.5984	11.6223	11.6081	11.6041	11.595	11.3718	11.5328	11.604	11.5471	11.5896	11.5163	11.3995	11.5085	11.5731	11.5479	11.5674	1	1	24	10	0.0245936	1	1	27.3124	12.3553	11.5968	1	1	25.6562
Smp_120920	11.127	11.0733	11.0698	11.1394	10.8858	10.8497	11.1141	11.1092	11.0725	11.1065	11.0496	10.9181	11.0374	10.9635	11.0166	11.0218	11.0303	11.0533	11.1502	11.1355	11.0201	11.0538	11.1333	11.0949	11.0468	10.8339	10.9878	11.0945	11.0841	11.0678	11.2399	11.0997	11.0544	11.1804	11.1569	10.968	1	1	24	18	0.0260184	1	1	28	11.9939	11.098	1	1	26
Smp_059980	11.8809	12.0747	11.9403	12.0379	12.1686	12.1902	11.9897	12.0641	11.8991	12.0405	11.9649	12.1245	12.0367	12.0196	11.9257	12.0818	12.0516	11.9504	11.9856	11.9809	11.9181	12.1094	12.0297	12.0209	12.005	12.3113	12.0985	11.9536	11.9842	11.9301	12.0538	12.0451	12.1586	11.9718	12.1208	12.0674	1	1	24	22	0.0264736	0.999999	1	25.1192	7.36803e-05	12.0476	1	1	24.5596
Smp_154410	8.36146	8.42724	8.80595	8.39839	8.44629	8.64824	8.30407	8.50871	8.55907	8.58282	8.5492	8.58547	8.56423	8.41849	8.69203	8.41955	8.44092	8.7467	8.38122	8.39817	8.58547	8.30809	8.46183	8.6745	8.2464	8.50139	8.4097	8.40142	8.23437	8.60226	8.41119	8.48606	8.59209	8.44484	8.32526	8.8608	1	1	20	6	0.0625706	0.999989	1	20	7.3069	8.5489	1	1	20
Smp_060010	10.5434	10.6716	10.6232	10.5671	10.6525	10.56	10.5676	10.6132	10.5842	10.6014	10.6678	10.6384	10.5604	10.6035	10.6238	10.5507	10.5739	10.6496	10.5444	10.5998	10.6452	10.6926	10.5743	10.6102	10.5458	10.6613	10.6152	10.5912	10.6168	10.6741	10.5402	10.4926	10.5571	10.5169	10.6542	10.6682	1	1	20	14	0.00682637	1	1	28	14.4228	10.616	1	1	24
Smp_060030	7.89046	7.78731	7.815	7.81795	7.56474	7.6247	7.70829	7.64632	7.68581	7.61673	7.75367	7.65086	7.74736	7.76025	7.8205	7.77301	7.77696	7.81987	7.68784	7.67989	7.74464	7.7362	7.54818	7.90073	7.8391	7.70249	7.79823	7.76425	7.7415	7.708	7.87898	8.0422	7.87109	7.62018	7.86508	7.75945	1	1	24	22	0.0432215	0.998466	1	28	8.18032	7.78343	0.999999	1	26
Smp_329920	7.77683	7.61799	7.66609	7.72387	7.81925	7.75256	7.74606	7.6933	7.69915	7.72116	7.59015	7.58553	7.55774	7.76873	7.65521	7.65145	7.56641	7.57057	7.63907	7.60893	7.55727	7.72783	7.59427	7.5089	7.6829	7.82112	7.62983	7.55716	7.60949	7.58854	7.69237	7.85553	7.71799	7.69001	7.71605	7.63289	0.0148517	0.346478	24	0	0.0613394	0.275318	1	24.3256	7.36803e-05	7.72653	0.026576	0.63944	24.1628
Smp_154420	13.2688	13.2928	13.3645	13.2883	12.8888	13.0323	13.2568	13.2314	13.2946	13.252	13.3592	13.1141	13.0429	13.1804	13.3081	13.1626	13.1646	13.3547	13.1275	13.323	13.2647	13.1212	13.3739	13.3718	13.2632	12.6267	13.1436	13.2699	13.1048	13.3688	13.2733	13.2301	13.1763	13.3378	13.2949	13.2875	1	1	20	8	0.0230241	1	1	20	11.6879	13.2651	1	1	20
Smp_060070	9.76177	9.73627	9.85237	9.61173	9.64977	9.60735	9.66204	9.68536	9.83121	9.74763	9.68569	9.60067	9.56096	9.63386	9.74338	9.70708	9.68175	9.72394	9.72982	9.70922	9.63762	9.59752	9.61115	9.57235	9.63245	9.59882	9.69992	9.6431	9.60673	9.79446	9.76242	9.80051	9.71326	9.69631	9.62609	9.77082	0.342766	1	20	2	0.0257084	0.985077	1	20	0.978625	9.70449	0.704253	1	20
Smp_060080	9.59797	9.51096	9.59941	9.52496	9.34506	9.3863	9.4805	9.47435	9.60783	9.57465	9.59859	9.62954	9.5299	9.49422	9.61035	9.54216	9.56989	9.69191	9.5076	9.51647	9.50608	9.48603	9.55036	9.51435	9.5622	9.41956	9.65647	9.54971	9.53491	9.7094	9.57116	9.71821	9.41511	9.53455	9.66192	9.68541	1	1	20	6	0.025733	1	1	28	6.68827	9.57687	1	1	24
Smp_060090	11.9072	11.8487	11.8894	12.0432	12.347	12.2433	11.9828	12.0812	11.9609	12.0291	11.9795	12.2371	12.2277	12.1972	11.9579	12.0833	12.0428	11.9668	12.0639	11.9702	12.0848	12.1886	11.9604	11.7389	12.1041	12.4775	11.9369	11.9918	12.0794	11.8694	11.9406	11.929	12.2005	11.9845	11.9008	12.0242	1	1	24	6	0.023673	1	1	28	7.36699	12.0809	1	1	26
Smp_246630	7.16569	7.31899	7.25869	7.07249	7.36144	7.19087	7.16183	7.25074	7.30395	7.19711	7.22498	7.23065	7.22112	7.17256	7.35205	7.30883	7.313	7.21574	7.19812	7.18665	7.21161	7.20375	7.16182	7.22214	7.11899	7.22311	7.16826	7.22079	7.27148	7.38507	7.23107	7.28833	7.41968	7.13047	7.26416	7.29726	1	1	20	4	0.0217396	1	1	20	7.53202	7.26475	1	1	20
Smp_246620	11.6306	11.5038	11.5773	11.5813	11.0167	11.2732	11.515	11.5866	11.4975	11.5834	11.6311	11.1976	11.2298	11.4007	11.4183	11.2741	11.5189	11.4945	11.2473	11.4458	11.5347	11.0989	11.4726	11.5833	11.4866	10.7476	11.3864	11.5624	11.3301	11.5547	11.4542	11.4107	11.1341	11.7349	11.4103	11.4558	1	1	20	2	0.061352	1	1	20.9195	3.40843	11.4628	1	1	20.4598
Smp_330190	10.5334	10.6234	10.546	10.6788	10.8942	10.7947	10.52	10.6916	10.643	10.6998	10.5683	10.8122	10.7734	10.7281	10.692	10.6733	10.7074	10.6583	10.6746	10.6681	10.606	10.7342	10.6545	10.6685	10.6727	11.0605	10.7103	10.6562	10.7178	10.5155	10.6038	10.6931	10.7612	10.5672	10.6087	10.6594	1	1	24	12	0.0236923	1	1	20	8.09088	10.7055	1	1	22
Smp_330250	10.5042	10.5435	10.5704	10.5294	10.8612	10.787	10.5821	10.5893	10.6075	10.6445	10.623	10.7737	10.804	10.6448	10.6288	10.6022	10.6856	10.6269	10.6316	10.5922	10.4958	10.671	10.649	10.5325	10.6175	10.8961	10.6957	10.5977	10.7107	10.5271	10.519	10.5829	10.6762	10.6009	10.5512	10.5362	1	1	24	12	0.0290738	1	1	28	7.30708	10.6671	1	1	26
Smp_196790	8.2002	8.26238	8.20908	8.09703	8.38423	8.18561	8.14535	8.02449	8.1977	8.15741	8.15031	8.22613	8.16393	8.16859	8.34107	8.27824	8.20038	8.34706	8.23542	8.09711	8.24458	8.2503	8.21616	8.16801	8.04782	8.40174	8.36915	8.09121	8.2172	8.15425	8.21011	8.04848	8.25902	8.08103	8.22748	8.30497	1	1	20	10	0.0256269	1	1	20	8.31289	8.25087	1	1	20
Smp_104110	9.12469	9.05154	8.99926	8.99946	9.22995	9.0734	9.06742	9.1322	9.03782	9.11322	9.0192	9.18342	9.10514	9.10986	8.98736	9.1052	8.95843	8.97946	9.08493	8.98292	9.09431	9.10875	8.98172	8.99774	9.19467	9.35512	9.09294	9.0656	9.06266	9.00634	8.83356	9.06488	8.98077	8.86161	8.93861	8.99426	1	1	24	6	0.0248683	1	1	28	15.2815	9.08848	1	1	26
Smp_104120	7.51168	7.65309	7.56973	7.48207	7.61322	7.4329	7.47286	7.49679	7.45103	7.58156	7.47172	7.48824	7.51091	7.56908	7.55779	7.56846	7.54506	7.47782	7.37392	7.64521	7.45752	7.59059	7.61628	7.46738	7.47663	7.61709	7.52352	7.48572	7.51525	7.56467	7.67226	7.64016	7.67269	7.42552	7.52087	7.45971	1	1	24	22	0.017998	1	1	28	8.53172	7.53919	1	1	26
Smp_346630	8.30545	8.3329	8.21419	8.17902	8.20024	8.32321	8.18134	8.23144	8.30279	8.38949	8.32006	8.17955	8.3693	8.29043	8.27573	8.25055	8.38422	8.32284	8.12838	8.30054	8.17977	8.21004	8.21616	8.38171	8.25143	8.2606	8.30007	8.16872	8.22295	8.40221	8.46806	8.33269	8.24368	8.33996	8.23944	8.23465	1	1	20	6	0.0257088	1	1	20	7.62433	8.31623	1	1	20
Smp_346640	9.3057	9.3341	9.39755	9.29905	9.14253	9.34609	9.31008	9.33593	9.48533	9.23459	9.38175	9.30209	9.13695	9.27824	9.35283	9.2725	9.27077	9.50218	9.17616	9.30324	9.35284	9.11615	9.29081	9.55115	9.18994	9.07516	9.39544	9.54196	9.31319	9.35642	9.24463	9.24523	9.25038	9.34606	9.44312	9.33291	1	1	20	0	0.0212981	1	1	20	4.15017	9.3271	1	1	20
Smp_073340	9.90695	9.99095	9.81892	9.93797	10.0188	10.0562	9.92586	9.9477	9.89627	9.94289	9.8814	9.96348	10.1667	10.0778	9.96211	10.095	10.035	10.09	10.2454	10.091	10.1293	10.1475	10.0986	9.94968	10.0137	10.1117	10.066	10.011	10.0224	9.98157	10.0287	10.0152	10.069	10.1484	9.91633	9.93482	0.00169767	0.110289	24	14	0.0745916	0.0442304	1	22.9851	11.3993	10.1116	0.000788192	0.0599474	23.4925
Smp_161870	9.59093	9.69494	9.59423	9.6371	10.0095	9.84818	9.68041	9.68029	9.6362	9.72399	9.64383	9.81314	9.84943	9.73791	9.61035	9.71761	9.59299	9.63625	9.75484	9.60642	9.63336	9.8102	9.6583	9.54258	9.59601	10.0345	9.70177	9.5765	9.75242	9.52829	9.72015	9.68966	9.87621	9.69018	9.56213	9.57072	1	1	20	4	0.0209533	1	1	28	6.67054e-05	9.7276	1	1	24
Smp_246510	10.5125	10.41	10.3519	10.5671	10.0509	10.2689	10.6155	10.395	10.3947	10.5382	10.266	10.0938	10.4504	10.3193	10.3679	10.4293	10.2482	10.3272	10.5089	10.2757	10.3496	10.4293	10.3848	10.3915	10.4627	10.1132	10.3114	10.5115	10.2427	10.3287	10.52	10.3191	10.1854	10.5203	10.2836	10.3092	1	1	24	10	0.0227985	1	1	23.1445	11.7557	10.3904	1	1	23.5723
Smp_246500	9.06629	8.96213	8.8548	9.05842	8.72824	8.83479	9.00894	9.01604	9.05749	8.93283	8.87369	8.8111	9.0615	8.92309	8.70552	9.02549	8.75446	8.74325	9.06592	8.85246	8.94705	8.99253	9.0559	8.98482	9.07387	8.84261	8.97476	8.926	8.89266	9.01569	8.92346	8.9205	8.83156	8.95273	8.70409	8.75082	1	1	20	14	0.0369931	1	1	20	13.1588	8.98907	1	1	20
Smp_073300	9.93482	9.87992	9.81154	9.84365	9.84463	9.75709	9.95166	9.90653	9.86628	9.88036	9.8024	9.92391	9.71694	9.67573	9.86199	9.75895	9.9475	9.84824	9.8445	9.92782	9.872	9.82935	9.83732	9.75722	9.88117	9.741	9.79689	9.78877	10.0439	9.86632	9.94746	9.90323	9.90521	9.87029	9.85264	9.87586	0.555081	1	20	4	0.00769713	0.999996	1	20	20	9.89018	0.881823	1	20
Smp_073290	10.7309	10.7434	10.882	10.62	10.7202	10.6176	10.6934	10.6998	10.741	10.7089	10.807	10.6888	10.5848	10.6186	10.8649	10.6878	10.7201	10.8063	10.7486	10.7836	10.7174	10.6798	10.7459	10.8458	10.7036	10.5353	10.6855	10.6536	10.7588	10.8372	10.7477	10.7908	10.7222	10.7332	10.7898	10.8078	1	1	24	18	0.0211182	1	1	28	11.847	10.7537	1	1	26
Smp_073280	9.32724	9.18183	9.18654	9.28521	8.94498	8.96666	9.24401	9.15724	9.25662	9.21036	9.08481	9.01187	9.23055	9.15586	9.30479	9.42325	9.13977	9.18203	9.19865	9.26748	9.26926	9.28248	9.29323	9.49	9.32277	9.06837	9.21742	9.28878	9.16586	9.29228	9.45492	9.42912	9.23649	9.14563	9.18824	9.22444	0.519357	1	24	16	0.0485673	0.939517	1	28	11.8913	9.30027	0.838071	1	26
Smp_073270	9.50915	9.42264	9.43105	9.31956	9.62338	9.63723	9.45711	9.33375	9.37575	9.39484	9.35457	9.45082	9.58569	9.56673	9.45751	9.54894	9.43836	9.46251	9.29429	9.29234	9.29133	9.45955	9.3776	9.3391	9.5604	9.75754	9.47645	9.30273	9.51012	9.39209	9.51426	9.86184	9.47308	9.43741	9.50611	9.52039	0.592805	1	0	NA	0	0.996065	1	27.0175	7.74751	9.51076	0.901552	1	27.0175
Smp_161850	9.78805	9.84671	9.89205	9.88335	9.59857	9.92383	9.87597	9.80341	9.86194	9.79373	9.8625	9.76211	9.80342	9.73462	9.80542	9.76621	9.77296	9.934	9.82891	9.81998	9.88632	9.76038	9.90577	9.84469	9.87398	9.68369	9.82437	9.91027	9.72947	10.0476	9.73438	9.5967	9.78855	9.82831	9.82319	9.91128	1	1	20	16	0.0223157	1	1	20	14.1422	9.8474	1	1	20
Smp_330470	6.95613	6.94799	6.99621	6.90458	6.91317	6.76838	6.96556	7.00092	6.99782	7.04571	6.97326	7.08077	6.90539	6.9035	6.99574	6.99009	7.03375	6.90375	6.96113	6.91671	6.76838	6.9001	6.90786	6.9124	6.90117	7.03164	6.76838	6.76838	6.90857	7.05303	6.76838	6.95912	6.95785	6.9778	7.05555	6.9853	0.0381896	0.572999	20	6	0.051352	0.819943	1	20	4.56828	6.99359	0.139773	1	20
Smp_161820	8.24148	8.16747	8.06105	8.05351	8.13588	8.1692	7.99469	8.11568	8.1977	8.17637	8.01771	8.19138	8.09214	8.06882	8.0989	8.03979	8.16294	8.02059	8.07368	8.11856	8.10369	8.00749	8.13921	8.05382	8.17347	8.45261	8.31097	8.02742	8.21142	8.22158	8.06121	8.13264	8.29892	8.0663	8.00821	8.16923	0.237165	1	20	18	0.0497118	0.940009	1	20	16.0122	8.17981	0.557536	1	20
Smp_073220	9.22054	9.12851	9.17013	9.14609	8.9348	9.06284	9.14519	9.22026	9.07301	9.18361	9.14443	9.04741	9.10514	9.20033	9.23722	9.12383	9.152	9.04683	9.23531	9.12658	9.26089	9.13568	9.19808	9.23824	9.107	9.06837	9.18804	9.17166	9.16317	9.12013	9.00756	9.21441	9.14996	9.19347	9.27167	9.20791	1	1	20	10	0.0285334	0.999996	1	28	11.9437	9.19916	1	1	24
Smp_073210	9.91537	9.92386	10.0048	9.93508	9.98436	10.0843	9.96364	9.94069	9.86844	9.87659	9.93992	9.93926	10.0525	9.9678	9.94881	9.88413	9.95296	9.93687	9.9972	9.91566	9.92148	9.94178	9.98727	9.91719	9.95651	10.0243	9.96508	9.88619	9.94668	9.98923	9.90422	9.99212	9.92091	9.90754	10.0006	10.0171	1	1	24	22	0.01545	1	1	20	8.48537	9.95792	1	1	22
Smp_073200	9.19485	9.2986	9.28968	9.32182	9.36745	9.33963	9.25898	9.19396	9.3191	9.29525	9.14734	9.32843	9.30888	9.23393	9.29626	9.26002	9.1809	9.35148	9.2989	9.31136	9.16524	9.3749	9.17979	9.22475	9.24782	9.3904	9.32652	9.11171	9.26916	9.26679	9.29424	9.40014	9.31121	9.21387	9.21572	9.28271	1	1	20	18	0.0199916	1	1	26.4465	8.05196	9.27192	1	1	23.2232
Smp_161800	9.06889	9.10565	9.0621	9.13576	8.99802	8.84422	9.26886	9.12205	9.23627	9.24058	9.02239	9.20177	9.1984	9.27365	8.98736	9.24743	9.07173	8.77399	9.29198	9.00345	9.27758	9.50093	8.95707	9.2436	8.92664	9.07854	9.06362	9.17928	9.03334	8.73245	9.04622	8.741	8.98077	9.20807	9.06928	8.87692	0.188277	1	24	10	0.108702	0.895568	1	25.3097	11.7829	9.21363	0.468772	1	24.6549
Smp_161790	10.9361	10.9691	10.8468	10.7647	10.7884	10.9829	10.7365	10.7492	10.8095	10.8264	10.7845	10.5349	11.0781	11.0594	10.9847	10.9731	10.9262	10.8499	10.8795	10.9354	10.8426	10.7108	10.7757	10.6982	11.0239	10.8214	11.0737	10.7192	10.939	10.9071	11.1168	11.2669	10.9384	10.8205	10.9711	10.8986	1	1	24	22	0.0609409	0.996211	1	28	8.12545	10.9791	0.999993	1	26
Smp_073140	10.3347	10.2787	10.2406	10.4388	10.4578	10.5381	10.4199	10.2847	10.2991	10.4361	10.3383	10.3892	10.4504	10.4282	10.2702	10.4597	10.5374	10.3562	10.2489	10.2851	10.3328	10.4322	10.3892	10.2727	10.2955	10.6536	10.2945	10.3998	10.4697	10.3347	10.4114	10.4136	10.4518	10.3114	10.2439	10.2545	1	1	24	6	0.0223872	1	1	28	7.65581	10.4177	1	1	26
Smp_210780	11.1844	11.2128	11.1977	11.1763	11.0059	11.1122	11.2745	11.2774	11.165	11.2176	11.24	11.1875	11.2579	11.2752	11.2722	11.1559	11.1369	11.293	11.3097	11.292	11.3333	11.0869	11.3201	11.3249	11.1674	11.0605	11.2511	11.2565	11.168	11.1756	11.1485	11.1899	11.3159	11.1053	11.3109	11.266	0.237165	1	24	12	0.0238486	0.984619	1	20	11.6595	11.2789	0.573168	1	22
Smp_210770	7.77683	8.05791	8.00665	7.93934	7.89812	8.05288	7.77332	7.79625	7.83349	7.92836	7.89917	8.0054	7.91692	8.05644	7.86454	7.87957	7.67402	7.75348	8.0093	7.85316	7.79538	8.07364	8.00171	7.77669	8.04782	7.87969	7.96982	7.74665	7.77821	8.00524	7.8628	7.80044	7.8858	8.08832	7.68497	7.97398	1	1	20	16	0.0415716	1	1	20	13.2021	7.92159	1	1	20
Smp_246470	8.89469	9.04672	9.19119	8.89179	8.70806	9.15746	8.99087	9.06745	9.18757	8.91258	9.20986	9.12406	9.10245	9.10465	9.29839	8.91925	9.13485	9.22582	9.03547	9.23647	9.23547	8.86802	9.11515	9.32658	9.08159	8.84665	9.25649	9.08478	8.9188	9.34432	9.10637	9.01013	9.05479	9.04122	9.1111	9.12208	0.632609	1	24	12	0.0460533	0.999003	1	26.2385	10.5159	9.13998	0.921993	1	25.1193
Smp_161770	6.90119	6.94799	6.76838	6.76838	6.91317	6.90241	6.90786	6.95832	6.76838	6.89256	6.76838	6.76838	6.90539	6.9594	6.95408	6.76838	6.9012	6.76838	6.90472	6.91671	6.91664	6.9546	6.76838	6.9124	6.99823	6.98343	6.76838	6.76838	6.76838	6.91088	6.96636	6.76838	6.90241	6.76838	6.91214	6.94555	1	1	20	10	0.00730526	1	1	20	11.7579	6.89572	1	1	20
Smp_073080	9.44004	9.53639	9.42324	9.51519	9.62543	9.66135	9.491	9.50159	9.36336	9.51728	9.57115	9.69104	9.50814	9.58519	9.39527	9.47955	9.45014	9.44428	9.51941	9.36947	9.58561	9.68944	9.40461	9.41898	9.46326	9.65965	9.45442	9.58783	9.58518	9.34917	9.33976	9.48924	9.57492	9.51148	9.37226	9.44565	1	1	20	0	0.0281558	1	1	28	14.9381	9.5096	1	1	24
Smp_073070	9.80329	9.76364	9.89065	9.83121	9.38948	9.50413	9.73588	9.68536	9.72038	9.68128	9.72823	9.61998	9.60814	9.63386	9.77247	9.63584	9.56809	9.94116	9.69401	9.66817	9.62265	9.60785	9.63209	9.73682	9.64268	9.26124	9.60368	9.76248	9.6222	9.84954	9.73968	9.77202	9.45535	9.81341	9.67755	9.77082	1	1	24	0	0.0491204	1	1	20.1206	3.06326	9.69961	1	1	22.0603
Smp_161750	10.1995	10.367	10.3468	10.2417	10.394	10.354	10.2219	10.3452	10.3087	10.2138	10.388	10.5339	10.3555	10.3366	10.2734	10.2935	10.2842	10.4268	10.4943	10.3623	10.4049	10.3816	10.5007	10.4693	10.2652	10.4523	10.4426	10.3394	10.405	10.383	10.2002	10.3911	10.5499	10.179	10.5396	10.3656	0.394934	1	24	14	0.0278064	0.99359	1	23.6923	12.52	10.4372	0.759482	1	23.8462
Smp_315110	7.1431	7.22469	7.22263	7.29319	7.17672	7.19087	7.30569	7.1703	7.22582	7.09633	6.97326	7.18684	7.20021	7.23459	7.2747	7.05442	7.28031	7.17333	7.31077	7.23561	7.21161	7.25904	7.3231	7.28511	7.187	7.27064	7.23672	7.24073	7.18763	7.1945	7.18722	7.27087	7.24957	7.18613	7.26416	7.26732	0.342766	1	24	14	0.0160107	0.955194	1	21.5965	12.1941	7.27107	0.692974	1	22.7983
Smp_246460	7.9046	7.85751	7.79191	7.83402	7.85514	7.90746	7.88264	7.77165	7.87771	7.78643	7.91583	7.74904	7.99483	7.86462	7.85734	7.98723	7.86166	7.93965	7.98916	7.91578	7.84335	7.93667	7.79102	7.8924	7.95241	7.98694	7.99928	7.88615	7.82204	7.67717	7.87898	7.88558	8.05897	7.90574	7.83898	7.88255	0.674572	1	24	16	0.020232	0.999999	1	28	8.62378	7.91994	0.940135	1	26
Smp_094360	10.3938	10.4145	10.4793	10.3658	10.2012	10.1961	10.3915	10.3807	10.4687	10.272	10.4534	10.377	10.1975	10.1223	10.3173	10.3861	10.2559	10.4167	10.3533	10.4618	10.3788	10.4446	10.3478	10.3986	10.4193	10.1401	10.3934	10.3558	10.343	10.3737	10.329	10.3576	10.17	10.4396	10.3682	10.3419	1	1	20	14	0.0167069	1	1	20	12.4914	10.3991	1	1	20
Smp_094340	11.6052	11.5424	11.5109	11.5813	11.4825	11.3731	11.5699	11.5052	11.5444	11.5437	11.5066	11.4109	11.4653	11.4817	11.6294	11.5062	11.4774	11.5099	11.5233	11.6295	11.5172	11.5254	11.5079	11.597	11.5737	11.3961	11.5105	11.5591	11.5525	11.6015	11.6219	11.5217	11.4977	11.5878	11.5733	11.5045	1	1	24	18	0.0227501	1	1	28	12.5519	11.5507	1	1	26
Smp_094330	9.69789	9.80717	10.0086	9.69167	9.48105	9.74909	9.68588	9.79719	10.0488	9.73794	9.88651	9.76557	9.64656	9.72304	9.91773	9.67964	9.83358	10.043	9.64479	9.88389	9.88809	9.59925	9.86957	10.1246	9.68948	9.44038	9.82607	9.9192	9.7853	9.94892	9.69123	9.78158	9.77916	9.75218	9.92937	9.89115	1	1	20	8	0.0408806	1	1	20	11.6304	9.83591	1	1	20
Smp_161730	11.069	11.033	11.1243	11.0494	10.9075	10.7939	11.0355	11.1344	11.1191	11.0618	11.185	11.1396	10.9077	10.9855	11.1301	10.9743	11.0657	11.1838	10.9911	11.1437	11.1126	11.0802	11.0879	11.1457	11.0424	10.7497	11.0153	11.0163	11.0861	11.1501	10.9135	10.9619	10.8562	11.1323	11.1424	11.1603	1	1	20	8	0.0431749	0.999999	1	21.5501	11.8355	11.0938	1	1	20.775
Smp_191210	9.88568	10.1632	10.024	10.2264	9.78021	10.2822	10.1108	10.1531	10.3991	10.1675	10.2035	10.2675	10.1377	10.2501	10.1444	9.90394	10.3496	10.446	10.1095	10.2373	10.208	10.0231	10.3568	10.4848	10.2739	9.98294	10.2871	10.2577	10.1573	10.2609	9.72193	9.92777	9.99688	10.1906	10.2542	10.0739	0.42342	1	20	12	0.0470257	0.799143	1	25.8323	11.9772	10.2366	0.705036	1	22.9161
Smp_072990	8.45342	8.53276	8.33946	8.50061	8.62829	8.64824	8.36578	8.44096	8.48169	8.38168	8.43254	8.46667	8.27393	8.49248	8.5933	8.39098	8.30085	8.46979	8.38122	8.27016	8.40839	8.37201	8.35063	8.40775	8.25143	8.57355	8.47275	8.30386	8.51499	8.45665	8.4541	8.37992	8.52122	8.41813	8.56373	8.5875	0.0899635	0.832451	24	0	0.0513587	0.617585	1	24.9315	4.93513e-05	8.51272	0.216145	1	24.4658
Smp_072980	12.4112	12.2748	12.0443	12.453	11.9859	11.5636	12.5623	12.3501	12.1177	12.5772	12.2517	11.8641	12.4663	12.1657	11.9658	12.4707	12.1694	11.8025	12.4634	12.4237	12.0041	12.581	12.1602	11.8975	12.4354	12.0282	12.0677	12.5782	12.1828	12.0231	12.3704	11.9532	11.8182	12.4585	11.8988	11.7672	1	1	24	10	0.0729291	1	1	27.4623	12.803	12.2573	1	1	25.7311
Smp_072970	10.2742	10.2537	10.2515	10.2545	10.5511	10.3603	10.1777	10.2181	10.1426	10.0929	10.1705	10.2675	10.27	10.169	10.0862	10.1935	10.1721	10.0887	10.2087	10.2191	10.1067	10.1889	10.157	10.1416	10.1669	10.4422	10.2155	10.1219	10.2476	10.0966	10.2066	10.2581	10.3339	10.192	10.2136	10.2545	0.00444048	0.187967	20	0	0.0410128	0.353294	1	25.3739	19.9999	10.245	0.0116992	0.389488	22.6869
Smp_161690	6.99825	6.94799	6.76838	7.00411	6.76838	6.90241	6.90786	6.90273	6.76838	6.76838	6.76838	6.9083	6.90539	6.9594	6.95408	7.0243	6.76838	6.90375	6.76838	6.91671	6.91664	6.76838	6.96556	6.76838	7.03369	6.92051	6.91015	7.00534	6.76838	6.96982	6.90843	6.95912	6.76838	6.91653	6.91214	6.76838	1	1	20	18	0.0324888	1	1	20	8.05971	6.91927	1	1	20
Smp_161680	10.6573	10.6473	10.6455	10.5837	10.4198	10.4866	10.7085	10.5929	10.638	10.632	10.6795	10.4973	10.5811	10.6097	10.7653	10.5247	10.7352	10.8604	10.7062	10.7626	10.7262	10.5389	10.6691	10.718	10.6604	10.4154	10.7122	10.6268	10.5763	10.7333	10.6894	10.6636	10.5553	10.6244	10.6425	10.5976	0.342766	1	20	10	0.0477657	0.980763	1	24.0336	10.6426	10.6915	0.702644	1	22.0168
Smp_072950	11.0138	11.0522	10.9906	11.0996	11.2335	11.2616	11.0709	11.1204	10.9992	11.0503	11.0161	11.2864	11.1798	11.1517	10.9879	11.1893	11.0284	10.9788	11.0758	11.1532	11.0737	11.2328	11.0953	11.0211	11.0725	11.4384	11.1434	10.9781	11.1596	10.9262	11.0705	11.0348	11.3796	10.9608	11.0902	11.069	1	1	20	16	0.0154903	1	1	20	15.4562	11.1176	1	1	20
Smp_200800	7.94581	7.80895	7.83007	7.75928	7.92299	7.88583	7.64816	7.8043	7.8221	7.78643	7.8822	7.82863	7.98111	7.96522	7.79764	7.78797	7.87624	7.97418	7.76029	7.78595	7.84335	7.71937	7.73676	7.66514	7.99807	8.05246	7.7892	7.87851	7.87196	7.77579	7.82105	8.10335	7.9959	7.75432	7.97052	7.90155	0.485557	1	0	NA	0	0.999349	1	28	7.75555	7.89771	0.836123	1	28
Smp_068170	9.85389	9.78908	9.7786	9.79159	9.79115	9.77137	9.77224	9.78938	9.92563	9.85888	9.8024	9.7759	9.93422	9.87406	9.80985	9.9144	9.86729	9.86189	9.81947	9.92262	9.78864	9.87258	9.81595	9.83949	9.7909	9.79604	9.78469	9.8555	9.81072	9.79446	9.99531	9.90177	9.83004	9.95235	9.87644	9.80896	0.592805	1	20	8	0.0342476	1	1	20	8.26721	9.87732	0.902777	1	20
Smp_125730	10.6982	10.7898	10.7011	10.6667	10.9531	10.9694	10.7278	10.8016	10.7642	10.7759	10.6199	10.8295	10.8417	10.9869	10.8564	10.8524	10.8779	10.728	10.8742	10.6774	10.7946	10.8706	10.7129	10.7873	10.6858	10.8785	10.7995	10.7418	10.8203	10.6436	10.8004	10.7375	10.9025	10.7342	10.8335	10.8575	1	1	20	10	0.0406128	1	1	20	8.17264	10.8576	1	1	20
Smp_006550	11.4784	11.4685	11.5235	11.5185	11.8132	11.5925	11.4937	11.5378	11.4801	11.5236	11.565	11.7041	11.5006	11.4899	11.4519	11.4752	11.5348	11.4261	11.5814	11.5338	11.5565	11.6215	11.4891	11.3978	11.4749	11.7643	11.4735	11.4926	11.6141	11.3793	11.4757	11.51	11.576	11.4702	11.5103	11.5413	1	1	20	2	0.020817	1	1	20	14.603	11.5377	1	1	20
Smp_125740	10.8091	10.7174	10.5309	10.8745	10.8336	10.8614	11.027	10.7603	10.6666	10.9011	10.6629	10.5676	11.0761	10.762	10.5214	10.9105	10.7616	10.5351	10.9194	10.7037	10.6903	11.1782	10.8041	10.5346	10.8992	11.0009	10.6574	10.9395	10.7674	10.4825	10.8617	10.6317	10.6928	10.9808	10.6562	10.5004	1	1	20	16	0.0249771	1	1	20	13.037	10.807	1	1	20
Smp_006560	10.0048	10.2866	10.4151	10.3045	10.5134	10.5797	10.291	10.2725	10.3797	10.2918	10.4883	10.4222	10.4747	10.4875	10.3847	10.5348	10.2248	10.0719	10.3182	10.5813	10.1619	10.6457	10.4498	10.0032	10.6294	10.7009	10.5667	10.5576	10.4441	10.5018	10.4577	10.2513	10.1772	10.5203	10.0083	10.1069	0.592805	1	20	16	0.0555259	0.999972	1	20	15.5254	10.4769	0.902768	1	20
Smp_188580	7.52295	7.66162	7.72716	7.56434	7.97865	7.80986	7.49891	7.67484	7.69915	7.67465	7.79232	7.69155	7.72024	7.86462	7.68219	7.82431	7.57685	7.80374	7.60828	7.69113	7.65652	7.71083	7.57159	7.73782	7.70955	7.77984	7.90008	7.64258	7.7415	7.68757	7.66202	7.96361	7.75253	7.712	7.66357	7.76675	1	1	24	22	0.0244026	1	1	28	7.92213	7.74537	1	1	26
Smp_125760	8.74096	8.75349	9.00728	8.83442	8.6625	8.58448	8.89011	8.93055	8.68502	8.76126	8.85566	8.92501	8.71786	8.65055	8.84814	8.75543	8.99729	8.77399	8.80326	8.82938	8.76078	8.84404	8.77367	8.84443	8.70358	8.58352	8.79851	8.92907	8.76071	8.85398	8.74432	8.69188	8.74657	8.77977	8.7745	8.96714	1	1	24	10	0.0321625	1	1	20.2427	11.7791	8.80952	1	1	22.1213
Smp_125770	12.7346	12.6564	12.7325	12.6959	12.4118	12.3173	12.6825	12.662	12.6639	12.6803	12.7118	12.5567	12.4071	12.5633	12.6567	12.5459	12.5683	12.6252	12.6166	12.7201	12.6359	12.612	12.6446	12.678	12.6926	12.0886	12.4628	12.5713	12.6094	12.6406	12.643	12.5594	12.4788	12.7894	12.7332	12.6601	1	1	20	2	0.038435	1	1	20	11.839	12.6517	1	1	20
Smp_125780	9.35266	9.36869	9.31746	9.13835	9.49911	9.20118	9.39345	9.36603	9.17691	9.36971	9.33698	9.3496	9.38949	9.37134	9.35283	9.37034	9.48107	9.3817	9.37931	9.474	9.39912	9.40304	9.35237	9.40954	9.40192	9.52066	9.40468	9.33021	9.53696	9.45629	9.31599	9.3359	9.28676	9.25377	9.33041	9.27284	0.00192222	0.117532	20	12	0.0387422	0.244534	1	22.5197	14.8529	9.42284	0.00407188	0.192386	21.2598
Smp_006590	9.11971	8.87719	8.99119	8.98502	8.87551	8.97519	8.9939	8.99938	8.93484	8.95029	9.01277	8.9314	9.05873	8.91709	9.02979	9.06715	8.83128	8.85887	8.92757	8.83325	8.91841	8.95973	8.85356	8.89756	8.99137	8.9548	8.90643	8.95633	8.81793	8.76676	8.88095	8.8686	8.84728	8.9806	8.74758	8.86888	0.136773	1	24	6	0.0551467	0.48592	1	28	3.03467	8.9768	0.246646	1	26
Smp_125790	10.4893	10.5094	10.6114	10.4368	10.3664	10.3425	10.536	10.5505	10.5472	10.4646	10.632	10.4973	10.5811	10.5105	10.5231	10.4238	10.6164	10.3971	10.534	10.4935	10.4	10.5292	10.6012	10.4044	10.5681	10.3521	10.5217	10.6807	10.4739	10.4964	10.4892	10.4388	10.3529	10.4444	10.3871	10.3934	0.296536	1	24	8	0.0387014	0.991919	1	27.4623	4.91146	10.5253	0.654079	1	25.7311
Smp_006630	11.0509	11.0493	11.1552	11.0698	10.941	10.8489	11.1034	11.062	11.1046	11.0106	11.1434	11.0189	10.9566	10.7983	11.0441	10.9613	10.996	11.0591	11.0587	11.098	11.004	11.0625	11.1014	11.1255	11.1099	10.7599	10.987	11.0583	11.0345	11.0678	10.9828	10.9417	10.9631	11.1038	10.9966	11.0674	1	1	24	10	0.0198612	1	1	28	12.2762	11.0756	1	1	26
Smp_125800	9.84362	9.8332	9.66995	9.82808	9.77102	9.81796	9.88704	9.98089	9.75128	9.8576	9.78422	9.91927	9.99039	9.83933	9.78153	9.80052	9.86439	9.82982	9.80837	9.77248	9.76361	9.90067	9.8176	9.80609	9.90109	9.97592	9.79689	9.88011	9.8241	9.8862	9.67839	9.5967	9.65098	9.67166	9.618	9.67214	0.106655	0.904587	24	10	0.0452107	0.181102	1	28	5.42324	9.86146	0.0955507	1	26
Smp_125810	9.05848	9.03218	9.01525	8.91343	8.79832	9.17219	8.75565	9.08065	8.95187	8.96507	9.02877	8.92179	8.89316	9.21243	9.1327	9.05504	9.05089	9.08991	9.0741	9.06644	9.11941	8.87984	9.07878	9.15803	9.07645	8.92101	9.15524	9.05451	9.03334	9.1344	8.92668	9.13539	9.15985	8.93857	8.99758	9.04218	0.519357	1	20	14	0.0414837	0.992855	1	23.252	9.03086	9.07898	0.857177	1	21.626
Smp_125820	10.6787	10.7654	10.7153	10.6933	10.6673	10.6654	10.7917	10.8214	10.7066	10.7455	10.7854	10.7297	10.8096	10.7428	10.6768	10.83	10.7082	10.6745	10.7552	10.7146	10.788	10.7933	10.7605	10.743	10.7052	10.7219	10.7338	10.7739	10.7257	10.7306	10.7267	10.727	10.8121	10.6464	10.7539	10.6806	0.296536	1	20	10	0.0147152	0.994844	1	25.4384	11.8694	10.7592	0.655139	1	22.7192
Smp_006680	10.5683	10.5696	10.4371	10.6528	10.5134	10.4828	10.6827	10.6749	10.4602	10.7263	10.6005	10.4276	10.7807	10.5738	10.3609	10.5515	10.5739	10.3423	10.733	10.5726	10.538	10.6457	10.4801	10.4298	10.6047	10.5495	10.5515	10.6624	10.5245	10.4453	10.5816	10.3941	10.4654	10.4962	10.281	10.1592	1	1	24	10	0.0396352	0.990161	1	28	13.2468	10.569	0.999951	1	26
Smp_006690	9.31867	9.31449	9.47699	9.36405	9.46736	9.44946	9.37308	9.55266	9.44196	9.44719	9.3915	9.48297	9.44697	9.5156	9.44029	9.41022	9.49059	9.45848	9.43458	9.50011	9.4585	9.4879	9.55236	9.31395	9.41601	9.52552	9.41615	9.46402	9.5205	9.50903	9.29911	9.34028	9.46916	9.4951	9.52576	9.44739	1	1	20	12	0.0289513	0.999056	1	27.0175	8.44805	9.46062	1	1	23.5088
Smp_006700	10.1086	10.0538	10.2741	9.99752	10.0984	9.96844	10.0048	10.0862	10.1174	10.0244	10.1036	10.0337	9.96474	10.0063	10.1732	9.92607	10.0311	10.0732	10.0193	10.0786	10.1143	9.9935	9.97844	10.1555	10.0763	9.82962	10.1263	10.0027	10.0439	10.1065	9.90892	10.0365	9.95457	10.0865	10.1246	10.0971	1	1	20	2	0.0156552	1	1	28	12.0448	10.0566	1	1	24
Smp_006710	9.11721	9.07297	8.95563	9.0775	9.17988	9.07865	9.30529	9.17939	9.00979	9.18361	9.1209	9.31413	9.3408	9.2551	9.04019	9.26002	9.35084	9.07659	9.1837	9.17222	9.09431	9.2803	9.17979	9.01689	9.21339	9.41694	9.09872	9.23149	9.28645	9.04637	9.1203	9.17053	9.12237	9.14259	9.06624	8.78854	0.318943	1	20	10	0.0223238	0.945624	1	26.2385	7.42122	9.2217	0.663114	1	23.1193
Smp_006720	9.02678	9.04913	9.04667	9.15122	9.35506	9.21071	9.04142	9.13724	9.00979	9.11759	9.04143	9.31173	9.20837	9.2076	9.16845	9.22403	9.12246	9.17955	9.093	9.17222	9.13793	9.20648	9.1234	8.98157	9.18283	9.40903	9.22795	8.9801	9.23899	9.08523	9.15855	9.27994	9.34601	9.09286	9.08437	9.18696	1	1	24	14	0.0240725	1	1	28	8.04482	9.1851	1	1	26
Smp_342200	7.76052	7.929	7.8449	7.94643	7.76256	8.03425	7.86665	7.82018	8.05472	8.00875	7.8473	7.84539	8.04139	7.90178	7.8205	7.93806	7.91869	7.77897	7.9189	7.9414	7.87096	8.02596	7.89834	7.74771	7.91843	8.01202	7.82478	7.98713	7.86382	7.87274	7.8628	7.95677	7.92857	7.98122	7.86508	7.82311	1	1	20	12	0.0121698	1	1	28	15.9458	7.90863	1	1	24
Smp_006730	9.85681	9.98243	9.91423	10.0386	10.1144	10.2158	9.97108	10.0279	9.86628	10.0569	9.9317	10.069	10.139	10.1122	9.98313	10.0719	9.9584	10.0403	10.0531	10.0504	9.89872	10.1049	10.0518	9.92211	9.998	10.2602	9.9895	10.0262	10.041	9.89603	9.97904	10.1176	10.034	10.0911	10.0371	9.96038	1	1	20	12	0.0190367	1	1	28	8.21209	10.0512	1	1	24
Smp_316270	8.24653	8.32001	8.20908	8.09092	8.529	8.18017	8.21045	8.1996	8.24396	8.24906	8.3696	8.62263	7.96721	8.29544	8.31816	8.28279	8.25175	8.31794	8.32809	8.29453	8.27561	8.31278	8.18721	8.22388	8.36132	8.3784	8.26105	8.24104	8.45559	8.24508	8.37169	8.34706	8.29401	8.17209	8.24537	8.29212	1	1	24	18	0.0211115	1	1	20	16.3238	8.3093	1	1	22
Smp_331410	9.2838	9.37059	9.44461	9.3082	9.61928	9.2319	9.34311	9.43447	9.28657	9.28372	9.37193	9.6597	9.30657	9.44028	9.52613	9.53192	9.23919	9.26127	9.35965	9.44003	9.38643	9.40503	9.24649	9.31648	9.29897	9.60801	9.31427	9.23878	9.47849	9.30485	9.35615	9.52217	9.55293	9.1964	9.3771	9.45435	1	1	24	0	0.0112308	1	1	20	4.50561	9.39432	1	1	22
Smp_006760	9.48459	9.2986	9.30471	9.35527	9.5562	9.28683	9.28355	9.40172	9.26667	9.4386	9.29592	9.46162	9.23543	9.22918	9.39328	9.37994	9.29726	9.36018	9.4051	9.29234	9.37103	9.28465	9.39791	9.46522	9.20172	9.35237	9.31181	9.2841	9.23899	9.29733	9.43967	9.53171	9.52494	9.17573	9.41756	9.3868	1	1	24	0	0.0430518	0.999999	1	25.9663	11.8077	9.36978	1	1	24.9831
Smp_006750	9.10718	9.09872	8.98578	9.2015	9.1011	9.14506	9.07313	8.95679	9.09975	9.1542	8.98677	9.16749	9.40462	9.41145	9.25056	9.2725	9.00818	9.13164	9.15585	9.18413	9.09747	9.22021	9.15592	9.00735	9.29897	9.49359	9.32163	9.09561	9.2185	9.0734	9.22682	9.22158	9.13247	9.09603	9.03547	9.06319	0.718774	1	20	14	0.0371186	0.983657	1	24.7466	8.16846	9.24716	0.952144	1	22.3733
Smp_315420	9.0241	8.77446	9.02843	8.82461	9.05212	8.84734	8.92244	9.00217	9.03782	9.04352	9.13565	9.14595	8.85153	9.03499	9.18713	9.15129	8.96685	8.99663	8.99568	9.08573	9.07517	8.91754	8.91921	8.82988	9.09181	9.00213	8.93288	9.11171	9.04514	9.18729	8.98012	9.01571	8.96088	9.00788	9.04478	8.90595	1	1	20	6	0.034867	1	1	28	5.58025	9.04614	1	1	24
Smp_140590	9.90976	9.86408	9.83792	9.75743	9.49686	9.83164	9.68769	9.80186	9.70346	9.73655	9.85208	9.49981	9.61738	9.82087	9.75723	9.94148	9.6718	9.69191	9.62315	9.79358	9.73614	9.6181	9.7875	9.78819	9.82413	9.54481	9.87614	9.79688	9.58912	9.85291	9.83016	10.1884	9.8406	9.73842	9.87644	9.82764	0.188277	1	24	22	0.0622054	0.994211	1	28	8.12968	9.7502	0.500846	1	26
Smp_034120	10.1857	10.2211	10.3699	10.1005	10.1682	10.2667	10.2206	10.1348	10.2406	10.2088	10.2464	10.2369	10.2537	10.2154	10.3194	10.1368	10.1803	10.4085	10.1005	10.1964	10.1981	10.2014	10.1968	10.3702	10.2265	10.263	10.2181	10.1486	10.2076	10.2043	10.1989	10.3972	10.2226	10.2481	10.1746	10.2979	1	1	20	6	0.0150356	1	1	20	7.92866	10.2524	1	1	20
Smp_140580	9.78652	9.76078	9.68299	9.83589	9.78021	9.73943	9.89958	9.81268	9.79751	9.83188	9.77504	9.80476	10.0912	9.82241	9.69457	9.83952	9.81867	9.83752	9.84605	9.84589	9.65453	10.0116	9.77049	9.78819	9.85513	10.0277	9.81755	9.90129	9.82077	9.69439	9.77452	9.78634	9.74419	9.87208	9.66976	9.67658	0.148339	1	20	12	0.0278937	0.996224	1	25.9663	7.97851	9.85065	0.430338	1	22.9831
Smp_034100	8.39735	8.04128	8.11272	8.27091	8.97508	8.71237	8.42911	8.41898	7.91992	7.9751	8.00271	8.37537	7.94597	8.24434	7.95988	8.08434	8.34329	8.13686	8.23004	8.02225	7.97397	7.66672	7.92902	8.1552	8.15171	8.43027	7.9317	8.18584	7.99344	7.93736	8.38169	7.9075	8.15808	8.29879	7.9152	8.25265	0.148339	1	24	2	0.108162	0.55051	1	27.3871	7.36803e-05	8.41075	0.286239	1	25.6936
Smp_331530	7.51168	7.72682	7.59995	7.86535	7.51277	7.54094	7.52399	7.58593	8.09014	8.05721	7.8736	7.82013	8.08593	7.76873	7.87168	7.8314	7.58715	7.94665	7.78594	7.87148	7.87999	8.19456	7.73676	7.79549	7.93217	8.2139	8.10925	7.92344	8.00055	7.88932	7.73116	7.97714	7.92157	7.79464	7.83898	7.73715	0.0633254	0.707777	24	16	0.0941913	0.299951	1	28	15.6255	7.95909	0.0942812	1	26
Smp_034090	9.13459	9.05154	9.26352	9.16397	8.94498	9.06284	9.23142	9.15227	9.14804	9.20014	9.14443	9.11576	9.29963	8.91408	9.08349	9.10051	9.13732	9.03859	9.10899	9.05343	9.20956	9.14774	9.20841	9.31395	9.15398	8.94737	9.17992	9.24121	9.06556	9.19545	8.96774	9.1097	8.97228	9.08333	9.03547	9.27284	1	1	24	10	0.0303447	1	1	27.6138	12.4862	9.17472	1	1	25.8069
Smp_034080	9.53144	9.6738	9.80412	9.6299	9.4372	9.55116	9.68406	9.6769	9.84226	9.53346	9.81677	9.409	9.30426	9.4585	9.58631	9.45441	9.48107	9.48645	9.44495	9.66191	9.62908	9.52116	9.68038	9.81319	9.50144	9.0547	9.40928	9.56317	9.44829	9.53888	9.41314	9.59489	9.58399	9.69834	9.56635	9.66023	1	1	20	2	0.0826984	0.999893	1	24.9315	11.9211	9.62532	1	1	22.4658
Smp_140570	7.22668	7.33311	7.20344	7.29319	7.20131	7.52976	7.13656	7.43448	7.35	7.24728	7.32645	7.20931	7.24108	7.43819	7.22171	7.08162	7.26312	7.35465	7.19812	7.39309	7.54387	7.4468	7.16182	7.28511	7.24518	7.10793	7.19235	7.12981	7.25193	7.14449	7.18722	7.03794	7.23085	7.42552	7.1198	7.26732	0.814221	1	24	6	0.0344114	0.999943	1	28	11.6538	7.33999	0.981553	1	26
Smp_140560	9.35476	9.26421	9.20964	9.28521	9.24353	9.48679	9.16661	9.20118	9.13705	9.14353	9.21816	9.07345	9.35202	9.2363	9.21695	9.13991	9.12246	8.95915	9.01856	9.15111	9.03934	9.20188	9.16126	9.05437	9.06351	9.25829	9.17174	8.93517	9.04514	9.07933	9.22682	9.2096	9.2035	9.11173	9.30264	9.35547	0.00395327	0.175274	24	0	0.0728481	0.151684	1	26.4465	7.36803e-05	9.29887	0.00504854	0.223835	25.2232
Smp_140550	9.50352	9.61476	9.55209	9.49544	9.87918	9.84219	9.5821	9.53208	9.53289	9.51891	9.65391	9.74993	9.81467	9.79428	9.70733	9.59225	9.61051	9.62377	9.80678	9.70719	9.67124	9.78173	9.6583	9.55541	9.68784	9.98119	9.80035	9.6431	9.71336	9.69061	9.47213	9.63075	9.76654	9.61239	9.63413	9.59599	0.148339	1	20	14	0.0589901	0.926719	1	20	15.1777	9.72648	0.410256	1	20
Smp_213180	8.96099	8.89625	9.1559	8.88554	8.80587	8.94075	8.88025	9.05411	8.9935	8.84721	8.97357	8.94094	8.83185	8.9788	9.05819	8.77972	9.02971	9.15707	8.8525	8.93372	8.76078	8.72691	9.02967	9.06664	8.90922	8.75914	9.04572	8.91367	8.91232	9.1086	9.07233	9.13029	8.89331	8.85783	8.96514	9.10199	1	1	20	6	0.0286868	1	1	20	7.08081	8.97541	1	1	20
Smp_140540	7.29685	7.12691	7.20344	7.35818	7.34397	7.40621	7.37219	7.30294	7.16495	7.14001	7.20173	7.32484	7.15491	7.14958	7.18249	7.17224	7.22674	7.09938	7.00436	7.13092	7.23538	7.24136	7.24951	7.14849	7.24518	7.24749	7.25735	7.24073	7.16381	7.05303	7.28977	7.19367	7.24957	7.2576	7.14781	7.09932	0.148339	1	24	0	0.0469404	0.656638	1	26.5166	19.9999	7.20824	0.324249	1	25.2583
Smp_034000	11.0796	11.1837	11.0624	11.0996	10.7427	10.813	11.1385	11.1117	11.2577	11.1555	11.2108	11.0189	11.0197	11.1091	11.1289	11.0001	11.2008	11.167	11.0374	11.1772	11.24	11.1085	11.1924	11.2469	11.1916	10.6667	11.0794	11.2147	11.1113	11.3228	11.0411	11.0176	10.9425	11.1397	11.1313	11.054	0.42342	1	24	12	0.0417661	0.995944	1	25.8323	11.9647	11.1671	0.785824	1	24.9161
Smp_033990	7.54496	7.3603	7.47052	7.44348	7.37839	7.51839	7.43172	7.39389	7.50461	7.46431	7.42709	7.52632	7.61229	7.48878	7.2747	7.37832	7.40055	7.42612	7.27611	7.42632	7.30016	7.50573	7.38763	7.42302	7.41378	7.29274	7.47058	7.49816	7.34282	7.25984	7.43437	7.42398	7.43288	7.375	7.322	7.45971	0.342766	1	24	4	0.0365132	0.962103	1	24.4444	2.35377	7.45789	0.69561	1	24.2222
Smp_140530	7.34367	7.27413	7.48228	7.29319	7.69132	7.3924	7.37219	7.43448	7.1965	7.21448	7.26815	7.48824	7.15491	7.32229	7.24006	7.32346	7.43983	7.25437	7.19812	7.21183	7.25796	7.25904	7.26896	7.19903	7.0649	7.49076	7.19235	7.32956	7.30838	7.2391	7.34226	7.19367	7.24957	7.27913	7.1198	7.36531	0.136773	1	24	2	0.0429722	0.70497	1	28	7.36803e-05	7.41074	0.321953	1	26
Smp_033970	9.84509	9.75792	9.83792	9.74253	9.85508	9.88506	9.8712	9.77046	9.73948	9.6609	9.81319	9.77247	9.67337	9.8131	9.77398	9.68425	9.90021	9.63091	9.80359	9.78785	9.70811	9.76651	9.72528	9.73682	9.74111	9.78601	9.63521	9.63404	9.79213	9.68493	9.83016	9.66743	9.8194	9.71048	9.92286	9.77358	0.453603	1	24	0	0.0408636	0.968306	1	26.8005	11.4289	9.75584	0.800596	1	25.4003
Smp_140520	9.71897	9.54976	9.54315	9.56336	9.39675	9.29578	9.57424	9.42228	9.56013	9.48435	9.39393	9.16481	9.42384	9.45043	9.35488	9.54216	9.46955	9.3493	9.46954	9.49776	9.55435	9.29975	9.44631	9.38566	9.58365	9.201	9.43879	9.3638	9.51012	9.35159	9.6967	9.73309	9.43739	9.53226	9.47272	9.38315	1	1	24	0	0.045823	0.999815	1	26.4465	11.4785	9.44296	1	1	25.2232
Smp_140510	10.9517	10.7689	10.8694	10.8442	10.8672	11.001	10.9237	10.8829	10.7468	10.6749	10.7718	10.6431	10.8277	10.8659	10.6784	10.7749	10.8463	10.6694	10.7747	10.9774	10.4282	10.8117	10.6416	10.8234	10.662	10.7527	10.6744	10.8013	10.6149	10.6368	10.9516	10.8748	10.7946	10.6701	10.6532	10.6646	0.27548	1	24	4	0.0560904	0.886071	1	28	7.28236e-05	10.8785	0.588317	1	26
Smp_200790	7.18704	7.30447	7.30813	7.21846	7.0576	7.23087	7.28767	7.2124	7.27928	6.98333	7.05788	6.76838	7.1782	6.76838	6.89974	7.08162	7.06497	7.15031	7.04077	7.21183	7.15961	7.20375	7.07978	6.9124	6.95611	7.03164	7.05159	7.0419	6.96656	6.96982	7.34226	7.28833	7.14652	7.09907	7.01718	7.04825	0.246438	1	24	2	0.0889027	0.911465	1	26.9448	11.9151	7.10147	0.560054	1	25.4724
Smp_033950	10.9071	10.8481	10.9421	10.8179	10.7002	10.628	10.8805	10.8764	10.8674	10.9023	10.9075	10.8352	10.7152	10.7216	10.9388	10.8197	10.8513	10.8446	10.8951	10.8833	10.9349	10.6465	10.8205	10.9313	10.9743	10.5413	10.8794	10.8841	10.8351	11.0512	10.8792	10.8391	10.743	10.8316	10.7666	10.84	1	1	20	14	0.0230348	1	1	28	14.6589	10.8606	1	1	24
Smp_300500	8.09539	8.03567	8.01284	7.93934	8.0091	8.12993	8.15143	8.11568	8.05472	7.91023	7.93222	8.0054	7.97419	8.09316	8.12679	7.87957	8.152	7.97418	7.85872	8.06782	8.06721	7.72783	7.98046	8.01032	8.05989	8.06036	8.02083	7.88615	7.927	7.86434	8.01347	7.92184	7.96281	8.05885	7.85646	7.99698	1	1	24	6	0.0462702	0.99559	1	26.8005	5.89525	8.04124	0.99999	1	25.4003
Smp_033930	8.05399	7.72682	7.91564	7.89564	8.10218	8.1692	7.96605	7.9172	7.81055	7.91631	8.0325	8.02626	7.94597	7.89446	7.87168	7.79536	7.99834	7.98095	7.76029	7.63331	7.84335	7.70219	7.83381	7.884	7.73537	8.01202	7.69326	7.81501	7.65248	7.68757	7.82955	7.83233	7.83329	7.79464	7.71605	7.82991	0.000525536	0.0592476	24	4	0.119224	0.0269866	1	27.4623	0.562814	7.97378	0.000172508	0.0227298	25.7311
Smp_140490	10.1542	10.2757	10.1906	10.2358	10.0867	10.2833	10.1751	10.1627	10.4314	10.1848	10.3481	10.1878	10.2596	10.343	10.2934	10.2335	10.2832	10.2616	10.2466	10.1777	10.3431	10.1012	10.3375	10.2714	10.2532	10.0379	10.3785	10.2079	10.1911	10.3525	10.1849	10.364	10.3179	10.2901	10.2542	10.3064	1	1	20	10	0.0334681	1	1	20	7.94718	10.279	1	1	20
Smp_317550	8.69686	8.85785	8.79658	8.70776	9.03011	8.66998	8.64159	8.50458	8.59878	8.62828	8.68919	8.83194	8.53944	8.54208	8.61151	8.69258	8.79345	8.75358	8.74156	8.79795	8.71071	8.74665	8.78793	8.74678	8.66169	8.94364	8.81654	8.69473	8.88936	8.76676	8.83356	8.84026	8.83787	8.67056	8.83398	8.83624	0.00699136	0.238701	24	20	0.0737779	0.136179	1	21.4577	18.7808	8.80938	0.00757557	0.299017	22.7288
Smp_310470	7.70085	7.66162	7.71871	7.70559	7.56474	7.69114	7.45944	7.61672	7.64441	7.72116	7.65963	7.61889	7.77365	7.66083	7.75819	7.68566	7.68311	7.70923	7.68784	7.70221	7.6208	7.77687	7.57159	7.64311	7.60713	7.67901	7.64076	7.56839	7.68324	7.58854	7.72163	7.79229	7.69111	7.67879	7.72616	7.56106	1	1	20	10	0.0300844	1	1	20	8.3631	7.71282	1	1	20
Smp_033870	10.0087	9.94408	9.94012	10.0797	9.66973	9.96018	10.0033	9.9644	10.1211	10.0131	9.83277	9.71812	9.95753	9.87107	9.83326	10.0015	9.93789	9.85736	10.0041	9.83114	9.82072	9.87824	9.96659	9.94485	9.97003	9.93307	10.0444	10.0235	9.93904	9.90417	9.99384	9.89006	9.71655	9.98586	9.92449	9.91003	1	1	20	0	0.0404077	1	1	20	0.938486	9.93669	1	1	20
Smp_140460	9.20893	9.32629	9.13911	9.41771	9.36992	9.45145	9.27377	9.35964	9.31588	9.37513	9.24548	9.60455	9.44905	9.47647	9.35078	9.24321	9.48107	9.4402	9.4157	9.35387	9.36067	9.43839	9.38214	9.48104	9.38972	9.56384	9.34348	9.39443	9.44173	9.37556	9.0374	8.87171	9.15739	9.38487	9.38192	9.20791	0.0399966	0.572999	20	12	0.0462079	0.504315	1	26.5166	9.03794	9.40931	0.0989082	1	23.2583
Smp_211120	10.3838	10.3292	10.3749	10.282	10.451	10.4558	10.4068	10.342	10.4139	10.2767	10.2608	10.2295	10.3423	10.2739	10.3984	10.3045	10.3761	10.3784	10.3193	10.2566	10.2785	10.2683	10.3613	10.4355	10.2794	10.3959	10.3553	10.316	10.2562	10.247	10.2794	10.2839	10.4223	10.3258	10.2899	10.4755	1	1	20	4	0.0247396	1	1	28	7.96295	10.3456	1	1	24
Smp_347360	10.7434	10.7891	10.7892	10.7035	10.5595	10.6612	10.7425	10.8342	10.7316	10.7387	10.7645	10.5349	10.7354	10.6875	10.6904	10.6046	10.7106	10.7231	10.7019	10.7921	10.7094	10.7132	10.7562	10.65	10.7463	10.5017	10.6565	10.7852	10.6599	10.7432	10.7442	10.6814	10.7018	10.7775	10.6454	10.8283	1	1	20	2	0.020464	1	1	20	11.897	10.7205	1	1	20
Smp_140440	9.57138	9.54976	9.50678	9.52496	9.51471	9.57864	9.58406	9.58749	9.52462	9.60705	9.66193	9.67822	9.79858	9.64795	9.61205	9.61179	9.62264	9.6885	9.60854	9.64507	9.54528	9.4879	9.60152	9.69508	9.59425	9.65081	9.74924	9.57271	9.59893	9.44278	9.5246	9.5876	9.53058	9.57512	9.47047	9.51708	0.00131949	0.0956884	24	10	0.0494774	0.258988	1	24.5644	7.87129	9.66367	0.00306926	0.155482	24.2822
Smp_201870	6.76838	6.76838	6.76838	6.76838	6.76838	6.76838	6.76838	6.76838	6.76838	6.76838	6.91331	6.76838	7.00552	6.9035	6.89974	6.76838	6.9012	6.76838	6.76838	6.76838	6.76838	6.76838	6.76838	6.76838	6.76838	6.76838	6.76838	6.76838	6.76838	6.76838	6.76838	6.76838	6.95785	6.91653	6.91214	6.8937	0.919602	1	0	NA	0	0.998441	1	20	7.81115	6.87473	0.996557	1	20
Smp_140430	9.38583	9.52289	9.37137	9.57467	9.47878	9.79019	9.5035	9.59652	9.55472	9.54148	9.49893	9.60261	9.66805	9.58336	9.53334	9.46344	9.74004	9.975	9.66962	9.53264	9.61402	9.28682	9.64151	9.59943	9.65284	9.77388	9.64878	9.60835	9.58912	9.6208	9.37464	9.32268	9.63541	9.6381	9.58309	9.45608	0.342766	1	24	12	0.0668234	0.999552	1	25.4384	8.02491	9.66055	0.709603	1	24.7192
Smp_140420	11.4581	11.5139	11.563	11.4443	11.2374	11.3134	11.4481	11.5588	11.5201	11.4089	11.5697	11.3912	11.1901	11.4361	11.5009	11.1765	11.4043	11.5391	11.3361	11.5394	11.4972	11.2927	11.5523	11.592	11.4688	10.9556	11.4056	11.5703	11.262	11.6241	11.3925	11.3866	11.2136	11.5649	11.4092	11.4315	1	1	24	10	0.0249437	1	1	28	12.0489	11.4683	1	1	26
Smp_337580	9.17825	9.15321	9.08492	9.22109	9.14253	9.13756	9.10409	9.09892	9.17333	9.12629	9.10598	8.87598	9.21086	9.19302	9.07847	9.15129	9.10745	8.99093	9.1862	9.23647	8.98887	9.24948	9.08444	9.042	9.11453	9.23746	9.08421	9.08749	9.06266	9.03724	9.20878	9.28905	9.16477	9.14259	9.09035	8.99913	1	1	24	0	0.0139777	1	1	27.3871	11.086	9.13226	1	1	25.6936
Smp_140400	9.99823	10.0198	9.8321	10.0586	9.71459	9.89377	10.0532	10.0541	9.95439	10.1302	9.97069	9.68921	10.3032	10.0804	9.852	10.0696	9.99722	9.92825	10.094	10.0519	9.88453	10.2025	10.0004	9.867	10.0549	9.90375	9.98343	10.0426	9.93136	9.85963	9.95505	9.84068	9.8194	10.111	9.84921	9.73728	0.255711	1	24	10	0.0619146	0.916713	1	24.5043	8.66693	10.0401	0.574469	1	24.2521
Smp_033770	10.0975	10.1317	10.223	10.1636	10.1696	10.1961	10.3074	10.2123	10.2322	10.0602	10.2035	10.1685	10.1095	10.0531	10.2137	10.1534	10.1627	10.1079	10.0796	10.1124	10.1561	10.1334	10.1764	10.2469	10.046	10.1323	10.1056	10.0881	10.0594	10.1107	10.1589	10.068	10.1641	10.1261	10.0772	10.2036	0.0482011	0.62715	24	4	0.0301715	0.703593	1	24.5644	11.5962	10.1518	0.148676	1	24.2822
Smp_033760	11.6432	11.5371	11.5565	11.5347	11.5492	11.2527	11.618	11.5519	11.4703	11.6762	11.6446	11.6349	11.4942	11.4613	11.4542	11.5624	11.5734	11.5344	11.7176	11.5786	11.5735	11.7414	11.6426	11.4864	11.5409	11.4409	11.5354	11.6975	11.653	11.6347	11.6364	11.5505	11.5715	11.6039	11.6153	11.5285	1	1	20	14	0.0330571	1	1	28	12.7952	11.6266	1	1	24
Smp_140390	10.1363	10.1982	10.1586	10.0967	10.0448	9.90673	10.1879	10.1163	10.1319	10.1777	10.1636	9.95293	10.1146	10.1642	10.0691	10.0113	10.145	10.1504	10.2099	10.2078	10.1823	10.1275	10.1866	10.21	10.1634	9.806	9.99403	10.2935	10.058	10.098	10.0143	10.1449	9.96148	10.2357	10.022	10.0447	0.394934	1	20	12	0.009357	0.99997	1	23.3062	11.8271	10.1878	0.761831	1	21.6531
Smp_033710	11.7346	11.6709	11.7198	11.6945	11.7245	11.4855	11.7097	11.6657	11.6801	11.6511	11.6819	11.784	11.5369	11.5598	11.6527	11.5388	11.6598	11.6211	11.6557	11.7408	11.6506	11.7422	11.665	11.6716	11.7095	11.469	11.5638	11.6651	11.6926	11.6644	11.5784	11.6196	11.5522	11.6742	11.7062	11.6666	1	1	20	2	0.0315407	1	1	28	12.314	11.6883	1	1	24
Smp_033700	9.42619	9.50925	9.45038	9.39436	9.54973	9.26877	9.47628	9.47041	9.43016	9.37694	9.39877	9.52675	9.53382	9.49226	9.40913	9.41768	9.51131	9.40288	9.54271	9.474	9.53387	9.47663	9.49306	9.4048	9.43984	9.52552	9.45664	9.38357	9.53286	9.46744	9.48279	9.44541	9.44939	9.44963	9.47946	9.47501	1	1	20	14	0.0180629	0.999988	1	26.1017	12.205	9.48759	1	1	23.0508
Smp_140370	8.43217	8.50723	8.39294	8.55882	8.43617	8.39301	8.37077	8.40109	8.52397	8.62828	8.68088	8.59798	8.73224	8.51754	8.46978	8.56011	8.41073	8.58499	8.6804	8.48827	8.72342	8.7401	8.55501	8.65366	8.35218	8.48535	8.59825	8.60719	8.58852	8.52251	8.44941	8.70964	8.4925	8.61217	8.72404	8.63038	0.296536	1	24	14	0.029927	0.975006	1	28	11.9175	8.64025	0.647899	1	26
Smp_343380	10.769	10.7384	10.7285	10.8976	10.3285	10.291	10.8481	10.738	10.9455	10.8739	10.8645	10.6139	10.7033	10.6552	10.5453	10.6549	10.6376	10.3668	10.651	10.7037	10.5985	10.8508	10.6853	10.7603	10.6073	10.2074	10.6035	10.8576	10.3905	10.5714	10.4788	10.4897	10.2237	10.6588	10.7684	10.4979	0.174041	1	24	6	0.0671133	0.936525	1	27.5378	11.8756	10.7087	0.458671	1	25.7689
Smp_343370	6.76838	6.76838	6.90001	6.76838	6.91317	6.76838	6.90786	6.76838	6.76838	6.89256	6.76838	7.01054	6.76838	6.9035	6.76838	6.89647	6.9012	6.76838	6.90472	6.76838	6.76838	6.9001	6.90786	6.97197	6.90117	7.03164	6.76838	6.76838	6.76838	6.91088	6.90843	7.03794	6.90241	6.76838	6.76838	6.76838	1	1	20	14	0.00248882	1	1	28	12.8471	6.87141	1	1	24
Smp_033680	9.37761	9.41716	9.50309	9.42401	9.68746	9.47902	9.45925	9.50736	9.44489	9.37333	9.32938	9.50816	9.53382	9.428	9.41698	9.41395	9.45209	9.44428	9.44495	9.34073	9.41171	9.49722	9.40461	9.29862	9.44574	9.61029	9.48733	9.44538	9.48699	9.52829	9.27461	9.39805	9.56397	9.43741	9.45914	9.48353	1	1	20	18	0.0312854	1	1	20	6.91884	9.45039	1	1	20
Smp_033670	11.2335	11.2575	11.1752	11.2692	11.5899	11.414	11.2846	11.2451	11.2028	11.3112	11.2361	11.4491	11.3567	11.3712	11.2374	11.3432	11.3315	11.2273	11.3344	11.3294	11.274	11.4541	11.2822	11.1478	11.2888	11.5825	11.3658	11.2051	11.365	11.2596	11.2515	11.2969	11.3642	11.2894	11.2408	11.2689	1	1	24	12	0.0245046	1	1	20	8.30915	11.3115	1	1	22
Smp_033660	9.76644	9.61951	9.58729	9.66553	9.75992	9.78551	9.63213	9.62677	9.61303	9.61466	9.65793	9.68189	9.67867	9.63563	9.67358	9.51641	9.81266	9.68336	9.63582	9.68885	9.63549	9.59059	9.65459	9.61175	9.66795	9.67282	9.64104	9.71355	9.65451	9.75348	9.6561	9.62898	9.69002	9.71652	9.58931	9.55629	1	1	20	18	0.0257473	1	1	20	7.97056	9.66672	1	1	20
Smp_140330	10.7214	10.7138	10.7145	10.7286	10.3604	10.5815	10.6845	10.7348	10.6405	10.6699	10.6873	10.4639	10.5385	10.7265	10.6967	10.6741	10.5722	10.6145	10.7247	10.6464	10.5996	10.5783	10.7841	10.773	10.6098	10.3748	10.6911	10.7234	10.5851	10.7567	10.6848	10.6525	10.6845	10.6244	10.7208	10.6243	1	1	20	16	0.0147644	1	1	28	11.8981	10.6844	1	1	24
Smp_315700	10.5362	10.592	10.53	10.5856	10.6456	10.6001	10.6098	10.6079	10.5776	10.6283	10.6619	10.5499	10.808	10.7644	10.5329	10.5868	10.6634	10.5804	10.684	10.7017	10.6028	10.7006	10.7032	10.6733	10.5332	10.6327	10.692	10.6474	10.6627	10.5795	10.5482	10.6008	10.5562	10.5999	10.6668	10.5119	0.0078104	0.251087	24	12	0.0435591	0.237885	1	22.8278	11.4336	10.6787	0.0135414	0.430885	23.4139
Smp_033620	10.0424	9.95781	9.89344	10.0653	10.3147	10.2007	10.0574	10.0279	9.96855	10.0799	9.93664	10.1659	10.1877	10.1787	9.98574	10.1379	9.99061	10.1066	10.0849	10.074	10.079	10.2103	9.9456	10.0002	9.94833	10.3262	10.1126	9.91623	9.97685	9.96922	9.93831	10.1101	10.0817	9.94725	10.1047	10.0526	1	1	20	10	0.0298916	1	1	26.9448	8.29397	10.0983	1	1	23.4724
Smp_033610	9.80177	9.82776	9.69751	9.8452	10.0719	9.94492	9.80267	9.70213	9.79523	9.8791	9.7732	9.97246	9.99602	9.94388	9.75723	9.89869	9.85858	9.70211	9.85839	9.84406	9.71215	9.94043	9.83405	9.61379	9.8595	10.1052	9.93239	9.76414	9.93597	9.86131	9.73615	9.75107	9.95318	9.76193	9.73093	9.79274	1	1	20	18	0.0376772	1	1	20	7.71703	9.85977	1	1	20
Smp_033600	10.7926	10.7661	10.8339	10.7094	10.6286	10.6417	10.8497	10.7023	10.8338	10.6742	10.7791	10.6468	10.5651	10.637	10.812	10.6634	10.6929	10.6864	10.6137	10.7117	10.7536	10.5327	10.7958	10.7503	10.7832	10.4871	10.6584	10.726	10.5456	10.7504	10.7267	10.5417	10.5938	10.7468	10.7521	10.7991	1	1	20	2	0.0416554	0.999984	1	25.6338	11.8045	10.6932	1	1	22.8169
Smp_033590	8.63312	8.68842	8.65056	8.78458	8.74019	8.7931	8.7844	8.63379	8.72096	8.63147	8.68088	8.67831	8.82854	8.69785	8.64716	8.62642	8.71763	8.62363	8.78303	8.65049	8.76894	8.74338	8.66522	8.56208	8.67581	8.66049	8.66861	8.61505	8.7236	8.49473	8.73317	8.62953	8.69834	8.60757	8.7783	8.6905	1	1	20	4	0.0164014	1	1	28	11.0062	8.69841	1	1	24
Smp_210160	8.65115	8.76252	8.71903	8.69692	9.01416	8.86596	8.65347	8.7234	8.78991	8.83914	8.67671	8.91857	8.88684	8.88356	8.81472	8.85563	8.79345	8.83012	8.75554	8.8826	8.91115	8.79155	8.83661	8.78523	8.70014	9.01281	8.82368	8.90746	8.77164	8.82196	8.76994	8.85293	8.75331	8.78779	8.81569	8.81121	0.718774	1	24	14	0.0396773	0.999949	1	23.0911	8.64089	8.84634	0.956107	1	23.5456
Smp_210170	9.28159	9.33798	9.59596	9.18661	9.35506	9.30687	9.16395	9.32062	9.55201	9.30668	9.42983	9.59286	9.18835	9.36058	9.62559	9.2787	9.45404	9.5838	9.19865	9.44494	9.42418	9.24501	9.37533	9.56602	9.31847	9.39575	9.31673	9.31425	9.33468	9.53042	9.19836	9.44945	9.45733	9.25938	9.5017	9.66917	1	1	20	8	0.0344548	1	1	20	7.43838	9.41582	1	1	20
Smp_140290	9.45375	9.2805	9.26792	9.55195	9.6855	9.54746	9.3912	9.45256	9.43016	9.52216	9.32173	9.48509	9.65016	9.40937	9.33839	9.49898	9.49438	9.30712	9.47157	9.40773	9.44389	9.51933	9.3593	9.2569	9.54953	9.67282	9.37677	9.47426	9.5267	9.37318	9.42204	9.43525	9.52871	9.42756	9.41051	9.41386	1	1	20	18	0.034124	1	1	20	7.3499	9.45065	1	1	20
Smp_340670	11.6917	11.7826	11.8179	11.8291	11.6225	12.0921	11.8012	11.7738	11.8551	11.8032	11.8167	11.7125	11.7516	11.8836	11.7567	11.7009	11.7839	11.8302	11.7921	11.7122	11.8046	11.7778	11.8709	11.9102	11.697	11.7587	11.804	11.8874	11.7417	11.7856	11.7567	11.6051	11.7927	11.7567	11.98	11.879	1	1	20	8	0.00951193	1	1	28	11.9286	11.8113	1	1	24
Smp_052640	10.2109	10.1513	10.1092	10.2311	10.1971	10.021	10.3272	10.2019	10.0863	10.25	10.1537	9.98729	10.3066	10.2037	9.97003	10.2593	10.151	10.031	10.2754	10.2892	10.1006	10.3577	10.1308	9.98457	10.2641	10.0972	10.0415	10.2271	10.2076	9.86465	10.1681	10.1908	10.0613	10.1848	10.1303	10.039	1	1	24	10	0.0275763	1	1	25.9663	11.7079	10.1903	1	1	24.9831
Smp_150360	11.9065	11.7468	11.816	11.7987	11.5203	11.5395	11.8136	11.8131	11.6167	11.6456	11.7855	11.4857	11.3282	11.533	11.5973	11.4371	11.6839	11.6785	11.4776	11.6882	11.7621	11.4494	11.747	11.7435	11.6817	10.885	11.3295	11.6559	11.4898	11.6357	11.8336	11.5873	11.4504	11.9353	11.785	11.7094	0.674572	1	24	2	0.0973562	0.988962	1	24.6248	11.7587	11.6461	0.937163	1	24.3124
Smp_305430	7.42693	7.37342	7.38136	7.25731	7.28784	7.57348	7.30569	7.3652	7.41265	7.30671	7.41147	7.28929	7.34604	7.32229	7.30704	7.35157	7.313	7.43945	7.41705	7.40994	7.51629	7.30852	7.3231	7.32299	7.40041	7.14017	7.39767	7.36122	7.4491	7.50123	7.28977	7.59976	7.3336	7.375	7.24324	7.43744	1	1	20	16	0.0257757	1	1	20	13.1867	7.38487	1	1	20
Smp_150380	8.70717	8.79509	8.78398	8.71852	8.72423	8.74325	8.79502	8.70247	8.51802	8.80357	8.73389	8.75012	8.77441	8.74687	8.65766	8.79467	8.70397	8.75358	8.79655	8.80588	8.71496	8.86504	8.78082	8.86594	8.61097	8.89411	8.79851	8.75571	8.81443	8.64856	8.76631	8.83388	8.68421	8.62589	8.728	8.6905	0.519357	1	20	14	0.0317704	0.996847	1	20	12.196	8.80505	0.858546	1	20
Smp_052710	9.60148	9.66311	9.66009	9.64783	9.80741	9.71991	9.66019	9.68198	9.59474	9.61769	9.58599	9.66528	9.77738	9.73955	9.59666	9.65007	9.46955	9.50414	9.65371	9.77826	9.54755	9.78325	9.6188	9.53611	9.66461	9.89073	9.60169	9.50254	9.54308	9.36363	9.65984	9.70653	9.61082	9.48328	9.6119	9.59443	1	1	20	2	0.0279613	1	1	28	11.7221	9.65343	1	1	24
Smp_196620	10.7356	10.6117	10.6836	10.814	11.0121	10.9398	10.6863	10.7838	10.6678	10.7872	10.8043	10.8641	10.8261	10.7952	10.6816	10.6292	10.9581	10.6047	10.552	10.4666	10.6913	10.6183	10.6563	10.542	10.5891	10.8915	10.6422	10.7917	10.8514	10.6035	10.6684	10.4388	10.7486	10.7332	10.6484	10.6371	0.115976	0.934497	24	2	0.0375409	0.872362	1	28	1.47221	10.7965	0.332952	1	26
Smp_344320	9.52219	9.45865	9.54673	9.47136	9.48559	9.40905	9.48891	9.43245	9.31265	9.51403	9.38175	9.47234	9.39816	9.43415	9.35488	9.39705	9.49816	9.4258	9.51745	9.45954	9.47773	9.44805	9.34075	9.50995	9.52199	9.31041	9.46548	9.45783	9.3972	9.34432	9.49756	9.31824	9.55293	9.26775	9.35027	9.59443	1	1	20	16	0.022389	1	1	28	11.9836	9.45891	1	1	24
Smp_150430	7.06493	6.98828	6.95446	6.96093	7.12231	7.0961	7.00978	7.0368	7.04923	7.11886	6.76838	7.01054	7.0743	7.03832	7.03082	7.22841	6.99828	7.07065	7.04077	7.09948	7.06451	7.03155	7.16182	7.14849	6.99823	7.10793	7.16826	6.96193	6.90857	7.0865	7.11076	7.09828	7.12222	7.02475	7.08932	7.07486	1	1	20	10	0.0305941	0.999999	1	28	11.1172	7.09299	1	1	24
Smp_150420	7.98535	7.85751	7.77617	7.84196	7.81925	7.81775	8.04292	7.95882	7.68581	7.78643	7.70275	7.82863	7.76497	7.83378	7.75819	7.7265	7.96593	7.65279	7.66869	7.80567	7.73413	7.74449	7.82541	7.84082	7.86141	7.65482	7.76153	7.71032	7.77821	7.79422	7.88697	7.87816	7.76929	7.86107	7.88209	7.82991	0.126	0.971751	20	2	0.0423781	0.916992	1	22.88	7.36803e-05	7.85214	0.364894	1	21.44
Smp_340850	10.7497	10.7384	10.7892	10.759	10.792	10.8348	10.8797	10.8713	10.7756	10.7825	10.7479	10.9089	10.8175	10.813	10.8934	10.8232	10.8184	10.7859	10.7503	10.8547	10.8002	10.855	10.8107	10.6982	10.7549	10.8165	10.8098	10.8452	10.8626	10.8049	10.6739	10.7735	10.8716	10.739	10.732	10.7742	0.188277	1	24	10	0.0229882	0.987156	1	26.5166	5.90529	10.83	0.498615	1	25.2583
Smp_052800	9.71897	9.75218	9.84227	9.64783	9.8689	9.71004	9.66942	9.68198	9.71316	9.55421	9.9168	9.88636	9.4323	9.60703	9.8069	9.63584	9.64489	9.78906	9.71288	9.82371	9.70609	9.72615	9.70928	9.73682	9.74586	9.68586	9.72388	9.71183	9.77328	9.75709	9.65423	9.75916	9.67488	9.62316	9.85436	9.77908	1	1	20	16	0.0263212	1	1	20	14.1831	9.7449	1	1	20
Smp_150410	7.73546	7.59057	7.57994	7.62806	7.65879	7.52976	7.49891	7.58593	7.50461	7.55403	7.57793	7.52632	7.64322	7.66083	7.6733	7.66874	7.65554	7.42612	7.60828	7.73459	7.47271	7.55993	7.51155	7.6542	7.59712	7.74755	7.68304	7.62211	7.64195	7.58854	7.5513	7.6596	7.6046	7.63226	7.5076	7.62428	0.674572	1	20	14	0.0170668	0.999962	1	20	8.34439	7.62231	0.940125	1	20
Smp_052790	10.3595	10.3225	10.3047	10.23	10.1876	10.1473	10.3028	10.3207	10.3415	10.2364	10.364	10.2257	10.2048	10.2398	10.2258	10.2242	10.2293	10.3086	10.0953	10.4184	10.3158	10.1969	10.3097	10.2676	10.2641	10.0158	10.2461	10.2866	10.2889	10.3154	10.2154	10.2085	10.1593	10.27	10.3918	10.2797	1	1	20	2	0.0167671	1	1	22.9851	11.975	10.2673	1	1	21.4925
Smp_052780	8.85566	8.86063	8.86375	8.79806	8.85029	8.61489	8.77011	8.75416	8.68502	8.88423	8.67253	8.73534	8.81522	8.73306	8.66807	8.7462	8.7074	8.76042	8.80326	8.86006	8.62712	8.91754	8.73362	8.69092	8.85244	8.75048	8.5897	8.75571	8.64191	8.71689	8.86085	8.82101	8.56502	8.82329	8.65486	8.5706	1	1	20	2	0.0263554	1	1	28	11.8059	8.77233	1	1	24
Smp_172340	9.21591	9.08474	8.89897	9.28289	9.0045	8.88734	9.19291	9.04874	9.09975	9.27597	9.04143	9.13231	9.14479	9.11505	8.96835	9.29305	9.03237	9.1621	9.39011	9.2841	9.26369	9.27594	9.08726	9.12923	9.25235	8.96955	9.11022	9.21678	9.06556	9.03724	9.07233	8.99325	9.17456	9.24249	9.10816	8.71194	0.42342	1	24	12	0.0442044	0.968798	1	23.3062	11.9658	9.23841	0.775741	1	23.6531
Smp_318330	7.1431	7.10386	7.27573	6.90458	7.20131	7.21134	7.16183	7.12309	6.99782	7.04571	7.15087	7.28929	7.00552	7.09875	7.1152	7.12984	7.16575	7.23547	6.96113	7.02507	7.09932	7.18363	7.04701	7.3044	7.187	6.98343	7.05159	6.90529	7.011	7.14449	7.04815	7.03794	7.21132	7.06429	7.19826	7.29726	1	1	20	4	0.0451501	1	1	21.0959	7.36803e-05	7.13904	1	1	20.5479
Smp_091990	10.7559	10.7254	10.6578	10.7558	10.723	10.5744	10.8311	10.7372	10.7503	10.8238	10.7065	10.7914	10.8088	10.6875	10.6172	10.7462	10.7034	10.6181	10.7763	10.7314	10.6923	10.8292	10.7622	10.6963	10.7156	10.7669	10.7508	10.81	10.6645	10.6436	10.6939	10.6881	10.6903	10.742	10.6542	10.6007	1	1	24	10	0.0271064	0.999996	1	28	12.6913	10.7491	1	1	26
Smp_172360	7.83163	7.90363	7.80737	7.84196	7.76256	7.61473	7.76433	7.68412	7.67224	7.72867	7.78282	7.69155	7.96721	7.87966	7.7083	7.91251	7.79297	7.67204	7.71575	7.76577	7.72348	8.07364	7.74604	7.64311	7.81622	7.87969	7.82478	7.80675	7.84734	7.67717	7.88697	7.87067	7.78573	7.81412	7.72616	7.50208	1	1	20	18	0.045776	1	1	20	8.33921	7.8233	1	1	20
Smp_172370	7.16569	7.02222	7.16218	6.96093	7.0916	7.24958	7.13656	7.25074	7.04923	7.04571	7.15087	7.16306	7.20021	7.12509	7.1152	7.17224	7.03375	7.23547	7.15303	7.06465	7.25796	7.11616	7.10937	7.19903	7.09309	7.14017	6.9688	7.15462	7.04842	7.1945	7.11076	7.14905	7.09609	7.18613	7.05555	7.07486	1	1	24	10	0.0244032	1	1	20	10.7521	7.15339	1	1	22
Smp_092020	9.05325	9.04431	9.02054	8.84416	8.85029	9.08908	8.94774	8.90378	9.05358	8.92021	9.05084	8.85584	9.07803	9.18321	9.05563	9.12844	9.11748	9.0846	9.03827	9.01023	8.97508	8.91754	8.98477	9.08783	8.98311	9.0057	8.96521	8.98598	9.05101	8.96505	9.23956	9.46949	8.97795	8.97022	8.97821	9.09748	1	1	20	10	0.0516592	1	1	28	8.15882	9.10836	1	1	24
Smp_246680	10.8445	10.716	10.603	10.879	10.3457	10.4114	10.8033	10.7516	10.6788	10.7892	10.7056	10.5269	10.7504	10.6457	10.5223	10.7657	10.581	10.5066	10.8377	10.6019	10.6336	10.7716	10.7295	10.7549	10.676	10.418	10.6375	10.8352	10.6025	10.5198	10.7683	10.5287	10.4875	10.8398	10.5945	10.5233	1	1	24	10	0.0495056	1	1	25.8323	11.9513	10.7216	1	1	24.9161
Smp_246690	8.28615	8.30259	8.14037	8.22862	8.10218	8.35164	8.21045	8.36911	8.28837	8.2837	8.27998	8.19138	8.36447	8.27528	8.19607	8.26448	8.22636	8.1541	8.29804	8.28241	8.16633	8.30339	8.21616	8.32782	8.27624	8.24746	8.27794	8.42916	8.15794	8.17922	8.22735	8.28343	8.36091	8.15858	8.05165	8.1644	1	1	24	10	0.0187178	1	1	27.6138	13.3009	8.267	1	1	25.8069
Smp_172400	10.3818	10.4404	10.5996	10.3496	10.2107	10.3191	10.3398	10.4283	10.6554	10.4412	10.6401	10.4618	10.2467	10.3883	10.5662	10.2408	10.3434	10.593	10.2489	10.5726	10.5691	10.2758	10.5811	10.754	10.2707	10.0277	10.4944	10.4134	10.2985	10.6397	10.4288	10.4955	10.388	10.2645	10.5194	10.4729	1	1	20	8	0.055872	1	1	20	11.8846	10.5005	1	1	20
Smp_301170	7.91159	7.91003	7.90191	7.77645	7.82836	8.05901	7.88264	7.97898	7.97019	8.07286	8.0896	8.05343	7.8075	8.08107	8.00425	7.93173	7.84684	8.03347	7.98236	8.12561	8.08196	8.05008	8.00869	8.09555	7.94571	7.96122	8.00652	7.87081	7.93461	8.01971	7.65164	8.03588	8.00883	7.78473	7.98577	7.88893	0.174041	1	24	12	0.0343624	0.801017	1	25.3739	12.0397	8.05739	0.414094	1	24.6869
Smp_301180	7.70085	7.63574	7.70154	7.6869	7.62487	7.54094	7.86665	7.66545	7.58554	7.86013	7.64847	7.58553	7.98799	7.53579	7.58837	7.81716	7.61721	7.46528	7.78594	7.7555	7.69068	7.6576	7.60535	7.73782	7.50015	7.69084	7.61874	7.80675	7.68324	7.71802	7.72163	7.75034	7.55192	7.72278	7.54666	7.50208	1	1	20	14	0.0261435	1	1	26.3768	12.0209	7.70548	1	1	23.1884
Smp_172420	10.7102	10.7871	10.9158	10.6536	10.1626	10.5527	10.7313	10.7901	10.8239	10.5824	10.8603	10.4901	10.5104	10.69	10.8557	10.4991	10.7616	10.9297	10.4666	10.8493	10.8642	10.4643	10.8883	10.9913	10.6546	10.0311	10.7113	10.746	10.5356	10.9684	10.7091	10.8414	10.6704	10.8623	10.9186	10.8924	1	1	20	8	0.051759	1	1	20	11.4867	10.7571	1	1	20
Smp_346100	7.11902	7.16897	7.24102	7.04048	7.0576	7.06766	7.00978	7.0368	7.16495	7.07209	7.05788	7.11045	7.15491	7.07008	7.0617	7.15164	7.06497	6.90375	6.90472	7.06465	6.91664	6.99637	7.10937	7.12043	6.99823	7.03164	7.2151	7.12981	6.90857	7.05303	7.04815	7.00191	7.12222	7.06429	6.97161	7.12206	1	1	20	4	0.0313039	0.999419	1	27.5378	6.56663e-05	7.11322	1	1	23.7689
Smp_172440	6.90119	6.94799	6.76838	6.96093	6.76838	7.00036	6.90786	7.00092	6.99782	6.89256	6.97326	6.9083	6.96208	6.76838	6.95408	6.99009	6.9012	6.90375	6.90472	6.76838	6.76838	6.9546	6.76838	6.76838	6.76838	6.92051	6.76838	6.76838	6.76838	6.76838	6.96636	6.9033	6.76838	6.9778	6.97161	6.76838	0.0173605	0.388534	20	6	0.0878102	0.11078	1	20.04	4.50914	6.94348	0.0139504	0.43794	20.02
Smp_200900	6.76838	6.76838	6.76838	6.76838	6.76838	7.12224	6.76838	6.76838	7.22582	7.07209	6.76838	6.9083	7.73842	7.03832	7.0617	6.76838	6.76838	7.00269	7.17621	6.91671	6.76838	7.25904	7.13655	6.76838	7.187	6.76838	6.76838	7.07407	7.16381	7.05303	6.76838	6.76838	6.76838	6.76838	6.76838	6.76838	0.120988	0.971751	20	12	0.0967368	0.712034	1	24.8079	8.4041	7.06508	0.297355	1	22.404
Smp_340510	10.8031	10.8829	10.778	10.8647	10.995	10.9495	10.7975	10.8771	10.8598	10.8424	10.8238	11.0074	10.9651	10.9439	10.9294	10.782	10.8382	10.8812	10.8538	10.8771	10.848	10.9298	10.8718	10.8277	10.8787	11.0489	10.9233	10.8383	10.899	10.9622	10.8062	10.8504	10.8635	10.8488	10.8675	10.924	1	1	24	12	0.0199364	1	1	20	8.00057	10.89	1	1	22
Smp_136210	9.00793	8.92829	9.00194	8.92564	8.83933	8.76676	8.92244	8.80708	8.78991	8.90234	8.87369	8.80054	8.88367	8.88972	8.88946	8.97474	8.69709	8.73283	9.06592	8.92654	8.74016	8.93458	8.86362	8.78901	8.90922	8.9622	8.79487	8.85668	8.81443	8.59365	9.04914	9.0514	8.88424	8.80369	8.95194	8.87425	1	1	24	0	0.0297574	1	1	27.2381	11.8181	8.88689	1	1	25.619
Smp_136200	7.6739	7.77998	7.70154	7.77645	7.8639	7.76098	7.74606	7.68412	7.76282	7.84061	7.80172	7.81155	7.67297	7.73429	7.73361	7.88625	7.80087	7.66247	8.02251	7.83446	7.80518	7.64837	7.64814	7.77669	7.80064	7.86058	7.75211	7.84731	7.65248	7.69785	7.91826	7.71523	7.70913	7.67879	7.73614	7.80935	1	1	20	0	0.00755344	1	1	20	12.523	7.78986	1	1	20
Smp_136180	9.92513	9.80441	9.67158	9.90575	9.48332	9.6109	9.88546	9.7561	9.69125	9.79239	9.66592	9.25286	9.64114	9.66884	9.48014	9.79344	9.51131	9.34711	9.84605	9.7213	9.61618	9.75422	9.61306	9.40718	9.77089	9.46598	9.58361	9.77569	9.56729	9.47188	9.87571	9.6272	9.59119	9.86669	9.6481	9.48183	1	1	20	2	0.0737448	1	1	26.4465	12.3114	9.66027	1	1	23.2232
Smp_343030	8.59249	8.48116	8.69549	8.36544	8.26693	8.35631	8.50713	8.40109	8.30993	8.36592	8.52108	8.20889	8.27393	8.29043	8.29005	8.3097	8.1845	8.38942	8.26717	8.37593	8.44067	8.19456	8.3557	8.34425	8.1182	8.03648	8.24965	8.37779	8.24003	8.26238	8.49551	8.37528	8.37933	8.53629	8.32526	8.43765	0.0633254	0.707777	24	2	0.0932927	0.285764	1	25.5683	11.6283	8.33141	0.0906989	1	24.7842
Smp_025890	8.75422	8.82685	8.97763	8.97043	8.82828	9.15499	8.82636	8.97114	9.17691	8.8579	9.08785	8.95356	8.78473	8.99023	9.11323	8.84424	9.08716	8.97369	8.80994	9.04687	9.07195	8.72691	8.99085	9.23555	8.89747	8.72415	9.00298	8.99182	8.89596	9.00007	8.64831	8.76823	8.84101	8.88035	9.20479	9.10648	1	1	24	10	0.0486418	1	1	24.208	11.4065	8.98199	1	1	24.104
Smp_136160	8.95818	8.91504	8.99119	8.96749	9.11307	9.00043	9.10131	9.0188	9.08454	8.98693	8.99658	8.9998	8.95772	8.92608	9.0709	8.92464	9.03504	9.11093	8.95762	8.80192	8.99912	9.00329	8.90957	8.96519	9.08159	9.09197	9.03365	8.94731	9.0094	9.09697	8.96463	8.87171	8.87203	8.95273	8.97169	8.97707	1	1	24	6	0.0214631	1	1	28	4.42028	9.02786	1	1	26
Smp_025860	10.6836	10.742	10.6627	10.7959	10.9966	11.0351	10.6782	10.6782	10.8039	10.6699	10.7056	10.8416	10.9737	11.0099	10.8134	10.8994	10.7808	10.7411	10.7811	10.7958	10.7917	10.8901	10.7164	10.3204	10.8384	11.2999	10.8434	10.6159	10.8951	10.692	10.8012	11.2069	10.886	10.7253	10.6395	10.7577	1	1	20	12	0.0406507	1	1	27.767	7.93986	10.8698	1	1	23.8835
Smp_136150	9.98097	10.2149	10.2973	10.1274	9.52575	9.94213	10.1917	10.3462	10.4856	10.1939	10.2157	9.75342	10.5792	10.1593	9.81574	10.0496	10.3288	10.2964	9.85686	9.82929	10.065	10.3455	10.2731	10.256	9.9754	9.68802	10.0105	10.4699	9.87474	10.0388	9.77967	9.70317	9.64408	10.2147	9.63213	9.60224	0.0201992	0.412584	24	8	0.17902	0.277961	1	26.9448	6.31459	10.2154	0.0347116	0.758564	25.4724
Smp_025830	12.1748	12.2597	12.0868	12.4111	12.4532	12.1522	12.319	12.3611	12.3184	12.5259	12.5108	12.6333	12.4703	12.5649	12.3309	12.3828	12.4076	12.2039	12.3682	12.4795	12.4122	12.6176	12.5449	12.5535	12.1641	12.3875	12.2929	12.5371	12.488	12.3632	12.1985	12.0715	12.313	12.4564	12.3309	12.1289	0.0120376	0.314558	24	12	0.0751587	0.24456	1	25.4384	11.9287	12.4961	0.0201011	0.551454	24.7192
Smp_318850	7.03372	6.94799	6.90001	7.12794	7.01896	6.90241	7.04702	7.0368	6.99782	7.07209	6.91331	7.11045	7.0743	6.9594	6.89974	7.08162	7.03375	7.07065	6.96113	7.02507	6.91664	6.99637	7.13655	7.01763	6.95611	7.03164	7.08489	7.0419	7.04842	6.96982	7.13805	7.03794	6.95785	7.02475	7.05555	7.01878	1	1	20	6	0.0198434	1	1	28	5.25234	7.02577	1	1	24
Smp_301340	8.14078	8.0634	8.47292	8.37968	8.3948	8.05288	8.4148	8.36911	8.58756	8.35396	8.52108	8.43385	8.31	8.17418	7.9134	8.38685	8.41943	8.49964	8.36697	8.39817	8.46692	8.65877	8.31456	8.32782	8.14066	8.55337	8.24391	8.67248	8.4175	8.44693	8.4447	8.41637	8.10677	8.48635	8.2803	8.72102	1	1	24	18	0.0395298	1	1	28	13.9521	8.4353	1	1	26
Smp_303770	7.09312	7.05209	7.0623	7.04048	7.0576	7.19087	6.76838	6.95832	7.16495	6.94394	7.0192	7.08077	6.76838	7.03832	7.03082	7.21051	7.06497	7.03883	7.04077	7.06465	6.76838	7.03155	6.90786	7.01763	7.0649	7.07222	7.14258	7.0419	7.04842	7.05303	6.96636	7.06965	7.03615	6.9778	6.91214	7.04825	0.46958	1	20	18	0.0295221	1	1	20	7.76377	7.02556	0.824543	1	20
Smp_213780	8.66893	8.63647	8.72236	8.75372	8.91071	8.95521	8.74103	8.79078	8.7559	8.83102	8.83738	9.01786	8.80851	8.82352	8.75486	8.87811	8.84672	8.76722	8.76936	8.82938	8.76487	8.92609	8.795	8.75456	8.71043	9.03392	8.69647	8.7731	8.94443	8.65268	8.78793	8.85922	8.81565	8.77574	8.70409	8.79139	1	1	20	8	0.0279285	1	1	23.038	5.09925	8.8216	1	1	21.519
Smp_305800	11.4667	11.6543	11.8319	12.0498	12.0072	11.8314	11.7363	11.7928	12.0374	11.8931	11.8447	11.9617	11.8992	11.9087	11.6612	11.9015	11.7941	11.7548	11.7641	12.1025	12.25	12.1224	11.7118	11.396	11.9159	12.1172	11.5173	11.6515	11.6608	11.7297	11.8638	12.1141	11.8287	11.7227	11.6391	12.2059	1	1	20	8	0.0546432	1	1	20	11.7804	11.8919	1	1	20
Smp_200530	7.29685	7.14853	7.16218	7.32668	7.30723	7.21134	7.28767	7.39389	7.04923	7.21448	7.20173	7.34174	7.1782	7.2149	7.24006	7.27825	7.26312	7.21574	7.3588	7.23561	7.27951	7.11616	7.26896	7.17456	7.31287	7.33424	7.2151	7.24073	7.30838	7.2391	7.39013	7.46301	7.23085	7.23503	7.14781	7.28252	1	1	24	22	0.020377	1	1	28	19.9999	7.29323	1	1	26
Smp_025750	9.27716	9.10565	9.27011	9.29445	9.11009	9.06284	9.32433	8.97684	9.23627	9.26624	9.13271	9.16749	9.15517	8.88047	9.18016	9.23472	9.06135	9.39444	9.28503	9.1389	9.07517	9.3749	9.07878	9.20011	9.23873	9.08527	9.00298	9.28644	9.00638	9.21431	9.26966	9.31156	8.94938	9.29254	8.98793	9.27284	1	1	24	0	0.0242232	1	1	27.8442	11.9062	9.19222	1	1	25.9221
Smp_025740	9.69625	9.58264	9.45994	9.6353	9.45584	9.69845	9.66942	9.3575	9.55201	9.67113	9.42983	9.41123	9.73229	9.52138	9.53514	9.70557	9.55729	9.58748	9.60854	9.64083	9.38387	9.61298	9.62261	9.56813	9.58365	9.4786	9.61163	9.65211	9.67316	9.50903	9.72728	9.73474	9.60727	9.69018	9.62609	9.50543	1	1	24	22	0.0277179	1	1	28	8.42995	9.60802	1	1	26
Smp_136190	8.7964	8.67563	8.70226	8.66381	8.529	8.60736	8.60933	8.61883	8.49392	8.5628	8.4727	8.4243	8.70698	8.77069	8.58962	8.71177	8.40635	8.57711	8.68775	8.95855	8.41925	8.55284	8.4892	8.50651	8.65813	8.76344	8.42455	8.44279	8.54581	8.4994	8.65229	8.741	8.67709	8.48635	8.51782	8.66554	1	1	24	22	0.0277904	1	1	28	8.74549	8.63028	1	1	26
Smp_136130	7.8392	7.64446	7.76014	7.73286	7.51277	7.60463	7.82543	7.57538	7.65845	7.62527	7.69219	7.57407	7.77365	7.74303	7.59829	7.65145	7.64613	7.61279	7.74275	7.80567	7.60852	7.70219	7.61628	7.52219	7.61702	7.56366	7.73295	7.62211	7.53999	7.55243	7.75912	7.64994	7.72676	7.76457	7.52087	7.64141	1	1	20	4	0.0244822	1	1	22.6727	10.0391	7.6732	1	1	21.3364
Smp_266750	8.02336	8.07968	8.2394	7.95348	8.08144	8.14694	7.96605	7.97231	8.00864	8.01425	8.04707	7.90954	8.25279	7.86462	8.0818	8.18313	8.22636	8.30309	8.01593	7.87148	7.92385	7.9565	8.03615	7.90073	8.11252	8.0682	8.14137	8.05981	8.00761	8.08915	7.89489	8.36595	8.0891	7.98122	7.93133	8.05226	1	1	20	18	0.0475075	1	1	26.4465	7.87074	8.15225	1	1	23.2232
Smp_025700	8.62583	8.48492	8.21928	8.56691	8.31868	8.16368	8.71126	8.44965	8.44423	8.63147	8.27414	8.23747	8.71425	8.40947	8.1909	8.57791	8.41509	8.07114	8.69506	8.41999	8.29383	8.68304	8.48468	8.25373	8.59234	8.35459	8.50076	8.66497	8.50154	8.24508	8.72569	8.38914	8.13558	8.52153	8.36851	7.97398	1	1	20	14	0.0395893	1	1	25.8991	14.0555	8.48316	1	1	22.9495
Smp_025680	9.32724	9.36108	9.31957	9.32407	9.59648	9.48096	9.28841	9.3639	9.27001	9.29907	9.3166	9.41123	9.38076	9.40729	9.24168	9.40271	9.32324	9.32948	9.32398	9.39255	9.29951	9.41097	9.28595	9.21931	9.43984	9.67063	9.40468	9.33021	9.30595	9.22497	9.3303	9.37906	9.37785	9.16076	9.36497	9.3868	1	1	20	18	0.0269557	1	1	20	7.93921	9.34754	1	1	20
Smp_025670	9.24347	9.13754	9.40947	9.15378	9.16564	9.29355	9.13163	9.20358	9.31588	9.14567	9.23462	9.17282	9.1629	9.16836	9.34046	9.03046	9.17134	9.3026	9.27335	9.11414	9.11005	9.16919	9.18242	9.32658	9.11952	8.85067	9.20947	9.06283	9.14148	9.34674	9.18786	9.27994	9.14499	9.08969	9.3128	9.37215	1	1	24	0	0.0298521	1	1	24.0915	7.36803e-05	9.23308	1	1	24.0457
Smp_136110	7.6365	7.68669	7.71871	7.44348	7.56474	7.7002	7.60536	7.43448	7.3925	7.4853	7.30775	7.47505	7.32997	7.60091	7.7083	7.37832	7.55582	7.47782	7.45731	7.35786	7.55727	7.20375	7.30568	7.57297	7.57667	7.3139	7.44243	7.25983	7.5639	7.53998	7.70224	7.63026	7.64423	7.5433	7.53388	7.60675	0.022335	0.430813	24	0	0.0773747	0.418232	1	25.8991	7.67843	7.50932	0.0529958	0.960806	24.9495
Smp_343010	6.90119	6.76838	6.95446	6.90458	6.76838	6.76838	6.90786	6.76838	6.76838	6.76838	6.91331	6.76838	6.76838	6.76838	6.76838	6.89647	6.76838	6.90375	6.96113	6.76838	7.02495	6.9001	6.76838	6.76838	6.76838	6.76838	6.76838	6.90529	6.90857	6.76838	6.76838	6.76838	6.76838	6.91653	6.76838	6.8937	1	1	20	16	6.31439e-16	1	1	20	12.03	6.86522	1	1	20
Smp_136090	9.73974	9.61634	9.57156	9.54237	9.89277	9.87189	9.68224	9.72528	9.664	9.60094	9.66392	9.69104	9.67337	9.6945	9.70574	9.53534	9.73209	9.62913	9.65726	9.59988	9.59002	9.70871	9.57421	9.55754	9.52199	9.79804	9.68119	9.61758	9.69523	9.52617	9.57116	9.52408	9.72962	9.63385	9.60578	9.64369	1	1	24	6	0.0386355	0.999462	1	28	5.78387e-05	9.70362	1	1	26
Smp_115290	9.67149	9.66923	9.72612	9.65317	9.85508	9.73457	9.67125	9.59291	9.71798	9.72819	9.74526	9.86076	9.80664	9.71971	9.84482	9.66571	9.7241	9.84824	9.70947	9.71728	9.73018	9.83228	9.6931	9.6056	9.74269	9.8218	9.81926	9.71869	9.7259	9.76069	9.5791	9.62009	9.80252	9.69223	9.62609	9.69565	1	1	24	12	0.034741	0.999997	1	26.6578	7.93581	9.76822	1	1	25.3289
Smp_025620	8.1736	8.28934	8.5208	8.17902	8.37356	8.28913	8.20469	8.29744	8.20555	8.30899	8.20777	8.23747	8.10445	8.33472	8.1909	8.26909	8.21605	8.17107	8.31316	8.28848	8.26947	8.31745	8.25546	8.16163	8.25143	8.33027	8.24391	8.09121	8.2056	8.2275	8.3308	8.31813	8.32795	8.2309	8.38955	8.27911	0.555081	1	24	22	0.0239939	0.992778	1	26.1699	12.1317	8.2677	0.87945	1	25.085
Smp_173380	8.9943	8.93355	8.77445	8.83768	8.68755	8.83163	8.77011	8.81997	8.81835	8.74973	8.91248	8.69761	8.6812	8.93502	8.91534	8.84424	8.889	8.89623	8.74507	8.89372	8.93995	8.57176	8.88351	9.01054	8.73411	8.45261	8.88623	8.91676	8.70845	8.79282	8.94579	9.17548	8.89331	8.76764	9.0632	8.89547	1	1	20	8	0.020308	1	1	28	8.99674	8.86299	1	1	24
Smp_346200	10.9375	11.0498	11.1066	11.0893	10.9981	10.6245	11.1001	10.7737	11.1431	11.3452	10.9588	11.003	11.3048	10.8733	11.0304	11.07	10.9887	11.0637	11.3453	11.5561	10.951	11.3563	11.075	10.9726	11.3221	11.2675	11.1635	10.9417	11.1655	11.0138	11.2019	11.1364	11.1882	11.0044	11.2848	10.9301	0.592805	1	24	14	0.0463645	0.93235	1	27.5378	12.6922	11.2131	0.880419	1	25.7689
Smp_347110	13.3051	13.2956	13.3271	13.346	13.672	13.3309	13.3655	13.3251	13.2856	13.396	13.3909	13.5892	13.4211	13.3818	13.3675	13.345	13.3959	13.3013	13.445	13.4035	13.3489	13.5396	13.3418	13.2025	13.3883	13.6045	13.279	13.3775	13.4676	13.3574	13.3793	13.26	13.3792	13.3659	13.3266	13.342	1	1	24	12	0.0212538	1	1	20	15.2502	13.3986	1	1	22
Smp_093540	10.2379	10.0198	9.75415	10.1698	10.0141	9.59127	10.0837	9.98363	9.90472	10.1448	9.86768	9.75168	9.91051	9.79586	9.76487	10.16	9.94887	9.76013	10.2147	9.99373	9.872	10.144	9.91352	9.7609	10.101	9.92397	9.80898	10.0413	10.002	9.84108	10.151	10.068	10.0009	10.1557	9.89984	9.73019	1	1	20	16	0.0375658	1	1	24.5644	12.8374	9.98618	1	1	22.2822
Smp_173410	10.5577	10.5211	10.5469	10.6325	10.868	10.78	10.6136	10.5768	10.6616	10.6706	10.6381	10.7686	10.8127	10.7779	10.7179	10.7642	10.7304	10.6957	10.6271	10.6835	10.6576	10.7603	10.5946	10.466	10.7518	11.0035	10.7012	10.5095	10.7222	10.5344	10.5551	10.6273	10.8488	10.6191	10.6046	10.5712	0.919602	1	20	10	0.0297392	1	1	24.6248	7.84382	10.75	0.996678	1	22.3124
Smp_173420	9.52405	9.40058	9.40352	9.3353	9.40877	9.3288	9.45496	9.45056	9.38803	9.33485	9.35706	9.49562	9.26434	9.37348	9.44029	9.41209	9.34874	9.32504	9.36404	9.25065	9.37618	9.39506	9.28108	9.23286	9.31847	9.44038	9.42978	9.24362	9.36282	9.40842	9.25219	9.35333	9.37365	9.22252	9.35273	9.39226	0.865629	1	24	2	0.0193403	0.931423	1	28	2.04373	9.40784	0.979889	1	26
Smp_093580	9.76177	9.75935	9.96023	9.84055	9.80021	9.87483	9.91046	9.8964	10.0296	9.85505	9.93828	9.88478	9.62473	9.84543	9.89847	9.7906	9.82017	9.94258	9.94331	9.96874	9.95747	9.79079	9.88069	9.89733	9.93046	9.72637	9.98039	9.95868	9.8191	10.1177	9.90736	9.79266	9.9752	9.97255	9.9015	10.085	1	1	24	18	0.0446075	0.999964	1	28	18.7129	9.93777	1	1	26
Smp_066820	9.51662	9.68893	9.90733	9.59147	9.51914	9.62149	9.46566	9.66496	9.76763	9.45232	9.82746	9.64659	9.50814	9.62853	10.115	9.51295	9.59827	10.043	9.51941	9.7233	9.77329	9.40304	9.57224	9.62194	9.42798	9.32454	9.65263	9.56317	9.59698	9.82227	9.40642	9.83916	9.71983	9.52306	9.81969	10.065	1	1	20	4	0.0389348	1	1	20	7.77807	9.7348	1	1	20
Smp_066830	8.86174	8.90165	8.97763	8.79134	9.05523	9.10201	8.82636	8.94228	8.86892	8.83914	8.96359	9.19393	8.79498	8.91709	9.19176	8.94861	8.978	9.11354	8.78981	8.6814	9.04921	8.84706	8.99991	8.78143	8.70014	8.99136	9.03061	8.82057	8.9476	9.03112	8.6681	8.97902	8.95226	8.72634	8.85559	9.17637	1	1	24	6	0.0477408	1	1	23.805	7.2757	8.99412	1	1	23.9025
Smp_158320	10.6431	10.5928	10.5548	10.5512	10.311	10.3519	10.5792	10.5125	10.6164	10.5279	10.5714	10.5269	10.5623	10.5313	10.5757	10.4329	10.4897	10.6889	10.5051	10.5737	10.5525	10.4708	10.5685	10.649	10.6269	10.2558	10.5154	10.5857	10.5704	10.6114	10.5422	10.6678	10.2295	10.6454	10.6207	10.4822	1	1	24	18	0.0107644	1	1	20	11.4508	10.5539	1	1	22
Smp_158330	7.73546	7.7576	7.77617	7.61781	7.62487	7.87113	7.61629	7.77993	7.71228	7.68259	7.82023	7.67146	7.67297	7.76873	7.8205	7.78052	7.70097	7.75348	7.76029	7.79587	7.71269	7.81573	7.65849	7.67593	7.82391	7.83114	7.70337	7.57945	7.73207	7.73772	7.69237	7.77575	7.71799	7.60791	7.78438	7.80239	1	1	20	12	0.0156652	1	1	20	8.46184	7.75016	1	1	20
Smp_126140	8.2313	8.04128	8.03723	8.05351	7.88968	8.16368	8.26099	8.04339	7.97995	8.12834	8.0896	7.76736	8.04139	8.06882	8.05856	8.20282	8.0721	8.03347	7.88174	7.96636	8.0965	7.93667	8.0825	8.26545	8.1182	7.85087	8.10925	8.09738	8.07566	8.12869	8.19259	8.28343	8.16363	8.31661	8.16567	8.09959	0.296536	1	24	22	0.0410151	0.998214	1	28	7.88316	8.07958	0.656357	1	26
Smp_007380	9.53328	9.6036	9.19814	9.58961	9.66576	9.51746	9.71289	9.22498	9.56819	9.64763	9.34956	9.39326	9.84943	9.48833	9.64896	9.60531	9.59299	9.63979	9.58632	9.76083	9.52928	9.79978	9.6822	9.33161	9.74901	9.79804	9.59969	9.28175	9.81743	9.08818	9.59485	9.52026	9.63017	9.61022	9.60373	9.04688	1	1	20	12	0.0745531	0.999998	1	20	8.99816	9.64517	1	1	20
Smp_114160	8.85566	8.8854	8.68526	8.93774	8.9416	8.87822	8.91924	8.62633	8.94763	8.96262	8.65564	8.83882	8.95772	8.88356	8.9295	8.99273	8.90964	8.92657	8.96355	8.92293	8.86295	9.03764	8.92878	8.83353	8.93527	8.96588	8.87259	8.77655	9.03925	8.79282	8.93627	8.89633	9.01143	9.03462	8.90121	8.69358	1	1	20	10	0.0355977	0.999992	1	25.1824	9.16562	8.93996	1	1	22.5912
Smp_196480	7.99178	8.05791	8.08433	8.08478	8.41567	8.29897	8.12066	8.16681	8.14113	8.08317	8.14373	8.36533	8.18683	8.22854	8.29478	8.28279	8.22122	8.30806	8.13429	8.16697	8.06721	8.24535	8.20467	8.08183	8.05989	8.44706	8.11576	8.16872	8.27343	8.01971	8.15057	8.08538	8.40196	8.19205	8.19702	8.2301	1	1	20	6	0.0443453	1	1	20	7.84536	8.2539	1	1	20
Smp_210440	10.3482	10.4091	10.4399	10.4183	10.2519	10.5205	10.4853	10.5605	10.4343	10.4165	10.4993	10.3372	10.4309	10.4572	10.4686	10.3597	10.4699	10.4258	10.4012	10.3456	10.3938	10.4293	10.4666	10.4332	10.4095	10.2702	10.4666	10.4373	10.4516	10.4285	10.4871	10.3744	10.445	10.3719	10.3906	10.3881	1	1	20	6	0.0212132	0.999999	1	20	4.95788	10.4484	1	1	20
Smp_210450	9.52219	9.64924	9.56274	9.52106	9.61103	9.53254	9.68588	9.67009	9.69125	9.58244	9.57115	9.66899	9.59883	9.428	9.52069	9.60368	9.66846	9.45241	9.52332	9.64719	9.55209	9.64674	9.60152	9.55328	9.5801	9.5919	9.70733	9.5746	9.63559	9.48291	9.61813	9.48728	9.53994	9.4472	9.57265	9.57072	1	1	24	10	0.021792	1	1	28	14.4704	9.59611	1	1	26
Smp_007330	9.70928	9.65542	9.58381	9.6299	9.35754	9.33531	9.58797	9.63903	9.53014	9.64318	9.56688	9.32368	9.40677	9.38837	9.59838	9.60043	9.36548	9.36883	9.4877	9.48355	9.49198	9.44805	9.40238	9.45838	9.44181	9.299	9.45442	9.5746	9.50175	9.45629	9.60654	9.68966	9.5418	9.52767	9.44771	9.39588	0.592805	1	24	2	0.0692233	0.972729	1	22.9324	19.9999	9.53136	0.894101	1	23.4662
Smp_301430	12.3734	12.2444	12.2211	12.2304	12.2273	12.0353	12.237	12.2058	12.1033	12.3196	12.2287	12.3653	12.2619	12.1344	12.2963	12.2357	12.0393	12.1909	12.2339	12.2283	12.2193	12.192	12.2808	12.3203	12.4291	12.3474	12.1977	12.1452	12.3439	12.2552	12.2534	12.3437	12.2663	12.1851	12.3045	12.126	1	1	24	18	0.0199662	1	1	21.5501	15.8899	12.2775	1	1	22.775
Smp_007300	11.8724	11.8723	11.812	11.8796	12.2177	11.6805	11.8311	11.9217	11.7895	11.8764	11.8809	12.0762	11.7753	11.8349	11.7807	11.859	11.8352	11.7087	11.8527	11.9022	11.871	12.0133	11.8045	11.5991	11.9111	12.032	11.7761	11.7255	11.938	11.7446	11.8466	11.9301	11.9083	11.8137	11.8131	11.7804	1	1	20	2	0.0317972	1	1	24.9315	16.764	11.8559	1	1	22.4658
Smp_007290	7.95917	7.9476	7.91564	7.88062	8.04591	7.9493	7.78222	7.81227	7.87771	7.82068	7.972	7.80289	7.94597	8.09316	7.94683	8.08434	7.95932	7.84354	7.92616	7.9414	7.87096	7.90269	8.03615	7.87553	7.86141	7.87019	7.90809	7.73772	8.00761	7.75697	7.9923	8.12102	8.03421	7.80443	7.96281	7.86316	1	1	20	10	0.0452399	1	1	20	8.49263	7.98127	1	1	20
Smp_007270	9.2593	9.395	9.27448	9.37278	9.52135	9.4213	9.29567	9.37873	9.52185	9.45912	9.26428	9.36354	9.47585	9.48439	9.37118	9.55401	9.39632	9.53312	9.53692	9.37464	9.37361	9.29761	9.34075	9.20837	9.61174	9.47608	9.45885	9.2841	9.44392	9.45405	9.49125	9.81919	9.39246	9.35391	9.36253	9.41565	1	1	20	12	0.0351782	1	1	28	7.82086	9.46942	1	1	24
Smp_007260	13.3517	13.3367	13.3099	13.3296	13.1624	12.9759	13.3839	13.3086	13.2673	13.3452	13.4001	13.2962	13.1085	13.1695	13.301	13.2694	13.2554	13.2271	13.3389	13.4357	13.2553	13.3477	13.3779	13.3485	13.3531	12.9704	13.2413	13.3504	13.2515	13.3589	13.3055	13.2531	13.1586	13.3906	13.3284	13.2574	1	1	20	14	0.0267419	1	1	27.2381	12.2025	13.351	1	1	23.619
Smp_126110	9.82285	9.80302	9.67974	9.92049	9.62338	9.50413	9.84061	9.7577	9.71074	9.96314	9.71675	9.64093	9.75585	9.68258	9.68007	9.76476	9.74479	9.65564	9.91114	9.8821	9.76166	9.94313	9.81097	9.61991	9.78324	9.67718	9.66794	9.88923	9.71875	9.66581	9.7848	9.77681	9.62317	9.85219	9.85948	9.56272	1	1	20	14	0.0286076	1	1	21.7845	12.1415	9.82166	1	1	20.8923
Smp_318890	7.24523	7.30447	7.51638	7.37329	7.34397	7.4197	7.26897	7.19189	7.41265	7.15999	7.44232	7.38957	7.1782	7.27158	7.32247	7.35157	7.18709	7.38429	7.21893	7.21183	7.18644	7.30852	7.13655	7.32299	7.2968	7.24749	7.29612	7.19989	7.32588	7.41621	7.34226	7.39651	7.4458	7.15932	7.33993	7.45971	0.0825145	0.795797	24	0	0.0576054	0.63338	1	23.9188	7.36803e-05	7.36541	0.206516	1	23.9594
Smp_318920	6.76838	6.76838	6.76838	6.76838	6.76838	6.76838	6.76838	6.76838	6.76838	6.89256	6.76838	6.76838	6.76838	6.76838	6.99574	6.76838	6.76838	6.76838	6.76838	6.97806	6.76838	6.9546	6.76838	6.9124	6.76838	6.76838	6.76838	6.96193	6.76838	6.76838	6.90843	6.76838	6.76838	6.76838	6.76838	6.9853	1	1	0	NA	0	0.999971	1	27.767	11.9553	6.85838	1	1	27.767
Smp_196700	7.35841	7.62691	7.51638	7.4566	7.41086	7.44582	7.43172	7.49679	7.57007	7.59935	7.48593	7.43378	7.69221	7.39739	7.4691	7.62478	7.63661	7.69085	7.53105	7.74511	7.50207	7.48279	7.62705	7.62044	7.47663	7.47519	7.45666	7.46012	7.46287	7.46013	7.40524	7.62023	7.43288	7.375	7.35728	7.41435	0.000458454	0.0549851	24	10	0.0749105	0.142285	1	22.7242	10.1612	7.59764	0.000693898	0.0545497	23.3621
Smp_007210	10.0677	9.95532	9.86382	9.75578	9.5605	10.2678	9.79596	10.1783	9.29641	9.20219	9.8363	9.45299	9.27856	9.93962	9.7184	9.49018	9.68341	9.39444	9.26158	8.78997	9.66916	8.91754	9.65273	9.69122	9.28361	9.07516	9.42752	9.88315	9.39493	9.68493	9.65984	9.59125	9.66469	9.85946	9.47946	9.83689	0.0300186	0.491811	24	0	0.187755	0.264133	1	25.6996	5.75225e-05	9.89624	0.0462829	0.888857	24.8498
Smp_110280	9.05063	8.89355	9.05183	8.99658	9.53233	8.8843	9.01787	8.8917	8.95609	8.93031	9.09392	9.409	8.68862	8.76732	8.87485	8.95912	8.84672	8.96789	8.94568	8.94086	9.08796	9.09383	8.95396	8.83717	8.99686	9.17613	8.75792	9.05173	9.06266	9.00321	8.92024	8.73755	9.19872	9.16677	9.0135	9.04922	0.592805	1	20	0	0.0702128	0.997957	1	20	17.5737	9.02137	0.902142	1	20
Smp_007190	10.0802	10.0688	10.2286	10.135	10.0911	10.291	10.1905	10.1113	10.1898	10.109	10.0712	10.0897	10.0912	10.1569	10.1936	10.1556	10.1651	10.1417	10.1133	10.0926	10.1866	10.118	10.17	10.1912	10.0973	10.0563	10.2206	10.1945	10.1547	10.1872	10.2217	10.0352	10.2622	10.2231	10.2503	10.2097	1	1	24	18	0.021374	0.999981	1	28	8.60245	10.1513	1	1	26
Smp_007180	10.6556	10.6443	10.7698	10.6396	10.4023	10.354	10.6295	10.6799	10.643	10.6283	10.7198	10.6262	10.4174	10.4816	10.6688	10.4721	10.532	10.7354	10.59	10.6692	10.6231	10.5766	10.6304	10.6549	10.7219	10.0728	10.5175	10.6205	10.5295	10.7459	10.5719	10.718	10.3961	10.6965	10.6237	10.6965	1	1	20	2	0.0344545	1	1	20	11.9328	10.6241	1	1	20
Smp_007170	10.8868	10.899	10.7892	10.8924	10.8689	10.9426	10.8521	10.8297	10.8172	10.8702	10.807	10.8681	10.7685	10.8405	10.8642	10.8355	10.7793	10.793	10.8112	10.8439	10.8471	10.7419	10.8828	10.8738	10.7969	10.8067	10.928	10.8499	10.8137	10.7866	10.9197	10.7743	10.8606	10.8551	10.9129	10.8734	0.126	0.971751	24	0	0.0271584	0.796322	1	25.4384	19.9999	10.8639	0.331034	1	24.7192
Smp_126080	9.38992	9.15765	9.4901	9.27122	8.91764	9.09168	9.23142	9.22262	9.31588	9.18983	9.17896	8.97843	9.03913	9.1305	9.12056	9.1422	9.11498	9.24248	9.12741	9.22788	9.11941	9.03242	9.08161	9.25955	9.10196	8.83857	9.09872	9.24845	9.03334	9.23818	9.29668	9.35333	9.14748	9.24815	9.21844	9.24279	0.318943	1	20	2	0.0519009	0.99277	1	24.0915	11.5128	9.1425	0.680769	1	22.0457
Smp_126070	6.99825	6.89542	6.99621	7.00411	6.97306	6.76838	6.76838	6.95832	6.99782	6.98333	6.97326	6.96618	6.96208	6.9035	6.99574	7.05442	7.06497	6.76838	6.96113	6.97806	7.02495	6.99637	6.90786	6.9124	6.99823	7.14017	7.11496	6.96193	7.011	6.76838	6.90843	7.06965	6.76838	6.76838	6.76838	6.9853	1	1	24	12	0.0291962	1	1	20	14.9101	6.98129	1	1	22
Smp_126050	8.45342	8.31568	8.18317	8.22862	7.95519	8.07117	8.2444	8.15566	8.1977	8.33781	8.18895	8.11837	8.26341	8.2854	8.14318	8.29632	8.30085	8.24168	8.31816	8.31838	8.31768	8.19456	8.32499	8.38171	8.40601	8.06036	8.32713	8.26237	8.30052	8.26809	8.40633	8.29843	8.23334	8.19205	8.18459	8.13	0.115976	0.934497	24	14	0.0545259	0.990723	1	23.4152	12.2625	8.3095	0.363508	1	23.7076
Smp_126030	10.4592	10.4822	10.4285	10.5044	10.3964	10.4134	10.4466	10.4811	10.4531	10.4596	10.5428	10.5289	10.35	10.3997	10.4528	10.4238	10.4071	10.3195	10.4835	10.3546	10.4197	10.3587	10.3625	10.4503	10.5003	10.4128	10.3635	10.4628	10.3476	10.3772	10.5422	10.4801	10.4381	10.3957	10.4548	10.5241	0.0148517	0.346478	20	4	0.0255965	0.278259	1	20	19.9999	10.4703	0.026816	0.641594	20
Smp_126020	10.6448	10.6746	10.6348	10.6484	10.6346	10.5581	10.7511	10.7396	10.7031	10.7242	10.7673	10.696	10.7178	10.6603	10.6999	10.668	10.7632	10.7124	10.6994	10.8338	10.6252	10.7896	10.7181	10.6991	10.8529	10.6796	10.6641	10.7625	10.6673	10.7169	10.6965	10.6291	10.7254	10.7728	10.6917	10.6423	0.188277	1	20	10	0.0122542	0.855084	1	28	13.4674	10.7294	0.455028	1	24
Smp_007070	7.8761	7.87092	7.94252	7.925	7.91478	8.08319	7.72739	7.8043	7.90954	7.94026	7.85615	7.91726	7.90951	7.857	7.89277	7.94434	7.92558	7.82783	8.02905	7.9414	7.82447	8.03204	7.84213	8.02503	7.78478	7.77984	7.85057	7.83934	8.08874	7.88932	7.93352	8.0422	7.92157	8.04379	7.89047	7.98554	1	1	24	18	0.023149	1	1	28	11.8519	7.94921	1	1	26
Smp_126000	8.44071	8.4736	8.59293	8.42138	8.50526	8.54933	8.45723	8.37833	8.56482	8.5628	8.64283	8.34499	8.50128	8.55818	8.57107	8.42759	8.64779	8.58499	8.44104	8.63248	8.44067	8.61603	8.48015	8.64522	8.3794	8.22069	8.66458	8.48713	8.30052	8.48059	8.57004	8.52355	8.58826	8.41813	8.58161	8.5875	1	1	20	10	0.0492696	1	1	20	10.0278	8.55661	1	1	20
Smp_193150	8.2313	8.36243	8.33946	8.31666	8.529	8.46739	8.30934	8.28753	8.59878	8.35796	8.40672	8.47128	8.33508	8.29544	8.48993	8.43954	8.30564	8.60059	8.44998	8.45724	8.38637	8.31745	8.42909	8.3388	8.26638	8.6836	8.46326	8.25176	8.42233	8.43221	8.27207	8.41188	8.31835	8.43423	8.27455	8.50416	1	1	24	12	0.0147783	1	1	26.587	7.10934	8.41153	1	1	25.2935
Smp_125980	7.8761	7.96585	7.86669	7.81795	7.8463	7.9493	7.79104	7.76329	7.83349	7.88551	7.8822	7.82013	7.94597	8.01835	7.9336	7.92537	7.93242	7.89651	7.85872	7.84386	7.85265	7.88875	7.9061	7.82297	7.85404	7.92584	7.90008	7.84731	7.71288	7.68757	7.97067	7.94988	7.84097	7.78473	8.00078	7.86967	1	1	20	10	0.0347848	1	1	20	8.16037	7.94236	1	1	20
Smp_318950	6.90119	6.98828	7.0623	7.00411	6.76838	6.95786	6.90786	6.95832	6.76838	6.76838	6.76838	6.96618	6.90539	6.9594	6.99574	6.76838	6.76838	7.12577	6.76838	6.91671	6.76838	6.9001	6.90786	6.76838	6.76838	6.98343	6.9688	6.76838	6.90857	6.76838	6.76838	6.76838	6.90241	6.76838	6.76838	6.9853	1	1	24	6	0.0425895	0.999998	1	28	7.8452	6.92068	1	1	26
Smp_200540	6.90119	6.89542	6.90001	6.90458	6.91317	6.76838	6.90786	7.00092	6.76838	6.89256	7.0192	6.9083	6.76838	6.9035	6.95408	7.0243	6.95616	7.00269	6.96113	7.02507	6.97796	6.9546	6.90786	6.97197	6.90117	7.03164	7.01374	6.90529	6.90857	6.91088	6.76838	6.95912	6.95785	7.02475	7.01718	6.9853	0.368073	1	24	14	0.0235048	0.993731	1	28	12.282	6.96661	0.733639	1	26
Smp_173610	8.40176	8.41536	8.38858	8.24467	8.57965	8.21241	8.28811	8.39204	8.41858	8.38168	8.41712	8.50758	8.38366	8.45823	8.48993	8.46309	8.31517	8.49119	8.29804	8.30652	8.39743	8.44099	8.38068	8.63246	8.31009	8.60809	8.52361	8.46073	8.48337	8.54069	8.43997	8.45173	8.5293	8.24356	8.41021	8.522	1	1	20	12	0.0405377	0.999991	1	28	8.08035	8.43359	1	1	24
Smp_093950	11.0584	10.9921	10.9514	10.9583	10.9058	10.8474	10.984	10.9992	10.922	10.948	10.9636	10.9173	10.907	10.8084	10.9827	10.9613	10.8878	10.9361	11.0468	10.9666	10.9109	10.9983	10.9774	11.1142	11.0252	10.8008	11.0241	10.9013	10.9721	10.9691	10.9879	10.988	10.9611	11.023	11.0735	10.9513	0.976222	1	24	20	0.010436	1	1	28	12.3469	11.0031	0.999715	1	26
Smp_173620	10.2166	10.2303	10.2569	10.15	9.91457	10.1094	10.1777	10.2546	10.4256	10.2393	10.4199	10.2257	10.139	10.257	10.2638	9.96177	10.3288	10.4756	10.1772	10.2498	10.395	10.0065	10.3658	10.4275	10.1156	9.806	10.2486	10.2717	10.1808	10.3454	10.1484	10.1644	10.0458	10.1963	10.3198	10.3455	0.718774	1	20	10	0.0326322	0.999982	1	20	11.5364	10.2724	0.956115	1	20
Smp_093980	6.76838	6.76838	6.90001	6.76838	6.76838	6.76838	6.96556	6.95832	6.9307	6.76838	6.91331	6.76838	6.76838	6.76838	6.89974	6.76838	6.9012	6.76838	6.76838	6.97806	6.91664	6.76838	6.76838	6.9124	6.90117	6.76838	6.76838	6.76838	6.76838	6.76838	6.90843	6.95912	6.95785	6.91653	6.76838	6.8937	1	1	20	8	0.0208777	1	1	20	11.855	6.85223	1	1	20
Smp_246820	7.22668	7.07907	7.16218	7.21846	7.24661	7.12224	7.13656	7.25074	7.16495	7.15999	7.0192	7.01054	7.13008	7.14958	7.18249	7.19182	7.35849	6.76838	7.04077	7.13092	7.21161	7.14005	7.10937	7.14849	7.26301	7.16978	7.14258	7.12981	7.21014	7.14449	7.23107	7.21427	7.12222	7.27913	7.01718	7.25163	1	1	24	22	0.0300338	1	1	23.805	19.9999	7.18879	1	1	23.9025
Smp_173640	9.10214	8.9647	9.02054	9.06663	9.14544	9.02521	9.14519	9.05143	9.01786	9.0389	9.12682	9.099	9.14218	9.00438	9.01931	9.03294	9.05874	9.23774	9.13002	9.08892	8.97854	9.15014	9.03554	9.01689	9.09689	8.98775	9.06954	9.13549	9.0363	9.18182	8.92668	9.09929	9.05479	9.06729	8.96514	9.06781	1	1	24	12	0.0125816	1	1	27.2381	6.57542	9.08375	1	1	25.619
Smp_094020	10.6178	10.6358	10.682	10.6092	10.7947	10.5672	10.6863	10.6605	10.5855	10.6187	10.6077	10.7779	10.4667	10.5443	10.6403	10.6189	10.6121	10.5266	10.672	10.6763	10.5669	10.6612	10.6508	10.5483	10.6395	10.6183	10.5413	10.6456	10.7432	10.6124	10.5581	10.4936	10.7157	10.6505	10.6157	10.6334	1	1	20	0	0.0250668	1	1	20	14.6579	10.6388	1	1	20
Smp_126730	7.70964	7.8018	7.82257	7.64816	7.5521	7.73547	7.63768	7.72903	7.76282	7.76522	7.59015	7.53857	7.73842	7.61123	7.6367	7.66014	7.74403	7.65279	7.63907	7.55765	7.63289	7.62003	7.63767	7.72782	7.65534	7.75845	7.7892	7.83934	7.69324	7.76643	7.71199	7.89294	7.70017	7.62018	7.66357	7.72195	0.519357	1	20	18	0.0542703	0.986494	1	21.8321	7.36803e-05	7.70867	0.854978	1	20.916
Smp_008500	10.9551	10.9414	10.9103	10.9533	10.7929	10.7777	10.9516	10.8858	10.8897	10.9223	10.8473	10.8327	10.7709	10.7842	10.855	10.9675	10.8892	10.7717	11.0131	10.843	10.838	10.8727	10.86	10.8364	10.9762	10.7639	10.9091	10.8705	10.9314	10.8203	10.9945	10.8829	10.93	11.0301	11.0164	10.8517	0.188277	1	24	22	0.0321508	0.968981	1	26.6578	19.9999	10.9473	0.492825	1	25.3289
Smp_008490	9.56241	9.60999	9.5123	9.43444	9.29394	9.45939	9.56832	9.56743	9.51072	9.52053	9.406	9.29239	9.55904	9.64268	9.48574	9.58897	9.44818	9.50998	9.53886	9.4692	9.52467	9.48603	9.37987	9.39047	9.59073	9.23746	9.55913	9.44747	9.37897	9.53466	9.6007	9.73802	9.33956	9.5138	9.57683	9.39044	1	1	20	6	0.0272888	1	1	20	7.86823	9.5392	1	1	20
Smp_318970	7.20732	7.25822	7.35323	7.19767	7.34397	7.23087	7.24952	7.12309	7.16495	7.26284	7.26815	7.34174	7.27858	7.32229	7.22171	7.29377	7.16575	7.12577	7.17621	7.30042	7.21161	7.16246	7.2292	7.39157	7.24518	7.3139	7.29612	7.15462	7.16381	7.14449	7.28977	7.38228	7.23085	7.27913	7.322	7.23538	1	1	24	0	0.0241459	1	1	27.0175	11.6084	7.2456	1	1	25.5088
Smp_318980	9.02945	8.94922	9.11966	9.05567	9.05523	9.08648	9.14519	9.07275	9.00574	8.99174	9.06019	9.17813	9.32037	9.04322	9.03759	9.03294	9.12246	9.06854	8.98117	9.07933	9.22402	9.09383	8.97867	9.10276	9.14911	9.30757	9.07249	9.14592	9.11107	8.93898	8.97704	9.01571	9.11219	9.00788	8.91493	8.9967	0.765296	1	20	12	0.0208229	0.999896	1	26.2385	8.01097	9.10419	0.969986	1	23.1193
Smp_126720	10.1788	10.086	10.1609	10.2487	10.3185	10.2031	10.1596	10.1747	10.1211	10.1552	10.1678	10.2867	10.1914	10.1471	10.2003	10.16	10.2124	10.213	10.1274	10.1733	10.1765	10.2148	10.1712	10.1104	10.1551	10.392	10.1683	10.1884	10.2805	10.2096	10.1823	10.1038	10.1831	10.1906	10.1746	10.2107	1	1	20	18	0.0200872	1	1	20	7.34545	10.1879	1	1	20
Smp_008470	10.0022	9.96894	10.0777	10.1978	10.1042	10.1949	10.2156	10.0319	10.0545	10.1069	10.0456	10.055	10.0806	10.0932	10.207	10.0088	10.0942	10.1553	10.1711	10.1335	10.0396	10.0333	10.0932	10.0125	10.1809	10.2252	10.1208	10.0999	10.0983	10.1535	10.0809	10.0432	10.034	10.1991	10.1175	10.1004	1	1	20	18	0.0235388	1	1	23.038	7.87396	10.1066	1	1	21.519
Smp_008430	10.5425	10.5704	10.5139	10.5285	10.7315	10.7722	10.537	10.5642	10.516	10.5686	10.5385	10.7445	10.6739	10.6748	10.5885	10.6244	10.6275	10.5795	10.678	10.6661	10.6431	10.6838	10.623	10.4881	10.6175	10.8243	10.6422	10.4719	10.738	10.5313	10.6124	10.5684	10.7294	10.6286	10.6006	10.5617	0.865629	1	24	14	0.037452	1	1	21.5501	15.0358	10.6342	0.990538	1	22.775
Smp_008440	9.19485	9.40981	9.25469	9.33082	9.60481	9.59127	9.38444	9.3724	9.36336	9.29525	9.34706	9.4702	9.38513	9.46451	9.31959	9.41209	9.40443	9.31835	9.35965	9.39509	9.32377	9.4935	9.27864	9.0451	9.42798	9.80997	9.37207	9.26044	9.46993	9.21965	9.35382	9.43117	9.46523	9.4472	9.37951	9.34424	1	1	24	22	0.0221245	1	1	20	6.64065	9.38812	1	1	22
Smp_008450	7.48856	7.39878	7.40819	7.55316	7.39485	7.5628	7.41738	7.43448	7.3925	7.42013	7.28834	7.28929	7.32997	7.43819	7.36626	7.51796	7.52305	7.25437	7.38865	7.39309	7.44196	7.42163	7.40269	7.43816	7.38673	7.37277	7.25735	7.46012	7.32588	7.40084	7.48888	7.47551	7.57345	7.29976	7.26416	7.426	1	1	24	0	0.0184765	1	1	28	11.0415	7.4165	1	1	26
Smp_193610	7.34367	7.28953	7.39493	7.32668	7.36144	7.31789	7.3231	7.48479	7.32747	7.29251	7.36201	7.37407	7.29629	7.28906	7.45714	7.37832	7.20738	7.54851	7.27611	7.30042	7.30016	7.22296	7.28766	7.39157	7.31287	7.35384	7.34923	7.44693	7.48957	7.29879	7.35867	7.33734	7.41968	7.21128	7.33993	7.426	1	1	20	0	0.021487	1	1	20	5.93042	7.37011	1	1	20
Smp_056930	10.6305	10.7527	10.7892	10.6289	10.2427	10.5103	10.4936	10.6874	10.9012	10.6357	10.7264	10.4963	10.4016	10.6035	10.6951	10.3357	10.5651	10.8611	10.4566	10.6547	10.838	10.4062	10.6295	10.8094	10.6294	9.95466	10.5586	10.6545	10.5326	10.8245	10.4798	10.5991	10.3434	10.8889	10.6659	10.7735	1	1	24	0	0.023926	1	1	20	11.7628	10.6332	1	1	22
Smp_152740	10.2785	10.2627	10.4102	10.2311	10.3309	10.0881	10.3648	10.3367	10.2847	10.2068	10.3469	10.4807	10.0606	10.116	10.2808	10.0389	10.2691	10.3086	10.2171	10.3379	10.1909	10.2928	10.1815	10.2233	10.1809	9.9934	10.1802	10.2554	10.2526	10.2609	10.0487	10.1	10.0353	10.1049	10.2581	10.3863	0.126	0.971751	24	6	0.0534037	0.927092	1	28	12.1062	10.2406	0.367634	1	26
Smp_056970	14.6215	14.6653	14.5562	14.6641	14.8865	14.7391	14.6019	14.6233	14.6221	14.6255	14.601	14.801	14.7442	14.7873	14.7448	14.7441	14.7269	14.7569	14.7311	14.7325	14.7088	14.755	14.6697	14.552	14.775	14.9595	14.7133	14.6029	14.8174	14.6947	14.6613	14.8184	14.8367	14.6584	14.7062	14.6527	0.919602	1	24	16	0.0218554	0.999976	1	26.8005	8.21104	14.7513	0.996676	1	25.4003
Smp_152750	10.9982	10.9054	10.8764	10.867	10.4475	10.6071	10.8197	10.835	10.8139	10.8411	10.9141	10.4869	10.6999	10.7363	10.781	10.7933	10.701	10.8132	10.7346	10.8601	10.8335	10.6669	10.8472	10.9353	10.8478	10.3096	10.741	10.9102	10.7169	10.9055	10.9576	10.9445	10.7366	10.8113	10.8378	10.8289	0.976222	1	24	20	0.0250628	1	1	28	11.9107	10.813	0.999715	1	26
Smp_152760	10.2676	10.2607	10.2655	10.23	10.4713	10.3276	10.2106	10.1901	10.0639	10.2519	10.2184	10.368	10.1069	10.1678	10.1491	10.16	10.2282	10.0797	10.2686	10.334	10.2109	10.227	10.1853	10.1597	10.1993	10.2943	10.2232	10.1398	10.2805	10.2597	10.3463	10.285	10.319	10.2329	10.4242	10.2288	0.00089598	0.0776101	24	22	0.0533105	0.125635	1	24.1496	19.9999	10.3008	0.00113601	0.0759101	24.0748
Smp_056990	10.1869	10.4046	10.1223	10.2288	10.1876	10.4343	10.1828	10.1458	10.1138	10.1908	10.1981	10.2369	10.3434	10.38	10.3499	10.4338	10.1779	10.213	10.2501	10.0879	10.1398	10.2769	10.2743	10.2495	10.1516	10.4859	10.333	10.2259	10.2733	10.1778	10.2842	10.3158	10.3992	10.1645	10.1415	10.2268	1	1	20	12	0.0398195	1	1	23.8617	8.11102	10.3166	1	1	21.9309
Smp_344520	7.20732	7.39878	7.40819	7.2383	7.26767	7.16933	7.30569	7.30294	7.30395	7.30671	7.05788	7.23065	7.1782	7.33814	7.33746	7.26221	7.24529	7.35465	7.32726	7.30042	7.39278	7.30852	7.18553	7.39157	7.26301	7.07222	7.11496	7.25983	7.35924	7.36886	7.25146	7.30519	7.30165	7.27913	7.322	7.25163	1	1	20	8	0.0264522	1	1	20	11.5313	7.31899	1	1	20
Smp_057020	9.85242	9.68893	9.73708	9.82495	9.72416	9.76346	9.98143	9.78782	9.664	9.8916	9.85208	9.71454	9.80664	9.73791	9.73873	9.72658	9.86003	9.60211	9.81155	9.77441	9.66291	9.81317	9.70928	9.7123	9.80156	9.72216	9.63716	9.86323	9.71515	9.58658	9.74496	9.65531	9.59657	9.79456	9.66976	9.69419	0.394934	1	24	6	0.0366751	0.95189	1	28	3.90819	9.7903	0.743726	1	26
Smp_057060	10.1243	9.91749	10.0691	10.0653	10.0867	9.84668	10.1041	9.95608	9.97658	10.0525	9.98186	9.84779	10.0593	10.0252	9.98052	9.9892	10.115	9.94116	10.0585	10.0972	9.96591	10.0346	9.98139	9.94485	9.96328	10.0546	10.0312	10.0055	9.99317	9.94419	10.2317	10.1026	10.0367	10.0105	10.083	9.97239	1	1	24	22	0.0166276	1	1	28	9.036	10.02	1	1	26
Smp_152790	10.2556	10.2466	10.2286	10.2556	10.2066	10.2634	10.2144	10.183	10.2035	10.2276	10.2892	10.2018	10.1889	10.1047	10.1789	10.2115	10.1756	10.1167	10.2466	10.1602	10.243	10.2148	10.2218	10.1175	10.1785	10.3426	10.1934	10.0868	10.1295	10.1792	10.2854	10.1656	10.3082	10.202	10.2057	10.1571	0.255711	1	24	0	0.0331165	0.944934	1	25.5683	12.61	10.2014	0.584828	1	24.7842
Smp_152800	10.3011	10.2055	10.2836	10.2014	10.0296	10.1389	10.2318	10.2659	10.2653	10.1333	10.3333	10.2614	10.125	10.2025	10.3539	10.0579	10.236	10.2797	10.1513	10.2918	10.288	10.1935	10.2791	10.293	10.2095	9.99861	10.3234	10.267	10.1898	10.3069	10.2217	10.2444	10.2192	10.2618	10.3234	10.2816	1	1	24	18	0.0157267	1	1	28	12.1144	10.2495	1	1	26
Smp_057090	8.09539	8.1525	7.94252	8.05984	8.11579	8.07117	7.96605	7.98561	8.10741	7.96938	8.03981	7.95495	8.03487	8.08107	8.03478	8.06786	7.94597	8.07114	8.00263	8.21331	7.85265	8.11363	7.99467	8.0467	8.09527	8.02023	8.02083	7.80675	8.02851	8.0125	8.10044	8.06709	8.14689	7.78473	7.96281	8.07356	1	1	20	16	0.0178877	1	1	28	9.79191	8.04303	1	1	24
Smp_301560	7.48856	7.34688	7.43387	7.388	7.63634	7.33362	7.3231	7.54277	7.22582	7.334	7.28834	7.44783	7.34604	7.45122	7.54731	7.56846	7.40055	7.47782	7.5426	7.42632	7.426	7.58051	7.52398	7.46738	7.46455	7.52084	7.49757	7.46012	7.51525	7.38507	7.48888	7.56797	7.47089	7.44146	7.40637	7.49174	0.237165	1	24	16	0.0449835	0.875676	1	22.8278	12.25	7.4946	0.534102	1	23.4139
Smp_301570	7.79284	7.7576	7.68401	7.61781	7.5521	7.6247	7.79976	7.62672	7.76282	7.76522	7.79232	7.59682	7.69221	7.80994	7.75819	7.75778	7.77696	7.70923	7.71575	7.87148	7.79538	7.8308	7.72737	7.69708	7.80846	7.57738	7.80716	7.71032	7.73207	7.73772	7.82105	7.79229	7.77755	7.69001	7.76541	7.70647	1	1	20	10	0.0346978	0.994663	1	28	11.6349	7.77346	0.999986	1	24
Smp_197230	8.18432	8.19198	8.1884	8.1958	8.23105	8.12993	8.2444	8.24185	8.22107	8.24466	8.14373	8.09931	8.41186	8.40947	8.1909	8.33166	8.27656	8.33259	8.38593	8.25778	8.13199	8.23538	8.00869	8.09555	8.15171	8.23416	8.13502	8.06616	8.06905	7.94514	8.31508	8.35181	8.36554	8.13103	8.1593	8.1149	0.0246724	0.450802	20	8	0.0611492	0.589606	1	20	7.93019	8.32557	0.0760863	1	20
Smp_200960	7.11902	7.20693	7.24102	7.2383	7.17672	7.21134	7.07979	7.12309	7.13058	7.23118	7.15087	7.11045	7.00552	7.12509	7.1152	7.17224	7.18709	7.15031	7.04077	6.76838	7.06451	6.9001	7.13655	7.14849	7.16565	6.98343	7.11496	7.07407	7.1111	7.21737	7.04815	7.17199	7.03615	7.18613	7.24324	7.09932	0.022335	0.430813	24	2	0.0412259	0.355776	1	24.4444	7.36803e-05	7.19359	0.0463669	0.888857	24.2222
Smp_057120	10.7963	10.9067	10.9567	10.8564	10.5627	10.6763	10.864	10.7187	10.8706	10.8283	10.8465	10.6897	10.549	10.6326	10.9037	10.7707	10.7058	11.0434	10.7146	10.8366	10.7813	10.6878	10.8906	10.9208	10.8787	10.3507	10.723	10.769	10.7467	10.9552	10.8831	10.9311	10.7059	11.0523	10.9411	10.9704	0.814221	1	24	22	0.0289107	1	1	28	11.7754	10.8057	0.981562	1	26
Smp_319010	7.16569	7.16897	7.39493	7.07249	7.17672	7.4197	7.24952	7.23198	7.30395	7.2779	7.09192	7.43378	7.0743	7.19427	7.29113	7.19182	7.24529	7.54851	7.21893	7.1598	7.18644	6.99637	7.07978	7.35833	7.187	7.10793	7.11496	7.22079	7.16381	7.40084	7.25146	7.23393	7.45847	7.27913	7.17384	7.41435	0.342766	1	20	4	0.0446012	0.999872	1	20	5.23829	7.27239	0.709721	1	20
Smp_337800	10.8768	10.8692	10.8603	10.8813	10.9809	10.9433	10.9538	10.8432	10.8061	10.9462	10.8326	10.9019	10.8379	10.8888	10.8365	10.8962	10.8258	10.8484	10.9237	10.8974	10.8408	10.9156	10.8687	10.8645	10.8666	10.9688	10.9335	10.8375	10.8904	10.8845	10.8432	10.8459	10.9061	10.8819	10.9202	10.8683	0.865629	1	20	18	0.0182616	0.999985	1	20	15.4978	10.8954	0.990536	1	20
Smp_210470	11.3301	11.2905	11.0395	11.4549	11.065	11.1324	11.4069	11.2949	11.1563	11.4171	11.0991	10.9196	11.4613	11.2555	11.0141	11.3345	11.1558	10.8521	11.4692	11.29	11.132	11.3777	11.2149	11.1113	11.3743	11.1727	11.1681	11.4557	11.1491	11.1172	11.3234	11.1413	11.1652	11.3758	11.1452	10.9086	1	1	20	14	0.0304907	1	1	20	13.0028	11.2695	1	1	20
Smp_152830	8.43217	8.37486	8.4399	8.31666	8.10901	8.21769	8.21045	8.37373	8.28109	8.26218	8.3642	8.20309	8.26868	8.22322	8.4029	8.41551	8.35709	8.32284	8.23004	8.31246	8.36392	8.21004	8.29343	8.41289	8.29571	7.99537	8.42455	8.32404	8.34772	8.49003	8.46343	8.60676	8.33272	8.26227	8.42547	8.44522	0.765296	1	24	20	0.0421321	0.999991	1	28	8.23548	8.33202	0.970005	1	26
Smp_152840	9.58386	9.4868	9.57332	9.54621	9.59439	9.45145	9.50764	9.46251	9.46237	9.409	9.64181	9.50608	9.4365	9.38413	9.53154	9.30927	9.61051	9.5838	9.48168	9.63231	9.48725	9.50648	9.57421	9.54043	9.40192	9.44296	9.49382	9.56317	9.50594	9.40378	9.52665	9.49511	9.45138	9.47614	9.49949	9.56272	1	1	20	16	0.0174932	1	1	28	11.9566	9.53708	1	1	24
Smp_057210	10.6373	10.4351	10.4199	10.4995	10.5585	10.1069	10.542	10.4133	10.3275	10.4762	10.3469	10.4036	10.3566	10.284	10.3408	10.4147	10.2712	10.2118	10.5215	10.4475	10.3788	10.4013	10.3692	10.3241	10.4349	10.3096	10.3186	10.3998	10.4612	10.3105	10.5392	10.4615	10.3602	10.5054	10.4649	10.328	0.126	0.971751	20	0	0.0396073	0.997611	1	24.3849	12.7115	10.4095	0.386383	1	22.1924
Smp_152850	9.88996	9.90465	9.71823	9.86517	9.93275	9.97255	9.83735	9.79875	9.84666	9.84352	9.79152	9.95293	9.89549	9.8815	9.82453	9.9504	9.8542	9.77306	9.91409	9.81436	9.84842	9.94043	9.90888	9.68542	9.97941	10.009	9.88269	9.7806	9.92363	9.87132	9.80514	9.80051	10.0458	9.88103	9.87476	9.83029	1	1	20	18	0.0306401	1	1	20.1611	8.11192	9.86324	1	1	20.0806
Smp_057230	9.0241	9.09872	9.08994	9.05567	9.08902	9.11227	9.05592	9.03793	9.00167	9.10222	9.10598	9.19655	9.00775	9.02948	9.123	9.11687	9.21618	9.03031	9.09835	9.08892	9.16524	9.11861	9.17716	9.11164	9.1245	9.14439	9.18534	9.17928	9.21591	9.08523	9.04328	8.99608	9.11219	9.21676	9.19654	9.14624	0.188277	1	24	16	0.042702	0.80514	1	24.5644	15.6832	9.14874	0.437574	1	24.2822
Smp_152860	10.2796	10.2697	10.2208	10.2568	10.3689	10.2855	10.2862	10.2399	10.3615	10.2187	10.3183	10.3279	10.3066	10.3494	10.1664	10.2644	10.3078	10.133	10.326	10.2662	10.265	10.322	10.3132	10.2892	10.3072	10.263	10.3078	10.2682	10.3395	10.2495	10.2027	10.162	10.2157	10.2371	10.2899	10.1842	0.485557	1	20	12	0.00172031	1	1	28	13.3907	10.3	0.836352	1	24
Smp_319040	7.4523	7.55235	7.50521	7.40236	7.56474	7.68199	7.47286	7.59634	7.57007	7.45355	7.45719	7.72079	7.68265	7.66083	7.53667	7.66874	7.62697	7.53722	7.70655	7.60893	7.66807	7.63904	7.59427	7.68657	7.60713	7.62987	7.68304	7.54575	7.60949	7.43119	7.35867	7.48778	7.56277	7.44146	7.45173	7.48123	0.00089598	0.0776101	20	12	0.0636383	0.0689594	1	22.8278	11.5209	7.65158	0.000660608	0.0532314	21.4139
Smp_200980	6.90119	6.94799	6.99621	7.00411	6.91317	7.06766	6.76838	6.90273	6.9307	6.89256	6.97326	6.9083	6.90539	7.07008	6.95408	6.94946	6.76838	7.00269	6.96113	6.91671	6.91664	6.9546	6.76838	7.01763	6.95611	6.92051	6.91015	6.76838	6.90857	7.015	6.90843	6.95912	6.95785	7.06429	6.76838	6.94555	1	1	20	16	0.0079499	1	1	28	8.41486	6.94235	1	1	24
Smp_152870	10.8875	10.8063	10.8876	10.9253	10.428	10.4838	10.9767	10.7146	10.8469	10.9102	10.9058	10.7617	10.8371	10.6159	10.68	10.8321	10.7273	10.7843	10.8112	10.7057	10.7262	10.8998	10.809	10.9321	10.929	10.2602	10.6508	10.9991	10.6837	10.8639	10.7623	10.6847	10.4998	10.9808	10.8965	10.7008	1	1	20	0	0.0244282	1	1	22.1215	11.9359	10.8141	1	1	21.0608
Smp_033540	11.1844	11.221	11.266	11.145	11.517	11.344	11.2679	11.2068	11.1615	11.1974	11.2531	11.4722	11.2221	11.1948	11.319	11.3403	11.348	11.2835	11.2856	11.3033	11.2093	11.3421	11.3855	11.2188	11.2288	11.5956	11.2623	11.2408	11.3353	11.3077	11.3252	11.2546	11.4562	11.2283	11.2716	11.2928	1	1	20	12	0.0291771	1	1	24.2667	16.5835	11.3165	1	1	22.1333
Smp_033530	11.0344	11.033	10.962	11.054	11.179	11.1492	11.1055	11.1478	10.9322	11.2554	11.0742	11.1177	11.3491	11.1272	10.9691	11.0884	11.3048	11.1506	11.2612	11.0516	11.0519	11.2668	11.1823	11.1212	11.151	11.3082	11.1655	11.2141	11.2357	11.092	11.2288	11.1461	11.2895	11.2242	11.0575	11.0044	0.485557	1	24	14	0.0428527	0.970538	1	28	8.6437	11.1668	0.825804	1	26
Smp_140270	8.72079	8.51091	8.34402	8.57495	8.40528	8.328	8.48471	8.58837	8.3857	8.72636	8.40149	8.48046	8.47515	8.33953	8.38992	8.51258	8.3199	8.37547	8.59652	8.38153	8.42465	8.57925	8.44791	8.36581	8.4363	8.50139	8.43922	8.50012	8.46026	8.36096	8.57004	8.48606	8.55323	8.55088	8.43554	8.54307	0.765296	1	24	22	0.0250403	0.999977	1	20.1206	12.969	8.46848	0.970002	1	22.0603
Smp_140260	10.463	10.2925	9.92109	10.4985	10.0064	9.90386	10.542	10.3044	10.2289	10.4173	10.2608	9.96498	10.2336	10.2189	9.99094	10.3377	10.2864	10.068	10.4105	10.3521	10.3863	10.4255	10.3156	10.1966	10.4183	9.784	10.1414	10.4958	10.2684	10.0723	10.4693	10.0937	10.093	10.5372	10.061	9.80761	1	1	24	10	0.0729024	1	1	25.2459	12.0333	10.3478	1	1	24.623
Smp_140250	7.37278	7.38624	7.47052	7.40236	7.53924	7.63455	7.47286	7.49679	7.43214	7.45355	7.39545	7.47505	7.55774	7.46398	7.51488	7.47471	7.57685	7.62298	7.60828	7.37575	7.58334	7.4468	7.37218	7.58512	7.53397	7.60409	7.53613	7.40561	7.40586	7.5273	7.63046	7.56797	7.6147	7.33869	7.40637	7.426	1	1	20	12	0.0416675	1	1	26.1699	8.30393	7.53595	1	1	23.085
Smp_146480	9.05325	9.04672	8.92478	9.00519	9.13961	9.11736	9.20329	9.1745	9.11853	9.21443	8.9263	9.30933	9.33854	9.13306	8.92102	9.08631	9.152	8.87769	9.13263	8.95503	8.94351	9.17155	9.00591	8.80402	9.06351	9.35512	9.0184	8.73095	8.9881	8.90902	9.00454	8.92349	9.15985	9.05757	8.93861	8.95463	0.27548	1	24	6	0.073223	0.983033	1	22.0728	4.45259	9.13669	0.624574	1	23.0364
Smp_316440	11.5209	11.4835	11.5159	11.4569	11.5224	11.4446	11.5355	11.5206	11.4297	11.4441	11.4262	11.548	11.4104	11.3555	11.5027	11.3925	11.4877	11.4771	11.5864	11.5254	11.4728	11.4588	11.5145	11.4727	11.48	11.4403	11.414	11.4079	11.5401	11.4437	11.4328	11.3278	11.5192	11.4749	11.5189	11.4868	1	1	20	2	0.0148758	1	1	28	12.2009	11.5053	1	1	24
Smp_319050	10.8016	10.7548	10.8084	10.8557	10.7277	10.7916	10.7858	10.8684	10.9054	10.7489	10.6169	10.8245	10.7545	10.7508	10.8336	10.725	10.7686	10.7867	10.8553	10.8052	10.7642	10.7784	10.8568	10.8424	10.8816	10.6956	10.8072	10.7501	10.6617	10.8983	10.7407	10.6712	10.8182	10.8297	10.7969	10.7487	1	1	20	14	0.0148439	1	1	20	12.2302	10.8172	1	1	20
Smp_045060	9.91537	9.92259	9.98268	9.92634	10.1187	10.0981	10.0206	9.9505	9.86628	10.0165	9.91013	10.1541	9.9762	9.98995	10.0192	9.9768	9.96787	10.043	9.91998	9.89633	9.91974	9.97778	9.92889	10.0171	9.90814	10.118	10.0224	9.96443	10.0566	9.95832	9.92446	9.87379	10.0804	9.86308	9.9975	10.0333	1	1	24	6	0.0128859	1	1	28	6.6327	9.99873	1	1	26
Smp_045070	7.92543	7.95981	7.94252	7.82602	7.75275	7.77758	7.95141	7.97898	7.94034	7.75803	8.14373	7.82013	7.82396	7.84159	7.78207	7.70224	7.86898	7.70009	7.8351	7.97454	7.87096	7.8746	7.95139	7.82297	7.93896	7.80072	7.86737	8.09121	7.86382	7.84732	7.83798	7.81653	7.83329	7.96495	7.83011	7.88893	1	1	20	0	0.0385135	1	1	20	15.0036	7.90769	1	1	20
Smp_319060	7.82401	7.73462	7.72716	7.80158	7.66978	7.65386	7.72739	7.83579	7.76282	7.78643	7.85615	7.68157	7.82396	7.68915	7.75819	7.76543	7.74403	7.67204	7.81901	7.76577	7.75503	7.70219	7.60535	7.69708	7.82391	7.77984	7.72321	7.96636	7.82204	7.81227	7.87898	7.66914	7.72676	7.70108	7.68497	7.61557	1	1	20	18	0.0182738	1	1	20	4.29939	7.76392	1	1	20
Smp_319070	7.43974	7.61799	7.54887	7.40236	7.49915	7.4197	7.37219	7.39389	7.35	7.40858	7.39545	7.37407	7.53472	7.25345	7.36626	7.53859	7.46471	7.49012	7.41705	7.51665	7.31999	7.3818	7.4989	7.46738	7.45224	7.45925	7.36584	7.4197	7.42061	7.50123	7.53925	7.56797	7.37825	7.39232	7.39046	7.43744	1	1	20	16	0.0303869	1	1	20	8.86298	7.44388	1	1	20
Smp_319080	9.46347	9.44974	9.47133	9.67605	9.89614	9.86305	9.51999	9.47631	9.56282	9.52378	9.51012	9.68189	9.59696	9.58703	9.38328	9.44532	9.54274	9.39444	9.44081	9.39509	9.44878	9.6027	9.44198	9.29862	9.51082	9.85477	9.50884	9.43492	9.5832	9.36602	9.6046	9.48728	9.6527	9.43003	9.44771	9.50877	0.219783	1	24	2	0.048576	0.945125	1	26.0338	7.36803e-05	9.63539	0.534169	1	25.0169
Smp_319090	7.40047	7.20693	7.33861	7.44348	7.36144	7.4329	7.30569	7.33497	7.25332	7.24728	7.26815	7.16306	7.24108	7.27158	7.16137	7.32346	7.35849	7.17333	7.38865	7.33939	7.37545	7.27609	7.07978	7.22214	7.37272	7.35384	7.29612	7.3764	7.40586	7.11673	7.40524	7.25277	7.34888	7.21128	7.35728	7.12206	0.237165	1	20	18	0.0603137	0.999779	1	20	15.8893	7.30835	0.57837	1	20
Smp_319100	10.2839	10.0316	9.771	10.3112	10.11	9.79951	10.3387	10.0345	9.93391	10.2871	9.85033	10.0732	10.31	10.1008	9.8216	10.3444	10.0221	9.79541	10.3683	10.1395	10.0428	10.4101	10.0433	9.83601	10.304	10.3055	9.96354	10.274	10.1241	10.015	10.3981	9.98527	9.91665	10.2767	9.93423	9.70002	1	1	20	14	0.0517143	1	1	20.3662	14.6092	10.1602	1	1	20.1831
Smp_319110	9.57496	9.54476	9.42715	9.73585	9.81279	9.66477	9.60734	9.54521	9.57621	9.74487	9.47399	9.67638	9.74244	9.72137	9.53154	9.62467	9.61918	9.57084	9.58071	9.55542	9.50374	9.66002	9.48888	9.36625	9.57654	9.89446	9.57753	9.49049	9.67316	9.63465	9.68758	9.55434	9.50787	9.66334	9.52359	9.59129	1	1	20	4	0.0333294	1	1	20	7.02805	9.63935	1	1	20
Smp_319120	9.64629	9.70836	9.8321	9.56902	9.6131	9.66135	9.76538	9.84165	9.80431	9.59172	9.81856	9.85915	9.56096	9.63386	9.80837	9.59716	9.7511	9.90208	9.59191	9.74318	9.83187	9.5411	9.8242	9.87719	9.78477	9.52795	9.7564	9.65031	9.68424	9.9171	9.49756	9.70653	9.61613	9.71048	9.86459	10.0287	1	1	20	8	0.0348106	1	1	20	12.3885	9.73517	1	1	20
Smp_319130	8.68297	8.79801	8.84276	8.70054	8.61521	8.78	8.80555	8.8641	8.90449	8.78681	8.84472	8.76836	8.80176	8.82352	8.9039	8.82986	8.96124	8.93554	8.74857	9.01023	8.90751	8.81032	8.81943	8.80775	8.78341	8.74613	8.89637	8.82721	8.89596	8.93898	8.78077	8.87171	8.82204	8.87289	8.81937	8.77705	0.0756145	0.7598	20	10	0.0335417	0.520126	1	27.3124	8.27458	8.87633	0.16659	1	23.6562
Smp_319140	10.1231	9.88254	9.86951	10.0453	9.93767	9.56222	10.0616	9.92229	9.91312	9.96904	9.81856	9.90056	9.94883	9.86057	9.7105	10.0342	9.86874	9.64333	10.0664	9.97377	9.84659	10.1393	9.94258	9.67373	10.0293	9.75754	9.78294	10.0467	9.97834	9.94103	9.99824	9.84524	9.85852	10.0299	9.78773	9.66023	1	1	20	16	0.0306303	1	1	20	13.3555	9.94663	1	1	20
Smp_337040	9.4122	9.3006	9.36934	9.37712	9.5733	9.30023	9.32905	9.34027	9.30618	9.33485	9.24818	9.48931	9.40247	9.29873	9.27469	9.26002	9.40644	9.27519	9.3987	9.27582	9.31842	9.44612	9.20841	9.05129	9.2546	9.52066	9.43204	9.3415	9.37438	9.28469	9.37235	9.37054	9.48283	9.31956	9.35027	9.28074	0.592805	1	20	0	0.0298936	0.998427	1	22.1705	7.36803e-05	9.3874	0.902289	1	21.0853
Smp_045200	11.4577	11.4753	11.4587	11.3284	11.7797	11.5756	11.2733	11.3933	11.3607	11.3052	11.2361	11.3779	11.382	11.67	11.4302	11.5941	11.3542	11.2203	11.4042	11.4481	11.1902	11.4911	11.1943	11.2214	11.4364	11.8379	11.4251	11.2266	11.4392	11.2961	11.4928	11.9684	11.7539	11.2558	11.454	11.5814	0.160745	1	24	22	0.0871084	0.91488	1	26.6578	8.0014	11.4418	0.428966	1	25.3289
Smp_319170	7.03372	7.18839	7.0623	6.90458	7.22454	7.03616	6.90786	7.00092	7.04923	7.01651	7.05788	7.0479	7.00552	7.00224	6.99574	6.94946	6.76838	7.03883	7.00436	7.02507	6.97796	6.9546	6.76838	6.97197	6.76838	7.14017	7.08489	6.96193	6.90857	7.17029	7.08105	7.09828	7.09609	7.02475	7.05555	6.9853	0.0553563	0.68319	24	0	0.0446769	0.699833	1	24.208	7.36803e-05	7.07617	0.16468	1	24.104
Smp_146470	7.34367	7.52229	7.44632	7.44348	7.49915	7.4197	7.26897	7.5538	7.50461	7.47489	7.36201	7.46158	7.48625	7.46398	7.32247	7.56846	7.47679	7.27253	7.45731	7.32027	7.35758	7.47101	7.28766	7.26504	7.35836	7.4429	7.34923	7.46012	7.48957	7.17029	7.37462	7.42398	7.47089	7.15932	7.322	7.29726	0.674572	1	24	6	0.0579987	0.968507	1	28	2.57096	7.44832	0.931434	1	26
Smp_045010	9.61889	9.67228	9.62332	9.77054	9.95718	10.1031	9.82259	9.77205	9.80657	9.81622	9.67584	9.99905	10.0197	10.0239	9.88455	9.90656	9.84834	9.73556	9.87518	9.7293	9.79055	9.91313	9.76878	9.72744	9.85805	10.1742	9.86627	9.83675	9.97685	9.81537	9.68574	9.60213	9.81788	9.76387	9.71777	9.73019	0.296536	1	20	12	0.0477239	0.999709	1	26.2385	7.88908	9.9032	0.656896	1	23.1193
Smp_146460	7.18704	7.18839	7.24102	7.21846	7.39485	7.28491	7.26897	7.19189	7.1965	7.19711	7.26815	7.16306	7.00552	7.27158	7.2577	7.29377	7.14315	7.12577	7.12832	7.27977	7.06451	7.27609	7.18553	7.17456	7.11899	7.3139	7.25735	7.2959	7.35924	7.17029	7.44844	7.17199	7.23085	7.18613	7.05555	7.16356	1	1	20	18	0.0339229	1	1	20	16.5594	7.22987	1	1	20
Smp_179320	11.8699	11.8159	11.8752	11.8322	11.745	11.3726	11.8298	11.8591	11.7884	11.8194	11.8687	11.8417	11.601	11.4524	11.7888	11.6673	11.9072	11.8083	11.7841	11.8221	11.7688	11.85	11.7975	11.7185	11.8218	11.3302	11.8053	11.8445	11.846	11.8217	11.8007	11.7665	11.6405	11.8716	11.8731	11.8009	1	1	20	0	0.0301826	1	1	20	12.4516	11.7913	1	1	20
Smp_102690	11.6043	11.7152	11.7368	11.6689	11.5476	11.5636	11.7328	11.7482	11.7396	11.6612	11.7842	11.6983	11.5709	11.6822	11.6223	11.5558	11.6655	11.6215	11.5536	11.7735	11.6849	11.7002	11.7197	11.7096	11.678	11.4534	11.6248	11.766	11.6773	11.6635	11.5583	11.49	11.6332	11.7345	11.7721	11.6522	1	1	24	10	0.0245398	1	1	26.587	12.3074	11.6907	1	1	25.2935
Smp_315830	9.63094	9.3515	8.84879	9.73418	9.25698	9.26421	9.61883	9.40172	9.3191	9.72959	9.11793	9.24784	9.76417	9.34756	8.88946	9.51468	9.42847	8.76722	9.53499	9.12967	9.47055	9.52663	9.34773	9.40004	9.55859	9.39575	9.29943	9.59532	9.31078	9.01569	9.39967	9.01571	9.2248	9.4998	9.34533	8.82795	1	1	24	10	0.043706	1	1	28	12.9615	9.40615	1	1	26
Smp_094320	9.31003	9.28858	9.19351	9.35527	8.60199	9.09427	9.38895	9.15227	9.17691	9.27597	9.1987	8.67831	9.14999	8.97304	9.08098	9.21109	9.23919	9.41126	9.24253	8.94442	9.16524	9.02979	9.34773	9.22745	9.34616	8.55844	9.29943	9.34823	9.05101	9.33945	9.25219	9.17301	9.14499	9.40261	9.13153	9.15708	1	1	20	0	0.0343087	1	1	28	8.26045	9.17782	1	1	24
Smp_173840	6.76838	6.76838	6.76838	6.76838	6.76838	6.90241	7.00978	6.90273	6.76838	6.94394	8.20777	6.9083	6.76838	6.76838	6.76838	6.76838	6.9012	6.76838	6.76838	6.91671	6.76838	6.76838	6.76838	6.97197	6.76838	6.76838	6.91015	8.13957	7.88801	6.91088	7.60868	7.00191	6.95785	6.9778	6.76838	6.76838	1	1	20	0	0.0658108	1	1	28	17.1157	7.10905	1	1	24
Smp_337200	11.2875	11.4018	11.3598	11.3846	10.9337	11.276	11.4171	11.4656	11.4927	11.4128	11.5592	11.222	11.3894	11.4813	11.3474	11.266	11.4038	11.547	11.2298	11.3847	11.4874	11.2306	11.5523	11.5543	11.4091	10.9162	11.3147	11.5272	11.3231	11.4974	11.2829	11.2104	11.3138	11.4147	11.3854	11.3586	0.555081	1	20	10	0.0228482	0.998753	1	21.0073	5.58479	11.4154	0.881417	1	20.5037
Smp_332450	8.98052	9.06349	9.02318	8.99658	8.81712	8.97235	8.97256	9.02976	9.09975	8.96996	9.10297	8.83882	9.06979	9.06759	9.0709	8.88645	9.0948	8.99947	9.11164	8.9898	9.03934	8.85608	9.09008	9.01689	8.98034	8.9548	9.05768	9.11171	9.05685	9.21164	9.06657	9.1097	8.8751	8.93857	9.09632	8.99913	1	1	20	12	0.0313442	1	1	28	8.21826	9.0317	1	1	24
Smp_194430	8.21067	8.33716	8.38858	8.27609	8.18767	8.25398	8.33534	8.27754	8.28109	8.26651	8.53052	8.39027	8.34496	8.2854	8.27091	8.24117	8.34329	8.2364	8.18603	8.45724	8.38637	8.2503	8.29343	8.46308	8.25143	8.13624	8.23814	8.31903	8.07566	8.42726	8.18668	8.17788	8.1525	8.20515	8.22748	8.22095	0.0482011	0.62715	24	8	0.0587986	0.637913	1	27.6902	11.7656	8.34007	0.137811	1	25.8451
Smp_121420	11.7945	11.831	11.8215	11.7793	11.9063	11.8366	11.8419	11.8226	11.7553	11.8545	11.7797	11.8629	11.8729	11.8459	11.8396	11.8242	11.8418	11.726	11.888	11.8983	11.7906	11.8952	11.8148	11.7903	11.8103	11.8138	11.841	11.8289	11.7887	11.8081	11.8156	11.7038	11.7835	11.7606	11.8304	11.7858	0.318943	1	24	10	0.0176896	0.998958	1	28	11.8286	11.8463	0.683032	1	26
Smp_121430	10.5718	10.5631	10.4256	10.5596	10.8891	10.7471	10.5666	10.592	10.5816	10.587	10.5267	10.7813	10.7237	10.7183	10.6121	10.6464	10.7406	10.6056	10.5946	10.6722	10.6934	10.7381	10.6817	10.562	10.6387	10.9906	10.6818	10.6159	10.7424	10.6291	10.565	10.649	10.662	10.6671	10.6006	10.5306	0.255711	1	24	14	0.0504401	0.999919	1	21.1852	8.46357	10.6759	0.604397	1	22.5926
Smp_341860	10.1949	10.1284	10.1884	10.2169	10.0881	10.0064	10.1518	10.1795	10.1984	10.2315	10.121	10.0606	10.1926	10.136	10.1857	10.3005	10.1616	10.1808	10.2051	10.2484	10.2109	10.25	10.2354	10.1388	10.3715	10.0695	10.1683	10.3059	10.1872	10.1671	10.1615	10.1326	10.0867	10.2273	10.0476	10.1004	0.0692291	0.732622	20	12	0.0340636	0.710162	1	22.7242	13.4808	10.2169	0.197275	1	21.3621
Smp_121460	8.77386	8.70422	8.72236	8.69692	8.77152	8.80284	8.7844	8.81997	8.85532	8.63464	8.66411	8.68606	8.70332	8.73306	8.73535	8.75236	8.79345	8.70819	8.60046	8.6188	8.80501	8.6933	8.78082	8.695	8.66877	8.66979	8.86227	8.61505	8.80386	8.49473	8.69531	8.6519	8.76002	8.69662	8.60361	8.70279	0.592805	1	24	4	0.0357656	0.997122	1	28	2.54176	8.74656	0.901882	1	26
[truncated: 8,254 more rows]
[truncated: 4 more columns]

## Sheet: T2 male all genes Metacycle
Table S2 - All genes expressed in male Schistosoma mansoni samples over the two 24hour periods (vst-normalised expression values). ~24hr rhythmicity calculated using algorithms in MetaCycle [24].
[truncated: 9,291 more rows]
[truncated: 3 more columns]

[truncated: 15 more sheets: T3 male heads all genes Metacyc, T4- female DE, T5 - male DE, T6 - male heads DE, T7 - all ~24hr cycling genes , T8 - diel gene orthologs, T9 GO term enrichment, T10-cell types enriched-cyclers, T11 - Kegg pathway cyclers, T12 - pfam interpro kegg, T13 - clock gene BLAST, T14 Clock gene domains, T15 Clock protein phylogeny, T16 Metazoan cyclers, T17 - cycling drug targets]
